# Supplementary material for: Crystal structure of fipronil
Source: Acta Crystallogr E Crystallogr Commun. 2017 Sep 15;73(Pt 10):1472–4. doi: 10.1107/S205698901701310X (PMC5730297; doi:10.1107/S205698901701310X)
Supplement: Supplementary file 1 [file e-73-01472-sup1.cif]

##############################################################################
#                                                                            #
# This CIF contains the data in a paper accepted for publication in          #
# Acta Crystallographica Section E. It conforms to the requirements of       #
# Notes for Authors for Acta Crystallographica Section E, and has been       #
# peer reviewed under the auspices of the IUCr Commission on Journals.       #
#                                                                            #
# Full details of the Crystallographic Information File format               #
# are given in the paper "The Crystallographic Information File (CIF):       #
# a New Standard Archive File for Crystallography" by S. R. Hall, F. H.      #
# Allen and I. D. Brown [Acta Cryst. (1991), A47, 655-685].                  #
#                                                                            #
# The current version of the core CIF dictionary is obtainable from          #
# ftp://ftp.iucr.org/pub/cif_core.dic.                                       #
#                                                                            #
# Software is freely available for graphical display of the structure(s)     #
# in this CIF. For information consult the CIF software page                 #
# http://www.iucr.org/resources/cif/software.                                #
#                                                                            #
# This file may be used for bona fide research purposes within the           #
# scientific community so long as proper attribution is given to the journal # 
# article from which it was obtained.                                        #
#                                                                            #
##############################################################################
data_I
_audit_creation_method     'SHELXL-2014/7'
_chemical_name_systematic
;\
5-Amino-1-[2,6-dichloro-4-(trifluoromethyl)phenyl]-\
4-[(trifluoromethane)sulfinyl]-1<i>H</i>-pyrazole-3-carbonitrile
;
_chemical_name_common     fipronil
_chemical_formula_moiety     'C12 H4 Cl2 F6 N4 O S'
_chemical_formula_sum     'C12 H4 Cl2 F6 N4 O S'
_chemical_formula_iupac     'C12 H4 Cl2 F6 N4 O S'
_chemical_formula_weight     437.15
_chemical_melting_point     ?
_shelx_space_group_comment
;
The symmetry employed for this shelxl refinement is uniquely defined
by the following loop, which should always be used as a source of
symmetry information in preference to the above space-group names.
They are only intended as comments.
;
_space_group_crystal_system     monoclinic
_space_group_name_H-M_alt     'C 2/c'
_space_group_name_Hall     '-C 2yc'
loop_
    _space_group_symop_operation_xyz
    'x, y, z'
    '-x, y, -z+1/2'
    'x+1/2, y+1/2, z'
    '-x+1/2, y+1/2, -z+1/2'
    '-x, -y, -z'
    'x, -y, z-1/2'
    '-x+1/2, -y+1/2, -z'
    'x+1/2, -y+1/2, z-1/2'
_cell_length_a     22.5649(16)
_cell_length_b     12.6823(9)
_cell_length_c     14.9051(11)
_cell_angle_alpha     90
_cell_angle_beta     129.699(3)
_cell_angle_gamma     90
_cell_volume     3281.9(4)
_cell_formula_units_Z     8
_cell_measurement_reflns_used     2101
_cell_measurement_theta_min     2.35
_cell_measurement_theta_max     21.62
_cell_measurement_temperature     173(2)
_exptl_crystal_description     plate
_exptl_crystal_colour     colourless
_exptl_crystal_size_max     0.150
_exptl_crystal_size_mid     0.130
_exptl_crystal_size_min     0.040
_exptl_crystal_density_diffrn     1.769
_exptl_crystal_density_meas     ?
_exptl_crystal_density_method     ?
_exptl_crystal_F_000     1728
_exptl_absorpt_coefficient_mu     0.597
_exptl_absorpt_correction_type     multi-scan
_exptl_absorpt_process_details
;
(SADABS; Bruker, 2014)
;
_shelx_estimated_absorpt_T_min     0.916
_shelx_estimated_absorpt_T_max     0.977
_exptl_absorpt_correction_T_min     0.5865
_exptl_absorpt_correction_T_max     0.7456
_diffrn_ambient_temperature     173(2)
_diffrn_radiation_type     MoK\a
_diffrn_radiation_wavelength     0.71073
_diffrn_measurement_device_type     'Bruker APEXII CCD'
_diffrn_measurement_method     '\f and \w scans'
_diffrn_detector_area_resol_mean     ?
_diffrn_reflns_number     14125
_diffrn_reflns_av_R_equivalents     0.0656
_diffrn_reflns_theta_min     1.989
_diffrn_reflns_theta_max     27.441
_diffrn_reflns_theta_full     25.242
_diffrn_measured_fraction_theta_max     0.994
_diffrn_measured_fraction_theta_full     1.000
_diffrn_reflns_limit_h_min     -28
_diffrn_reflns_limit_h_max     29
_diffrn_reflns_limit_k_min     -16
_diffrn_reflns_limit_k_max     16
_diffrn_reflns_limit_l_min     -19
_diffrn_reflns_limit_l_max     19
_refine_special_details     ?
_reflns_number_total     3731
_reflns_number_gt     2506
_reflns_threshold_expression     'I > 2\s(I)'
_refine_ls_structure_factor_coef     Fsqd
_refine_ls_matrix_type     full
_refine_ls_R_factor_all     0.0796
_refine_ls_R_factor_gt     0.0483
_refine_ls_wR_factor_gt     0.1055
_refine_ls_wR_factor_ref     0.1202
_refine_ls_goodness_of_fit_ref     1.032
_refine_ls_restrained_S_all     1.089
_refine_ls_number_reflns     3731
_refine_ls_number_parameters     263
_refine_ls_number_restraints     36
_refine_ls_hydrogen_treatment     constr
_refine_ls_weighting_scheme     calc
_refine_ls_weighting_details
              'w=1/[\s^2^(Fo^2^)+(0.0463P)^2^+0.8977P] where P=(Fo^2^+2Fc^2^)/3'
_atom_sites_solution_hydrogens     geom
_atom_sites_solution_primary     ?
_atom_sites_solution_secondary     ?
_refine_ls_shift/su_max     0.001
_refine_ls_shift/su_mean     0.000
_refine_diff_density_max     0.376
_refine_diff_density_min     -0.324
_refine_ls_extinction_method     none
_refine_ls_extinction_coef     .
loop_
    _atom_type_symbol
    _atom_type_description
    _atom_type_scat_dispersion_real
    _atom_type_scat_dispersion_imag
    _atom_type_scat_source
    'C' 'C' 0.0033 0.0016
                         'International Tables Vol C Tables 4.2.6.8 and 6.1.1.4'
    'H' 'H' 0.0000 0.0000
                         'International Tables Vol C Tables 4.2.6.8 and 6.1.1.4'
    'N' 'N' 0.0061 0.0033
                         'International Tables Vol C Tables 4.2.6.8 and 6.1.1.4'
    'O' 'O' 0.0106 0.0060
                         'International Tables Vol C Tables 4.2.6.8 and 6.1.1.4'
    'F' 'F' 0.0171 0.0103
                         'International Tables Vol C Tables 4.2.6.8 and 6.1.1.4'
    'S' 'S' 0.1246 0.1234
                         'International Tables Vol C Tables 4.2.6.8 and 6.1.1.4'
    'Cl' 'Cl' 0.1484 0.1585
                         'International Tables Vol C Tables 4.2.6.8 and 6.1.1.4'
_computing_data_collection
;
APEX2 (Bruker, 2014)
;
_computing_cell_refinement
;
SAINT (Bruker, 2014)
;
_computing_data_reduction
;
SAINT (Bruker, 2014)
;
_computing_structure_solution
;
SHELXS97 (Sheldrick, 2008)
;
_computing_structure_refinement
;
SHELXL2014 (Sheldrick, 2015)
;
_computing_molecular_graphics
;
DIAMOND (Brandenburg, 2010)
;
_computing_publication_material
;
SHELXTL (Sheldrick, 2008) and publCIF (Westrip, 2010)
;
loop_
    _atom_site_type_symbol
    _atom_site_label
    _atom_site_fract_x
    _atom_site_fract_y
    _atom_site_fract_z
    _atom_site_U_iso_or_equiv
    _atom_site_adp_type
    _atom_site_calc_flag
    _atom_site_occupancy
    _atom_site_disorder_assembly
    _atom_site_disorder_group
    Cl Cl1 0.94088(4) 0.32995(6) 1.06637(7) 0.0429(2) Uani d 1 . .
    Cl Cl2 1.04310(4) 0.06765(6) 0.90739(7) 0.0417(2) Uani d 1 . .
    S S1 0.83382(4) 0.44166(6) 0.63886(6) 0.0337(2) Uani d 1 . .
    F F1 0.89072(10) 0.55280(14) 0.83001(16) 0.0516(5) Uani d 1 . .
    F F2 0.77293(11) 0.50457(17) 0.7312(2) 0.0695(7) Uani d 1 . .
    F F3 0.80245(12) 0.62984(14) 0.66925(18) 0.0673(6) Uani d 1 . .
    F F4 1.2426(3) 0.1359(8) 1.3877(5) 0.084(2) Uani d 0.620(15) A 1
    F F5 1.1906(7) -0.0112(5) 1.3561(5) 0.110(4) Uani d 0.620(15) A 1
    F F6 1.1641(4) 0.1123(8) 1.4199(6) 0.075(2) Uani d 0.620(15) A 1
    F F4' 1.2399(5) 0.0680(16) 1.3697(9) 0.081(4) Uani d 0.380(15) A 2
    F F5' 1.1577(6) -0.0083(10) 1.3614(9) 0.075(3) Uani d 0.380(15) A 2
    F F6' 1.1875(10) 0.1483(11) 1.4220(10) 0.092(5) Uani d 0.380(15) A 2
    O O1 0.89951(12) 0.48383(17) 0.6504(2) 0.0470(6) Uani d 1 . .
    N N1 0.93791(12) 0.22985(17) 0.88474(19) 0.0279(5) Uani d 1 . .
    N N2 0.86486(12) 0.18765(17) 0.8196(2) 0.0321(6) Uani d 1 . .
    N N3 1.00700(13) 0.37326(19) 0.8898(2) 0.0376(6) Uani d 1 . .
    H H3A 1.0499 0.3510 0.9563 0.045 Uiso calc 1 . .
    H H3B 1.0072 0.4310 0.8572 0.045 Uiso calc 1 . .
    N N4 0.67806(14) 0.2159(2) 0.5679(3) 0.0525(8) Uani d 1 . .
    C C1 0.82489(17) 0.5375(2) 0.7227(3) 0.0398(8) Uani d 1 . .
    C C2 0.86620(15) 0.3372(2) 0.7357(2) 0.0291(6) Uani d 1 . .
    C C3 0.94140(15) 0.3194(2) 0.8382(2) 0.0278(6) Uani d 1 . .
    C C4 0.82316(15) 0.2528(2) 0.7293(2) 0.0304(6) Uani d 1 . .
    C C5 0.99688(14) 0.1918(2) 0.9991(2) 0.0268(6) Uani d 1 . .
    C C6 1.00414(16) 0.2340(2) 1.0918(3) 0.0302(6) Uani d 1 . .
    C C7 1.06225(16) 0.2006(2) 1.2042(2) 0.0325(7) Uani d 1 . .
    H H7 1.0673 0.2297 1.2676 0.039 Uiso calc 1 . .
    C C8 1.11308(15) 0.1241(2) 1.2236(2) 0.0319(7) Uani d 1 . .
    C C9 1.10661(15) 0.0802(2) 1.1335(2) 0.0307(7) Uani d 1 . .
    H H9 1.1411 0.0264 1.1480 0.037 Uiso calc 1 . .
    C C10 1.04895(15) 0.1158(2) 1.0209(2) 0.0287(6) Uani d 1 . .
    C C11 1.1763(2) 0.0878(3) 1.3460(3) 0.0481(9) Uani d 1 . .
    C C12 0.74238(17) 0.2320(2) 0.6396(3) 0.0364(7) Uani d 1 . .
loop_
    _atom_site_aniso_label
    _atom_site_aniso_U_11
    _atom_site_aniso_U_22
    _atom_site_aniso_U_33
    _atom_site_aniso_U_12
    _atom_site_aniso_U_13
    _atom_site_aniso_U_23
    Cl1 0.0409(5) 0.0398(4) 0.0512(5) 0.0144(3) 0.0308(4) 0.0070(3)
    Cl2 0.0381(4) 0.0498(5) 0.0383(5) 0.0030(3) 0.0249(4) -0.0050(3)
    S1 0.0242(4) 0.0383(4) 0.0292(4) 0.0042(3) 0.0127(4) 0.0077(3)
    F1 0.0376(11) 0.0530(12) 0.0410(12) 0.0005(9) 0.0143(10) -0.0068(8)
    F2 0.0514(13) 0.0723(15) 0.1067(19) -0.0067(11) 0.0606(14) -0.0199(13)
    F3 0.0577(13) 0.0370(11) 0.0654(14) 0.0157(9) 0.0200(12) 0.0090(9)
    F4 0.026(2) 0.100(5) 0.060(3) -0.007(3) -0.003(2) 0.023(3)
    F5 0.138(7) 0.048(3) 0.041(3) 0.043(4) 0.010(3) 0.010(2)
    F6 0.059(3) 0.125(6) 0.037(3) 0.020(3) 0.030(3) 0.022(3)
    F4' 0.039(4) 0.128(9) 0.063(5) 0.019(5) 0.026(4) 0.048(5)
    F5' 0.062(5) 0.087(6) 0.058(4) 0.006(4) 0.031(4) 0.046(4)
    F6' 0.103(8) 0.081(6) 0.030(4) 0.037(6) 0.013(5) -0.001(4)
    O1 0.0429(13) 0.0494(14) 0.0594(15) 0.0056(11) 0.0376(13) 0.0151(11)
    N1 0.0143(11) 0.0307(12) 0.0257(13) -0.0012(9) 0.0067(11) 0.0049(9)
    N2 0.0178(11) 0.0313(13) 0.0332(14) -0.0032(10) 0.0098(11) 0.0022(10)
    N3 0.0169(12) 0.0442(15) 0.0356(15) -0.0038(10) 0.0093(12) 0.0110(11)
    N4 0.0248(15) 0.0419(16) 0.0570(19) -0.0042(12) 0.0104(15) -0.0070(13)
    C1 0.0229(15) 0.0400(18) 0.045(2) 0.0010(13) 0.0164(16) 0.0011(14)
    C2 0.0166(13) 0.0316(15) 0.0286(16) 0.0007(11) 0.0096(13) 0.0033(11)
    C3 0.0210(14) 0.0306(15) 0.0285(16) 0.0021(11) 0.0144(13) 0.0035(12)
    C4 0.0165(13) 0.0294(15) 0.0325(16) 0.0005(11) 0.0097(13) -0.0011(12)
    C5 0.0189(13) 0.0267(14) 0.0264(15) -0.0023(11) 0.0106(13) 0.0033(11)
    C6 0.0248(15) 0.0264(14) 0.0361(17) 0.0032(11) 0.0178(14) 0.0025(12)
    C7 0.0316(16) 0.0332(15) 0.0286(16) -0.0008(13) 0.0173(15) -0.0011(12)
    C8 0.0226(15) 0.0326(16) 0.0288(16) -0.0006(12) 0.0110(14) 0.0045(12)
    C9 0.0221(14) 0.0280(15) 0.0364(17) 0.0031(11) 0.0161(14) 0.0044(12)
    C10 0.0232(14) 0.0282(15) 0.0302(16) -0.0013(11) 0.0150(14) -0.0004(11)
    C11 0.040(2) 0.055(2) 0.0331(19) 0.0070(17) 0.0153(18) 0.0064(16)
    C12 0.0237(16) 0.0269(15) 0.0414(19) -0.0029(12) 0.0128(15) -0.0019(13)
_geom_special_details
;
 All esds (except the esd in the dihedral angle between two l.s. planes)
 are estimated using the full covariance matrix.  The cell esds are taken
 into account individually in the estimation of esds in distances, angles
 and torsion angles; correlations between esds in cell parameters are only
 used when they are defined by crystal symmetry.  An approximate (isotropic)
 treatment of cell esds is used for estimating esds involving l.s. planes.
;
loop_
    _geom_bond_atom_site_label_1
    _geom_bond_atom_site_label_2
    _geom_bond_site_symmetry_2
    _geom_bond_distance
    _geom_bond_publ_flag
    Cl1 C6 . 1.724(3) ?
    Cl2 C10 . 1.723(3) ?
    S1 O1 . 1.479(2) ?
    S1 C2 . 1.739(3) ?
    S1 C1 . 1.844(3) ?
    F1 C1 . 1.329(3) ?
    F2 C1 . 1.325(3) ?
    F3 C1 . 1.321(4) ?
    F4 C11 . 1.344(7) ?
    F5 C11 . 1.281(7) ?
    F6 C11 . 1.331(8) ?
    F4' C11 . 1.265(9) ?
    F5' C11 . 1.357(11) ?
    F6' C11 . 1.253(13) ?
    N1 C3 . 1.359(3) ?
    N1 N2 . 1.379(3) ?
    N1 C5 . 1.418(3) ?
    N2 C4 . 1.327(3) ?
    N3 C3 . 1.340(3) ?
    N3 H3A . 0.8800 ?
    N3 H3B . 0.8800 ?
    N4 C12 . 1.144(4) ?
    C2 C3 . 1.398(4) ?
    C2 C4 . 1.408(4) ?
    C4 C12 . 1.437(4) ?
    C5 C10 . 1.388(4) ?
    C5 C6 . 1.389(4) ?
    C6 C7 . 1.379(4) ?
    C7 C8 . 1.384(4) ?
    C7 H7 . 0.9500 ?
    C8 C9 . 1.373(4) ?
    C8 C11 . 1.500(4) ?
    C9 C10 . 1.387(4) ?
    C9 H9 . 0.9500 ?
loop_
    _geom_angle_atom_site_label_1
    _geom_angle_atom_site_label_2
    _geom_angle_atom_site_label_3
    _geom_angle_site_symmetry_1
    _geom_angle_site_symmetry_3
    _geom_angle
    _geom_angle_publ_flag
    O1 S1 C2 . . 108.69(13) ?
    O1 S1 C1 . . 102.58(14) ?
    C2 S1 C1 . . 96.30(14) ?
    C3 N1 N2 . . 113.4(2) ?
    C3 N1 C5 . . 125.6(2) ?
    N2 N1 C5 . . 119.7(2) ?
    C4 N2 N1 . . 103.1(2) ?
    C3 N3 H3A . . 120.0 ?
    C3 N3 H3B . . 120.0 ?
    H3A N3 H3B . . 120.0 ?
    F3 C1 F2 . . 108.4(3) ?
    F3 C1 F1 . . 107.4(3) ?
    F2 C1 F1 . . 107.9(3) ?
    F3 C1 S1 . . 110.0(2) ?
    F2 C1 S1 . . 110.0(2) ?
    F1 C1 S1 . . 112.9(2) ?
    C3 C2 C4 . . 104.7(2) ?
    C3 C2 S1 . . 127.2(2) ?
    C4 C2 S1 . . 128.1(2) ?
    N3 C3 N1 . . 122.4(2) ?
    N3 C3 C2 . . 132.0(3) ?
    N1 C3 C2 . . 105.5(2) ?
    N2 C4 C2 . . 113.2(2) ?
    N2 C4 C12 . . 119.1(3) ?
    C2 C4 C12 . . 127.8(3) ?
    C10 C5 C6 . . 119.3(3) ?
    C10 C5 N1 . . 121.4(3) ?
    C6 C5 N1 . . 119.2(2) ?
    C7 C6 C5 . . 120.5(3) ?
    C7 C6 Cl1 . . 119.7(2) ?
    C5 C6 Cl1 . . 119.9(2) ?
    C6 C7 C8 . . 119.1(3) ?
    C6 C7 H7 . . 120.4 ?
    C8 C7 H7 . . 120.4 ?
    C9 C8 C7 . . 121.6(3) ?
    C9 C8 C11 . . 119.3(3) ?
    C7 C8 C11 . . 119.1(3) ?
    C8 C9 C10 . . 118.9(3) ?
    C8 C9 H9 . . 120.6 ?
    C10 C9 H9 . . 120.6 ?
    C9 C10 C5 . . 120.6(3) ?
    C9 C10 Cl2 . . 119.8(2) ?
    C5 C10 Cl2 . . 119.6(2) ?
    F6' C11 F4' . . 109.4(8) ?
    F5 C11 F6 . . 107.4(6) ?
    F5 C11 F4 . . 105.6(5) ?
    F6 C11 F4 . . 105.6(5) ?
    F6' C11 F5' . . 107.5(9) ?
    F4' C11 F5' . . 101.2(7) ?
    F6' C11 C8 . . 113.4(6) ?
    F4' C11 C8 . . 115.4(5) ?
    F5 C11 C8 . . 114.6(4) ?
    F6 C11 C8 . . 113.3(4) ?
    F4 C11 C8 . . 109.7(4) ?
    F5' C11 C8 . . 108.9(5) ?
    N4 C12 C4 . . 179.7(4) ?
loop_
    _geom_torsion_atom_site_label_1
    _geom_torsion_atom_site_label_2
    _geom_torsion_atom_site_label_3
    _geom_torsion_atom_site_label_4
    _geom_torsion_site_symmetry_1
    _geom_torsion_site_symmetry_2
    _geom_torsion_site_symmetry_3
    _geom_torsion_site_symmetry_4
    _geom_torsion
    _geom_torsion_publ_flag
    C3 N1 N2 C4 . . . . 1.3(3) ?
    C5 N1 N2 C4 . . . . 169.4(2) ?
    O1 S1 C1 F3 . . . . 67.2(2) ?
    C2 S1 C1 F3 . . . . 178.0(2) ?
    O1 S1 C1 F2 . . . . -173.4(2) ?
    C2 S1 C1 F2 . . . . -62.6(2) ?
    O1 S1 C1 F1 . . . . -52.8(2) ?
    C2 S1 C1 F1 . . . . 58.0(2) ?
    O1 S1 C2 C3 . . . . 24.2(3) ?
    C1 S1 C2 C3 . . . . -81.4(3) ?
    O1 S1 C2 C4 . . . . -156.3(3) ?
    C1 S1 C2 C4 . . . . 98.1(3) ?
    N2 N1 C3 N3 . . . . 178.6(3) ?
    C5 N1 C3 N3 . . . . 11.4(4) ?
    N2 N1 C3 C2 . . . . -0.3(3) ?
    C5 N1 C3 C2 . . . . -167.6(3) ?
    C4 C2 C3 N3 . . . . -179.6(3) ?
    S1 C2 C3 N3 . . . . 0.0(5) ?
    C4 C2 C3 N1 . . . . -0.8(3) ?
    S1 C2 C3 N1 . . . . 178.9(2) ?
    N1 N2 C4 C2 . . . . -1.8(3) ?
    N1 N2 C4 C12 . . . . 178.8(3) ?
    C3 C2 C4 N2 . . . . 1.7(3) ?
    S1 C2 C4 N2 . . . . -177.9(2) ?
    C3 C2 C4 C12 . . . . -179.0(3) ?
    S1 C2 C4 C12 . . . . 1.4(5) ?
    C3 N1 C5 C10 . . . . -96.6(3) ?
    N2 N1 C5 C10 . . . . 96.9(3) ?
    C3 N1 C5 C6 . . . . 81.4(3) ?
    N2 N1 C5 C6 . . . . -85.1(3) ?
    C10 C5 C6 C7 . . . . -0.2(4) ?
    N1 C5 C6 C7 . . . . -178.2(2) ?
    C10 C5 C6 Cl1 . . . . 179.0(2) ?
    N1 C5 C6 Cl1 . . . . 1.0(4) ?
    C5 C6 C7 C8 . . . . -0.3(4) ?
    Cl1 C6 C7 C8 . . . . -179.5(2) ?
    C6 C7 C8 C9 . . . . -0.5(4) ?
    C6 C7 C8 C11 . . . . 179.9(3) ?
    C7 C8 C9 C10 . . . . 1.8(4) ?
    C11 C8 C9 C10 . . . . -178.7(3) ?
    C8 C9 C10 C5 . . . . -2.3(4) ?
    C8 C9 C10 Cl2 . . . . 176.2(2) ?
    C6 C5 C10 C9 . . . . 1.5(4) ?
    N1 C5 C10 C9 . . . . 179.5(2) ?
    C6 C5 C10 Cl2 . . . . -177.0(2) ?
    N1 C5 C10 Cl2 . . . . 1.0(4) ?
    C9 C8 C11 F6' . . . . 164.8(12) ?
    C7 C8 C11 F6' . . . . -15.6(12) ?
    C9 C8 C11 F4' . . . . 37.5(12) ?
    C7 C8 C11 F4' . . . . -142.9(11) ?
    C9 C8 C11 F5 . . . . -38.1(10) ?
    C7 C8 C11 F5 . . . . 141.4(9) ?
    C9 C8 C11 F6 . . . . -161.9(6) ?
    C7 C8 C11 F6 . . . . 17.6(6) ?
    C9 C8 C11 F4 . . . . 80.4(6) ?
    C7 C8 C11 F4 . . . . -100.0(6) ?
    C9 C8 C11 F5' . . . . -75.4(7) ?
    C7 C8 C11 F5' . . . . 104.1(7) ?
loop_
    _geom_hbond_atom_site_label_D
    _geom_hbond_atom_site_label_H
    _geom_hbond_atom_site_label_A
    _geom_hbond_site_symmetry_A
    _geom_hbond_distance_DH
    _geom_hbond_distance_HA
    _geom_hbond_distance_DA
    _geom_hbond_angle_DHA
    N3 H3A N4 8_556 0.88 2.39 3.183(3) 150.5
    N3 H3B O1 2_756 0.88 2.28 2.896(3) 127.0
    C9 H9 F2 8_556 0.95 2.42 3.222(3) 142.6
_shelx_hkl_file
;
  -2   0   0   15.48    0.89
   2   0   0   14.41    0.87
   2   0   0   15.10    0.81
   4   0   0    2.11    0.26
   4   0   0    1.70    0.32
   6   0   0   35.55    1.98
   6   0   0   37.29    2.21
   8   0   0   86.37    4.52
   8   0   0   84.64    4.82
  10   0   0   69.56    3.81
  10   0   0   72.01    4.20
 -12   0   0   15.55    1.96
  12   0   0   16.73    1.18
  12   0   0   16.91    1.72
 -14   0   0   30.04    2.68
  14   0   0   30.69    2.34
 -16   0   0   42.75    3.46
  16   0   0   39.54    3.01
  18   0   0   80.68    5.13
 -18   0   0   75.60    5.52
  20   0   0    5.05    1.17
 -20   0   0    2.75    1.15
 -22   0   0    1.02    1.29
  22   0   0    1.59    0.89
  -1  -1   0    0.43    0.12
  -1  -1   0    0.46    0.11
   1  -1   0    0.99    0.13
  -1  -1   0    0.98    0.16
   1  -1   0    0.51    0.15
  -1   1   0    0.53    0.15
   1   1   0    0.62    0.14
  -1   1   0    0.93    0.12
   1   1   0    0.46    0.13
  -1   1   0    0.95    0.16
   3  -1   0   95.42    4.92
   3  -1   0   98.46    4.88
  -3   1   0   97.05    5.12
   3   1   0   88.30    4.95
   3   1   0   91.34    4.98
   3   1   0   91.79    4.88
  -3   1   0  103.70    4.94
   5  -1   0   -0.05    0.11
   5  -1   0    0.18    0.13
   5   1   0    0.03    0.12
   5   1   0   -0.09    0.10
   5   1   0    0.02    0.17
  -5   1   0   -0.04    0.17
   7  -1   0    1.22    0.34
   7  -1   0    1.79    0.31
   7   1   0    1.73    0.46
   7   1   0    2.11    0.46
  -7   1   0    0.85    0.40
   7   1   0    1.50    0.29
   9  -1   0   13.99    0.96
   9  -1   0   14.88    1.18
   9   1   0   13.12    1.37
  -9   1   0   15.08    1.67
   9   1   0   12.31    0.94
   9   1   0   15.30    1.55
  11  -1   0   32.48    1.98
  11  -1   0   32.89    2.31
  11   1   0   33.27    2.00
  11   1   0   36.97    2.43
 -11   1   0   31.55    2.62
  13  -1   0   15.32    1.70
  13  -1   0   17.47    1.23
  13   1   0   16.20    1.21
  13   1   0   18.06    1.90
 -13   1   0   16.63    2.10
  15  -1   0    0.98    0.49
 -15  -1   0   -0.29    0.39
 -15   1   0    1.04    0.65
  15   1   0   -0.35    0.24
 -17  -1   0    3.78    1.15
  17  -1   0    3.26    0.85
  17   1   0    3.34    0.92
 -17   1   0    3.76    1.23
  19  -1   0    0.58    0.48
 -19  -1   0    1.24    0.83
  19   1   0    0.70    0.56
 -19   1   0    0.34    0.70
  21  -1   0    6.38    1.35
 -21   1   0    8.82    1.90
  21   1   0    5.76    1.35
   0  -2   0   16.84    0.96
   0   2   0   16.81    0.97
   0   2   0   16.34    1.02
  -2  -2   0  149.88    7.56
   2  -2   0  146.96    7.74
   2  -2   0  146.25    7.53
  -2  -2   0  143.25    7.64
   2   2   0  140.33    7.60
   2   2   0  147.57    7.63
  -2   2   0  153.04    7.61
  -2   2   0  148.98    7.74
  -2   2   0  156.78    7.54
  -4  -2   0   56.95    3.44
   4  -2   0   68.27    3.43
   4  -2   0   68.16    3.43
  -4   2   0   68.84    3.40
   4   2   0   62.29    3.43
   4   2   0   57.04    3.43
   4   2   0   64.00    3.54
  -4   2   0   66.65    3.72
   6  -2   0    2.90    0.43
   6  -2   0    2.68    0.38
   6   2   0    1.68    0.40
   6   2   0    1.80    0.35
   6   2   0    1.53    0.38
  -6   2   0    2.38    0.58
   8  -2   0    7.79    0.86
   8  -2   0    7.60    0.63
   8   2   0    5.82    0.87
  -8   2   0    7.05    1.07
   8   2   0    7.98    0.81
   8   2   0    6.53    0.93
  10  -2   0    6.74    0.73
  10  -2   0    7.52    0.96
  10   2   0    6.05    0.75
 -10   2   0    5.92    1.13
  10   2   0    6.57    1.03
  10   2   0    5.23    0.91
  12  -2   0    0.74    0.35
  12  -2   0    0.25    0.30
  12   2   0    0.52    0.30
  12   2   0    0.80    0.42
 -12   2   0    0.01    0.36
  14  -2   0   48.21    3.37
 -14   2   0   60.56    4.13
  14   2   0   50.79    3.58
  16  -2   0   64.77    4.22
 -16  -2   0   63.59    4.60
 -16   2   0   65.23    4.85
  16   2   0   67.32    4.42
  18  -2   0    1.99    0.73
 -18  -2   0    2.20    0.92
 -18   2   0    2.84    1.06
  18   2   0    2.49    0.81
  20  -2   0    0.62    0.56
 -20   2   0    0.91    0.76
  20   2   0    0.15    0.50
  22  -2   0   -0.01    0.50
  22   2   0    0.59    0.69
   1  -3   0    0.03    0.10
   1  -3   0    0.19    0.19
  -1  -3   0    0.06    0.10
  -1   3   0    0.07    0.15
  -1   3   0   -0.02    0.07
   1   3   0    0.18    0.18
  -3  -3   0   48.53    2.69
  -3  -3   0   49.68    2.80
   3  -3   0   48.21    2.93
   3  -3   0   51.54    2.65
   3   3   0   47.75    2.76
  -3   3   0   46.96    2.93
   3   3   0   47.73    2.78
  -3   3   0   49.88    2.74
   5  -3   0   14.97    1.00
   5  -3   0   13.48    1.00
  -5  -3   0   13.83    1.03
   5   3   0   16.54    1.06
   5   3   0   14.97    1.07
   5   3   0   15.22    1.14
  -5   3   0   13.69    1.28
  -5   3   0   14.37    1.00
   7  -3   0   23.52    1.51
   7  -3   0   24.13    1.56
   7   3   0   21.66    1.69
   7   3   0   22.73    1.61
   7   3   0   24.13    1.57
  -7   3   0   28.67    2.07
   9  -3   0   73.82    4.07
   9  -3   0   70.24    3.90
   9   3   0   68.97    3.98
   9   3   0   66.75    4.24
   9   3   0   72.41    4.17
  -9   3   0   75.60    4.65
  11  -3   0    9.93    0.98
  11  -3   0    8.85    1.12
 -11   3   0   10.12    1.58
  11   3   0    9.42    1.32
  13  -3   0    6.27    0.97
  13  -3   0    7.12    0.86
  13   3   0    5.04    1.05
  13   3   0    5.74    0.83
 -13   3   0    6.06    1.35
  15  -3   0   21.78    1.90
  15   3   0   25.72    2.65
 -15   3   0   23.42    2.81
  17  -3   0   -0.24    0.29
 -17   3   0    0.54    0.72
  17   3   0    0.76    0.54
  19  -3   0    0.02    0.41
 -19   3   0    0.24    0.69
  19   3   0   -0.07    0.44
 -21  -3   0    1.17    0.87
  21  -3   0    0.72    0.61
  21   3   0    0.78    0.66
   0  -4   0    0.70    0.19
   0   4   0    0.48    0.22
   2  -4   0   33.16    2.20
  -2  -4   0   34.35    2.05
   2  -4   0   35.08    1.94
   2   4   0   33.78    2.11
  -2   4   0   34.40    2.10
   4  -4   0    0.53    0.20
  -4  -4   0    0.53    0.21
   4  -4   0    0.34    0.23
  -4  -4   0    0.71    0.29
  -4   4   0    0.77    0.26
  -4   4   0    0.32    0.29
   4   4   0    0.52    0.25
   4   4   0    0.73    0.29
   6  -4   0    0.70    0.28
   6  -4   0    0.96    0.28
  -6  -4   0    1.48    0.42
  -6  -4   0    0.92    0.29
  -6   4   0    1.32    0.47
   6   4   0    1.00    0.40
   6   4   0    0.66    0.24
  -6   4   0    1.15    0.30
   6   4   0    1.28    0.38
   8  -4   0    0.00    0.13
   8  -4   0    0.16    0.18
  -8   4   0   -0.03    0.23
   8   4   0   -0.33    0.11
   8   4   0    0.00    0.21
   8   4   0    0.06    0.17
  10  -4   0    1.97    0.45
  10  -4   0    1.88    0.46
  10   4   0    1.77    0.48
 -10   4   0    1.76    0.69
  10   4   0    1.09    0.44
  10   4   0    2.57    0.59
  12  -4   0   21.03    1.43
  12  -4   0   16.95    1.51
  12   4   0   15.76    1.88
 -12   4   0   22.10    2.54
  12   4   0   19.92    1.50
  14  -4   0   -0.20    0.24
  14   4   0    0.80    0.54
 -14   4   0    0.29    0.50
  16  -4   0    2.63    0.71
 -16   4   0    1.55    0.84
  16   4   0    3.14    0.93
  18  -4   0    0.52    0.43
 -18  -4   0   -0.10    0.49
 -18   4   0    0.17    0.57
  18   4   0   -0.09    0.46
 -20  -4   0    4.68    1.29
  20  -4   0    3.73    1.00
  20   4   0    4.69    1.26
   1  -5   0   27.25    1.67
  -1  -5   0   29.81    1.76
   1  -5   0   29.54    1.95
  -1   5   0   26.42    1.84
   1   5   0   26.70    1.86
   3  -5   0    6.78    0.58
  -3  -5   0    5.73    0.74
   3   5   0    6.52    0.76
  -3   5   0    7.79    0.88
   3   5   0    5.95    0.84
  -5  -5   0   35.22    2.30
  -5  -5   0   34.76    2.14
   5  -5   0   35.35    2.06
   5  -5   0   35.31    2.23
   5   5   0   35.96    2.28
  -5   5   0   32.58    2.46
  -5   5   0   33.73    2.17
   5   5   0   33.09    2.24
  -7  -5   0   52.61    3.58
   7  -5   0   59.53    3.31
  -7  -5   0   53.61    3.38
   7  -5   0   62.31    3.44
   7   5   0   57.14    3.60
  -7   5   0   61.41    3.39
  -7   5   0   62.81    3.98
   7   5   0   56.96    3.47
   9  -5   0   12.77    1.05
  -9  -5   0   12.96    1.56
   9  -5   0   12.37    1.06
   9   5   0   13.53    1.41
   9   5   0   11.16    1.07
   9   5   0   12.96    1.57
  -9   5   0   14.49    1.77
  11  -5   0   13.32    1.14
  11  -5   0   13.79    1.21
 -11  -5   0   13.24    1.73
  11   5   0   15.11    1.31
  11   5   0   14.83    1.79
 -11   5   0   15.49    2.04
  13  -5   0   12.87    1.41
 -13  -5   0    9.48    1.55
  13  -5   0   12.85    1.28
 -13   5   0   11.58    1.91
  13   5   0   12.24    1.70
  13   5   0   10.74    1.30
 -15  -5   0   17.52    2.23
  15  -5   0   22.08    1.74
  15   5   0   19.99    2.36
 -15   5   0   16.36    2.43
  17  -5   0    4.69    0.95
 -17  -5   0    5.36    1.35
  17   5   0    3.87    1.13
 -17   5   0    5.16    1.47
  19  -5   0    0.42    0.46
 -19  -5   0   -0.39    0.48
  19   5   0    0.64    0.68
 -19   5   0    0.64    0.86
 -21  -5   0   -0.07    0.64
  21   5   0    0.30    0.66
   0  -6   0    0.68    0.25
   0   6   0    0.31    0.26
   2  -6   0    0.32    0.17
  -2  -6   0    0.24    0.19
  -2   6   0   -0.26    0.15
   2   6   0    0.21    0.27
   4  -6   0    0.37    0.21
  -4  -6   0    0.68    0.30
  -4  -6   0   -0.03    0.16
   4   6   0    0.62    0.29
   4   6   0    0.57    0.35
  -4   6   0    0.19    0.25
   6  -6   0   27.17    1.72
  -6  -6   0   27.48    2.00
  -6  -6   0   30.13    1.88
   6  -6   0   27.86    1.92
   6   6   0   27.62    1.98
  -6   6   0   24.35    1.82
   6   6   0   26.98    1.97
  -6   6   0   22.04    2.09
  -8  -6   0    0.20    0.26
   8  -6   0    0.42    0.24
  -8  -6   0    0.00    0.30
   8  -6   0    0.44    0.28
   8   6   0   -0.03    0.27
  -8   6   0   -0.13    0.21
  -8   6   0   -0.21    0.26
   8   6   0    0.62    0.34
 -10  -6   0    0.26    0.33
  10  -6   0    0.23    0.25
  10  -6   0   -0.07    0.23
  10   6   0    0.07    0.30
  10   6   0    0.04    0.31
 -10   6   0    0.93    0.62
  12  -6   0   11.27    1.20
 -12  -6   0   10.08    1.61
  12  -6   0    9.03    1.13
  12   6   0    7.53    1.31
  12   6   0    9.11    1.23
 -12   6   0   11.97    1.94
 -14  -6   0   39.62    3.26
  14  -6   0   42.70    2.76
  14  -6   0   39.77    2.79
  14   6   0   41.56    2.91
 -14   6   0   37.65    3.55
  14   6   0   45.80    3.35
 -16  -6   0    3.74    1.14
  16  -6   0    4.90    0.90
  16   6   0    3.70    1.06
 -16   6   0    3.61    1.27
 -18  -6   0    2.73    1.02
 -18   6   0    3.24    1.28
  18   6   0    1.33    0.77
 -20  -6   0   -0.60    0.50
  20   6   0   -0.08    0.49
   1  -7   0   75.31    4.30
  -1  -7   0   79.77    4.38
  -1   7   0   76.62    4.59
   1   7   0   80.75    4.63
   3  -7   0  106.10    5.81
  -3  -7   0  111.16    6.02
  -3   7   0  107.19    6.09
   3   7   0  109.34    6.17
  -5  -7   0    0.06    0.21
   5  -7   0   -0.09    0.19
  -5  -7   0    0.06    0.20
   5  -7   0    0.14    0.27
   5   7   0    0.12    0.28
  -5   7   0   -0.18    0.19
   7  -7   0   16.65    1.44
  -7  -7   0   16.03    1.36
   7  -7   0   18.62    1.28
  -7  -7   0   15.32    1.73
  -7   7   0   18.08    1.43
   7   7   0   14.24    1.69
  -7   7   0   14.32    1.86
   7   7   0   18.73    1.86
  -9  -7   0    3.88    0.87
   9  -7   0    3.40    0.61
  -9  -7   0    2.91    0.69
   9  -7   0    2.02    0.59
  -9   7   0    3.70    0.71
   9   7   0    3.88    0.83
  -9   7   0    5.87    1.26
   9   7   0    2.65    0.73
  11  -7   0   21.41    1.65
 -11  -7   0   21.14    2.37
  11  -7   0   20.94    1.71
  11   7   0   27.13    2.69
  11   7   0   25.65    1.98
 -11   7   0   19.16    2.50
 -13  -7   0    0.80    0.60
  13  -7   0    2.72    0.64
  13  -7   0    1.91    0.55
  13   7   0    0.90    0.49
 -13   7   0    1.66    0.78
  13   7   0    3.31    0.93
  15  -7   0   15.04    1.69
 -15  -7   0   15.97    2.25
  15   7   0   16.84    2.31
 -15   7   0   15.99    2.50
 -17  -7   0   -0.04    0.58
 -17   7   0   -0.42    0.62
  17   7   0    0.50    0.58
 -19  -7   0    0.87    0.77
  19   7   0    3.20    1.12
   0  -8   0   12.22    1.04
   0   8   0   13.80    1.58
  -2  -8   0   55.08    3.22
   2  -8   0   52.98    3.07
   2   8   0   50.62    3.40
  -2   8   0   51.01    3.37
  -4  -8   0   24.29    1.82
   4  -8   0   24.23    1.64
   4   8   0   22.50    1.91
  -4   8   0   23.38    1.87
  -6  -8   0    0.65    0.33
   6  -8   0    0.24    0.28
   6  -8   0    0.12    0.31
  -6  -8   0    0.47    0.34
   6   8   0    0.86    0.48
  -6   8   0    0.07    0.29
   8  -8   0   10.65    1.13
   8  -8   0    8.70    1.23
  -8  -8   0   12.35    1.64
  -8  -8   0    9.73    1.23
  -8   8   0   10.23    1.31
   8   8   0   10.99    1.51
   8   8   0   13.12    1.59
  10  -8   0   38.02    2.39
  10  -8   0   37.98    2.56
 -10  -8   0   31.53    2.73
  10   8   0   33.19    2.64
 -10   8   0   36.19    3.18
 -10   8   0   40.20    2.55
  10   8   0   32.36    2.71
 -12  -8   0    0.21    0.44
  12  -8   0    0.69    0.43
  12  -8   0   -0.02    0.28
  12   8   0    1.18    0.60
  12   8   0    0.89    0.54
 -12   8   0    0.81    0.67
 -14  -8   0    0.00    0.44
  14  -8   0    0.47    0.39
  14   8   0   -0.08    0.45
  14   8   0   -0.02    0.47
 -14   8   0    0.24    0.62
 -16  -8   0   -0.07    0.46
 -16   8   0    0.13    0.65
  16   8   0    0.02    0.43
 -18  -8   0    3.55    1.16
  18   8   0    4.77    1.24
   1  -9   0   40.57    2.56
  -1  -9   0   42.51    2.65
   1   9   0   36.53    2.86
  -1   9   0   46.85    3.02
   3  -9   0    6.86    0.89
  -3  -9   0    7.85    1.06
   3   9   0    7.39    1.18
  -3   9   0    4.78    0.96
  -5  -9   0    8.78    1.19
  -5  -9   0    7.18    1.02
   5  -9   0    9.47    1.03
   5  -9   0    8.80    1.32
   5   9   0    6.71    1.20
  -5   9   0    6.85    1.09
  -7  -9   0    0.06    0.27
   7  -9   0   -0.21    0.34
  -7  -9   0   -0.29    0.21
   7  -9   0    0.54    0.34
  -7   9   0    0.43    0.40
   7   9   0   -0.11    0.34
   9  -9   0   33.77    2.66
  -9  -9   0   37.41    2.91
   9  -9   0   41.25    2.53
  -9   9   0   38.63    2.69
   9   9   0   37.74    2.87
   9   9   0   38.26    2.88
 -11  -9   0    0.23    0.43
  11  -9   0    0.06    0.30
  11  -9   0    0.28    0.29
  11   9   0    0.02    0.41
  11   9   0   -0.62    0.35
  13  -9   0    1.90    0.69
 -13  -9   0    1.26    0.71
  13   9   0    1.91    0.77
  13   9   0    1.78    0.80
 -15  -9   0    1.59    0.78
  15   9   0    2.05    0.84
 -15   9   0    1.22    0.91
 -17  -9   0   10.27    1.91
  17   9   0   12.80    2.09
   0 -10   0   11.41    1.24
   0  10   0    8.48    1.34
  -2 -10   0    0.01    0.24
   2 -10   0    0.41    0.32
   2  10   0    0.03    0.40
  -2  10   0   -0.08    0.34
  -4 -10   0    1.90    0.57
   4 -10   0    1.60    0.48
   4 -10   0    1.55    0.67
  -4  10   0    0.30    0.43
   4  10   0    1.37    0.60
  -6 -10   0    9.52    1.38
  -6 -10   0    9.13    1.24
   6 -10   0    8.41    1.38
   6 -10   0    8.97    1.11
  -6  10   0    6.40    1.15
   6  10   0    6.16    1.21
   8 -10   0    1.14    0.42
  -8 -10   0    2.22    0.71
   8 -10   0    2.17    0.68
   8  10   0    2.65    0.84
  -8  10   0    1.43    0.60
 -10 -10   0    4.28    1.09
  10 -10   0    4.72    0.98
  10  10   0    3.62    1.00
 -10  10   0    4.60    0.94
 -12 -10   0    0.12    0.48
  12 -10   0    1.33    0.65
  12  10   0    0.58    0.57
  12  10   0    1.34    0.70
  14 -10   0   11.96    1.86
 -14 -10   0    5.92    1.41
  14  10   0    8.76    1.92
  14  10   0    9.02    1.63
 -16 -10   0   -0.64    0.57
  16  10   0    0.59    0.68
  -1 -11   0    0.10    0.25
   1 -11   0    0.00    0.22
  -1  11   0    0.11    0.44
   1  11   0    0.10    0.34
  -3 -11   0   32.30    2.29
   3 -11   0   28.25    2.10
   3  11   0   32.04    2.62
  -3  11   0   29.22    2.46
  -5 -11   0   12.70    1.92
  -5 -11   0   10.67    1.49
   5 -11   0   10.19    1.24
   5 -11   0   14.41    1.96
  -5  11   0   10.48    1.57
   5  11   0   10.79    1.77
   7 -11   0   13.14    1.89
  -7 -11   0   14.58    1.86
  -7  11   0   15.62    1.90
   7  11   0   14.19    1.92
  -9 -11   0    0.82    0.53
   9 -11   0    0.08    0.45
  -9  11   0    0.52    0.45
   9  11   0   -0.42    0.46
 -11 -11   0    6.34    1.37
  11 -11   0    8.92    1.42
 -11  11   0    6.59    1.20
  11  11   0    8.16    1.49
 -13 -11   0    0.87    0.69
  13 -11   0    0.38    0.49
  13  11   0    0.31    0.60
 -15 -11   0    7.40    1.74
   0 -12   0    2.31    0.59
   0  12   0    1.80    0.80
  -2 -12   0    0.98    0.43
   2 -12   0    1.41    0.47
   2  12   0    2.23    0.83
  -2  12   0    2.21    0.84
   4 -12   0    1.52    0.69
   4 -12   0    0.90    0.50
  -4 -12   0   -0.24    0.25
  -4  12   0    0.01    0.33
   4  12   0    0.05    0.49
  -6 -12   0    6.78    1.26
   6 -12   0   11.79    1.81
  -6  12   0    8.59    1.45
   6  12   0    9.13    1.70
   8 -12   0    2.84    0.97
  -8 -12   0    2.66    0.82
  -8  12   0    0.53    0.48
   8  12   0    1.29    0.84
  10 -12   0    4.54    1.11
 -10 -12   0    4.03    1.12
  10  12   0    3.59    1.14
 -10  12   0    4.86    1.07
  12 -12   0    1.97    0.80
 -12 -12   0    2.11    0.97
  12  12   0    2.25    0.91
 -14 -12   0   -0.49    0.46
  -1 -13   0   -0.43    0.26
   1 -13   0    0.40    0.39
  -1  13   0    0.44    0.54
   1  13   0   -0.02    0.50
   3 -13   0    0.61    0.66
  -3 -13   0    0.16    0.34
   3  13   0    1.60    0.81
  -3  13   0    0.51    0.60
   5 -13   0    1.17    0.81
  -5 -13   0    0.76    0.45
   5  13   0    0.49    0.63
  -5  13   0    1.23    0.72
   7 -13   0    0.43    0.68
  -7 -13   0    0.04    0.42
  -7  13   0    0.93    0.62
   7  13   0    0.25    0.56
   9 -13   0    0.72    0.69
  -9 -13   0    0.06    0.40
   9  13   0    1.23    0.83
  -9  13   0    0.56    0.47
  11 -13   0    1.93    0.86
 -11 -13   0    2.52    0.99
  11  13   0    2.99    1.12
 -11  13   0    1.84    0.78
 -13 -13   0    0.31    0.58
  13 -13   0    0.60    0.70
  13  13   0   -0.67    0.64
   0  14   0   -0.24    0.54
  -2 -14   0    0.30    0.41
   2 -14   0    1.34    0.87
   2  14   0    0.40    0.65
  -2  14   0    1.10    0.73
   4 -14   0   -0.81    0.49
  -4 -14   0    0.35    0.39
  -4  14   0   -0.10    0.48
   4  14   0    0.63    0.59
   6 -14   0   -0.23    0.62
  -6 -14   0    0.17    0.42
  -6  14   0    0.28    0.54
   8 -14   0    0.28    0.67
  -8 -14   0   -0.20    0.43
   8  14   0    0.01    0.66
  -8  14   0   -0.47    0.34
 -10 -14   0    0.20    0.53
  10 -14   0    1.56    0.82
  10  14   0    1.62    0.85
 -10  14   0    0.46    0.56
   1 -15   0    4.16    1.36
   1  15   0    3.65    1.18
  -1  15   0    3.99    1.18
   3 -15   0    0.95    0.92
   3  15   0    0.16    0.63
  -3  15   0    1.84    0.84
  -5 -15   0    0.39    0.51
   5 -15   0    2.70    1.13
  -5  15   0    1.96    0.86
   5  15   0    2.21    0.99
   7 -15   0    0.61    0.86
  -7 -15   0    1.65    0.65
  -7  15   0    1.78    0.77
   7  15   0    0.05    0.69
  -9 -15   0    1.18    0.78
   9  15   0    1.08    1.01
   0 -16   0    9.50    2.04
   0  16   0    7.27    1.65
   2 -16   0    0.84    0.99
   2  16   0   -0.36    0.61
  -2  16   0   -0.22    0.56
   4 -16   0   -0.58    0.81
  -4  16   0    0.05    0.59
   4  16   0    0.87    0.81
 -22   0   1   -0.34    0.56
  22   0  -1    0.20    0.52
 -20   0   1    0.42    0.67
  20   0  -1   -0.09    0.41
 -18   0   1    0.00    0.49
  18   0  -1    0.66    0.48
 -16   0   1    0.30    0.44
  16   0  -1    0.61    0.42
  14   0  -1   -0.19    0.22
  14   0  -1   -0.24    0.26
 -14   0   1    0.01    0.38
  12   0  -1   -0.15    0.23
 -12   0   1    0.24    0.36
  12   0  -1   -0.22    0.14
 -10   0   1    0.24    0.30
  10   0  -1   -0.03    0.17
  10   0  -1   -0.05    0.15
   8   0  -1    0.18    0.17
  -8   0   1    0.01    0.21
   8   0  -1   -0.12    0.15
  -6   0   1    0.39    0.22
   6   0  -1    0.12    0.14
   6   0  -1    0.30    0.17
   4   0  -1   -0.58    0.07
   4   0  -1   -0.43    0.10
  -4   0   1   -0.22    0.14
  -4   0   1   -0.55    0.07
   2   0  -1   -1.41    0.05
  -2   0   1   -1.41    0.02
   2   0  -1   -1.40    0.03
  -2   0   1   -1.39    0.03
   0   0  -1   -0.13    0.04
   0   0   1   -0.07    0.06
   0   0  -1   -0.16    0.03
   0   0  -1   -0.09    0.04
   0   0   1   -0.14    0.03
   0   0   1   -0.14    0.03
   2   0   1   -0.01    0.09
   2   0   1    0.06    0.13
   4   0   1    0.10    0.07
   4   0   1    0.07    0.14
   6   0   1    0.01    0.16
   6   0   1    0.08    0.10
   8   0   1   -0.23    0.15
   8   0   1    0.27    0.14
  10   0   1   -0.12    0.19
  10   0   1   -0.01    0.15
  12   0   1    0.26    0.33
  14   0   1   -0.08    0.25
 -16   0  -1    0.74    0.66
  16   0   1    0.85    0.52
 -18   0  -1    0.03    0.54
  18   0   1    0.24    0.42
  20   0   1   -0.41    0.42
 -20   0  -1   -0.39    0.62
  23  -1  -1    2.20    0.85
  23   1  -1    2.12    0.88
 -21  -1   1    2.88    1.18
  21  -1  -1    3.61    1.00
  21   1  -1    3.00    0.97
 -21   1   1    3.09    1.19
  19  -1  -1    2.57    0.81
 -19  -1   1    2.27    0.99
  19   1  -1    0.88    0.57
 -19   1   1    3.96    1.24
  17  -1  -1   13.36    1.69
 -17  -1   1   14.00    1.98
 -17   1   1   12.88    2.03
  17   1  -1   14.42    1.83
 -15  -1   1    1.94    0.77
  15  -1  -1    0.73    0.43
  15  -1  -1    0.65    0.37
  15   1  -1    1.52    0.55
 -15   1   1    0.60    0.52
  15   1  -1    0.75    0.37
  13  -1  -1   38.54    2.70
  13  -1  -1   41.09    2.45
 -13  -1   1   43.18    3.04
  13   1  -1   38.87    2.46
 -13   1   1   40.68    3.10
  13   1  -1   40.92    2.81
  11  -1  -1    3.58    0.56
  11  -1  -1    2.33    0.54
 -11   1   1    3.20    0.80
  11   1  -1    2.95    0.52
  11   1  -1    2.75    0.62
   9  -1  -1    0.74    0.29
   9  -1  -1    1.44    0.36
   9   1  -1    1.27    0.37
   9   1  -1    0.81    0.28
  -9   1   1    0.62    0.34
   7  -1  -1   61.56    3.27
   7  -1  -1   60.69    3.36
  -7   1   1   62.34    3.62
   7   1  -1   58.02    3.28
   7   1  -1   58.40    3.41
   5  -1  -1   43.50    2.23
   5  -1  -1   41.14    2.23
   5  -1  -1   38.18    2.41
   5   1  -1   39.41    2.23
  -5   1   1   38.68    2.41
   5   1  -1   39.46    2.30
   3  -1  -1    3.30    0.25
   3  -1  -1    3.88    0.38
  -3  -1   1    2.79    0.35
  -3  -1   1    3.27    0.37
   3  -1  -1    3.81    0.46
   3   1  -1    2.85    0.35
   3   1  -1    2.56    0.33
   3   1  -1    3.41    0.38
  -3   1   1    3.60    0.43
  -3   1   1    3.02    0.25
   1  -1  -1    2.80    0.20
   1  -1  -1    2.57    0.25
  -1  -1   1    2.54    0.23
   1   1  -1    2.77    0.25
  -1   1   1    2.41    0.24
   1   1  -1    2.85    0.24
  -1   1   1    2.69    0.19
   1  -1   1    4.11    0.37
  -1  -1  -1    4.06    0.41
  -1  -1  -1    4.12    0.40
   1   1   1    3.96    0.33
   1   1   1    3.82    0.42
  -1   1  -1    4.03    0.32
   1   1   1    3.97    0.40
  -1   1  -1    4.27    0.37
   3  -1   1   10.10    0.58
   3  -1   1    8.49    0.69
  -3  -1  -1    8.98    0.76
  -3   1  -1    9.63    0.57
   3   1   1    9.36    0.75
   3   1   1    9.44    0.77
   3   1   1    9.00    0.59
   5  -1   1    9.55    0.82
   5  -1   1    9.28    0.62
   5   1   1   10.46    0.66
   5   1   1    9.92    1.03
   5   1   1   10.78    0.94
   7  -1   1   38.12    2.38
   7  -1   1   36.92    2.05
   7   1   1   38.84    2.08
   7   1   1   36.46    2.42
   7   1   1   37.12    2.51
   9  -1   1   30.54    2.13
   9  -1   1   30.88    1.76
   9   1   1   28.23    2.16
   9   1   1   32.38    1.79
  11  -1   1   34.09    1.91
  11  -1   1   33.03    2.36
  11   1   1   32.82    1.91
  11   1   1   30.16    2.38
  13  -1   1   11.52    1.47
 -13   1  -1   14.88    2.08
  13   1   1   12.20    1.59
  15  -1   1    0.77    0.51
  15   1   1    0.22    0.44
 -15   1  -1    0.55    0.67
 -17  -1  -1    0.19    0.63
  17  -1   1   -0.20    0.35
 -17   1  -1    0.71    0.61
  17   1   1    0.09    0.42
 -19  -1  -1   -0.35    0.56
  19  -1   1   -0.21    0.38
 -19   1  -1    0.53    0.71
  19   1   1   -0.12    0.42
  21  -1   1    1.00    0.72
  21   1   1    0.45    0.59
  22  -2  -1    6.68    1.32
 -22  -2   1    4.60    1.32
  22   2  -1    5.90    1.36
 -22   2   1    3.95    1.35
  20  -2  -1    0.68    0.48
  20   2  -1   -0.14    0.34
 -20   2   1    0.76    0.76
  18  -2  -1   24.82    2.14
 -18  -2   1   26.91    2.90
  18   2  -1   25.31    2.67
 -18   2   1   25.67    3.10
  16  -2  -1    2.00    0.61
 -16  -2   1    0.98    0.62
 -16   2   1    1.85    0.83
  16   2  -1    1.14    0.58
  14  -2  -1   55.52    3.13
  14  -2  -1   50.63    3.34
  14   2  -1   52.36    3.16
  14   2  -1   50.74    3.50
 -14   2   1   50.55    3.87
  12  -2  -1   92.57    5.18
  12  -2  -1   92.43    5.39
 -12   2   1   94.44    5.93
  12   2  -1   97.75    5.26
  12   2  -1  100.60    5.62
  10  -2  -1    1.54    0.40
  10  -2  -1    1.33    0.38
  10   2  -1    1.45    0.39
  10   2  -1    1.11    0.44
 -10   2   1    1.27    0.53
  10   2  -1    1.63    0.48
   8  -2  -1   35.04    2.13
   8  -2  -1   37.94    2.09
   8   2  -1   35.38    2.27
  -8   2   1   35.57    2.48
   8   2  -1   32.51    2.16
   8   2  -1   33.97    2.10
   6  -2  -1   66.72    3.45
   6  -2  -1   65.54    3.78
  -6  -2   1   64.96    3.63
   6  -2  -1   66.90    3.47
   6   2  -1   61.64    3.58
   6   2  -1   59.73    3.46
  -6   2   1   66.51    3.78
   6   2  -1   59.27    3.48
   4  -2  -1  539.11   26.59
   4  -2  -1  535.33   26.79
   4  -2  -1  528.03   26.46
  -4  -2   1  490.51   26.45
  -4   2   1  572.42   26.47
  -4   2   1  530.86   26.76
   4   2  -1  513.07   26.59
   4   2  -1  511.72   26.45
   2  -2  -1    6.27    0.37
   2  -2  -1    6.31    0.52
  -2  -2   1    6.71    0.50
  -2   2   1    6.17    0.50
   2   2  -1    6.25    0.51
  -2   2   1    5.62    0.37
   0  -2  -1   50.00    2.65
   0  -2   1   49.44    2.66
   0   2  -1   53.63    2.71
   0   2  -1   52.95    2.77
   0   2  -1   50.39    2.66
   0   2   1   47.94    2.65
   0   2   1   45.07    2.68
   2  -2   1   -0.05    0.12
  -2  -2  -1   -0.03    0.11
   2   2   1    0.14    0.14
  -2   2  -1   -0.03    0.10
   2   2   1    0.04    0.11
  -2   2  -1    0.23    0.21
   2   2   1    0.04    0.12
   4  -2   1  216.54   11.05
  -4  -2  -1  205.84   11.13
   4  -2   1  217.28   10.93
   4   2   1  224.46   11.16
  -4   2  -1  212.08   10.91
   4   2   1  212.86   10.95
   4   2   1  215.79   11.17
   6  -2   1  119.30    6.46
   6  -2   1  121.38    6.24
   6   2   1  120.72    6.29
   6   2   1  123.33    6.59
   6   2   1  118.27    6.59
   8  -2   1   22.38    1.57
   8  -2   1   21.07    1.29
   8   2   1   20.83    1.65
   8   2   1   20.15    1.32
  -8   2  -1   21.54    1.92
   8   2   1   21.09    1.67
  10  -2   1    0.28    0.24
  10  -2   1   -0.05    0.25
  10   2   1    0.49    0.32
 -10   2  -1    0.23    0.39
  10   2   1    0.23    0.22
  12  -2   1    5.82    0.72
  12  -2   1    5.47    0.92
 -12   2  -1    7.40    1.38
  12   2   1    5.01    0.72
  12   2   1    4.85    1.01
  14  -2   1   41.61    3.09
  14   2   1   48.20    3.35
 -14   2  -1   47.01    3.73
  16  -2   1    1.89    0.67
  16   2   1   -0.11    0.38
 -16   2  -1    1.03    0.78
 -18  -2  -1    0.53    0.59
  18  -2   1   -0.06    0.39
 -18   2  -1   -0.22    0.51
  18   2   1   -0.15    0.40
  20  -2   1    0.67    0.55
  20   2   1    0.20    0.51
 -23  -3   1    1.84    0.93
  23   3  -1    1.37    0.87
 -21  -3   1    2.44    0.99
  21  -3  -1    2.23    0.80
  21   3  -1    2.07    0.90
 -21   3   1    1.36    0.83
 -19  -3   1    1.82    0.89
  19  -3  -1    2.85    0.80
 -19   3   1    2.19    1.09
  19   3  -1    3.53    1.03
 -17  -3   1   24.24    2.67
  17  -3  -1   23.25    2.00
  17   3  -1   22.57    2.50
 -17   3   1   30.29    3.27
  15  -3  -1    3.85    0.78
  15  -3  -1    5.42    0.83
 -15   3   1    3.45    1.03
  15   3  -1    5.03    1.03
  15   3  -1    5.70    0.85
  13  -3  -1    1.05    0.41
  13  -3  -1    0.38    0.32
 -13   3   1    0.15    0.40
  13   3  -1    1.66    0.59
  13   3  -1    2.14    0.51
  11  -3  -1    0.49    0.29
  11  -3  -1    0.03    0.19
  11   3  -1   -0.07    0.21
  11   3  -1    0.48    0.32
  11   3  -1   -0.17    0.18
 -11   3   1   -0.34    0.28
  -9  -3   1    4.17    0.77
   9  -3  -1    4.64    0.65
   9  -3  -1    4.76    0.63
   9   3  -1    4.26    0.73
  -9   3   1    4.34    0.87
   9   3  -1    4.36    0.67
   9   3  -1    3.05    0.56
   7  -3  -1   43.51    2.54
  -7  -3   1   46.08    2.80
   7  -3  -1   42.43    2.59
   7   3  -1   42.82    2.56
   7   3  -1   58.39    2.92
   7   3  -1   43.59    2.65
  -7   3   1   45.00    2.97
   5  -3  -1  122.64    6.25
   5  -3  -1  123.83    6.08
   5  -3  -1  127.23    6.55
  -5  -3   1  112.57    6.31
  -5  -3   1  107.59    6.08
   5   3  -1  120.03    6.31
  -5   3   1  123.60    6.21
   5   3  -1  110.62    6.25
   5   3  -1  110.10    6.07
  -5   3   1  126.10    6.51
   3  -3  -1  888.22   42.98
  -3  -3   1  845.84   42.96
   3  -3  -1  824.33   43.10
   3  -3  -1  868.87   42.80
   3   3  -1  792.15   42.95
  -3   3   1  874.42   42.87
  -3   3   1  884.17   42.96
  -1  -3   1    0.03    0.12
  -1  -3   1    0.11    0.12
   1  -3  -1    0.09    0.09
   1  -3  -1   -0.06    0.07
  -1   3   1   -0.11    0.13
  -1   3   1    0.06    0.09
   1   3  -1    0.37    0.20
   1  -3   1    0.08    0.14
  -1  -3  -1    0.10    0.12
   1  -3   1   -0.09    0.17
  -1   3  -1   -0.13    0.15
   1   3   1   -0.10    0.13
   1   3   1   -0.03    0.13
  -1   3  -1    0.21    0.18
  -3  -3  -1   31.23    1.97
   3  -3   1   33.01    1.90
   3   3   1   31.64    1.95
  -3   3  -1   34.92    1.91
   3   3   1   31.95    1.99
   3   3   1   28.95    1.90
  -3   3  -1   35.62    2.23
   5  -3   1    0.22    0.16
   5  -3   1    0.73    0.25
  -5  -3  -1   -0.18    0.11
  -5   3  -1    0.37    0.32
   5   3   1    0.32    0.18
   5   3   1    0.07    0.16
  -5   3  -1    0.20    0.15
   5   3   1   -0.06    0.16
   7  -3   1    1.00    0.26
   7  -3   1    0.70    0.28
   7   3   1    0.23    0.25
  -7   3  -1    1.46    0.54
   7   3   1    0.40    0.26
   7   3   1    0.76    0.28
   9  -3   1   30.41    2.08
   9  -3   1   31.81    1.86
   9   3   1   31.57    1.93
   9   3   1   29.71    2.26
  -9   3  -1   28.83    2.52
  11  -3   1    3.23    0.54
  11  -3   1    4.09    0.76
 -11   3  -1    2.75    0.93
  11   3   1    4.07    0.88
  11   3   1    3.49    0.58
  13  -3   1   23.14    1.90
  13   3   1   22.03    2.38
 -13   3  -1   27.16    2.98
  15  -3   1    0.28    0.36
  15   3   1    0.30    0.48
 -15   3  -1   -0.19    0.48
  17  -3   1    6.57    1.23
 -17   3  -1    5.72    1.52
  17   3   1    6.49    1.31
  19  -3   1   -0.26    0.41
 -19   3  -1   -0.46    0.62
  19   3   1    0.04    0.47
  21  -3   1    0.63    0.62
  21   3   1    0.90    0.75
 -22  -4   1    0.38    0.68
  22   4  -1    2.34    0.97
 -20  -4   1    7.73    1.59
  20  -4  -1    9.14    1.43
  20   4  -1    6.74    1.49
 -20   4   1   11.23    2.28
 -18  -4   1    5.60    1.28
  18  -4  -1    7.67    1.21
 -18   4   1    5.95    1.54
  18   4  -1    7.00    1.44
  16  -4  -1    0.60    0.39
 -16  -4   1    1.71    0.72
  16   4  -1    1.20    0.65
 -16   4   1    1.54    0.87
  14  -4  -1    2.44    0.61
 -14  -4   1    1.56    0.61
  14  -4  -1    2.22    0.56
 -14   4   1    3.64    1.08
  14   4  -1    2.71    0.66
  14   4  -1    2.50    0.75
  12  -4  -1    6.01    0.85
  12  -4  -1    7.40    0.91
 -12  -4   1    4.90    0.98
 -12   4   1    4.56    1.12
  12   4  -1    5.83    1.02
  12   4  -1    7.66    1.03
  12   4  -1    5.55    0.91
 -10  -4   1   41.34    2.93
  10  -4  -1   42.79    2.62
  10  -4  -1   42.94    2.63
  10   4  -1   42.50    2.75
  10   4  -1   43.98    2.70
 -10   4   1   41.06    3.18
  10   4  -1   54.84    3.11
  -8  -4   1    3.76    0.72
   8  -4  -1    1.67    0.43
   8  -4  -1    2.98    0.45
  -8   4   1    1.95    0.65
   8   4  -1    2.53    0.54
   8   4  -1    3.48    0.68
   8   4  -1    2.68    0.44
   6  -4  -1    5.17    0.52
  -6  -4   1    3.24    0.45
   6  -4  -1    5.16    0.70
  -6  -4   1    4.17    0.67
   6   4  -1    3.85    0.63
   6   4  -1    3.41    0.61
  -6   4   1    3.65    0.70
  -6   4   1    4.72    0.63
  -4  -4   1   11.05    0.83
  -4  -4   1   13.23    1.03
   4  -4  -1   13.44    0.82
   4  -4  -1   12.73    1.02
  -4   4   1   13.43    1.01
   4   4  -1   12.91    1.03
   2  -4  -1   17.32    1.08
  -2  -4   1   19.21    1.24
  -2  -4   1   19.94    1.24
   2   4  -1   18.01    1.28
  -2   4   1   17.48    1.27
   0  -4   1    2.33    0.44
   0  -4   1    1.84    0.31
   0  -4  -1    1.49    0.30
   0   4  -1    2.65    0.46
   0   4   1    1.50    0.39
   0   4  -1    2.30    0.43
  -2  -4  -1   91.74    4.97
  -2  -4  -1   95.94    5.00
   2  -4   1   89.47    5.16
   2  -4   1   86.91    4.85
  -2   4  -1   89.84    5.16
   2   4   1   92.87    5.00
  -2   4  -1   95.11    4.97
   2   4   1   90.28    4.96
   4  -4   1    8.39    0.72
  -4  -4  -1    8.21    0.93
  -4   4  -1    8.54    0.74
   4   4   1    8.57    0.94
  -4   4  -1    7.03    1.00
   4   4   1    9.28    1.00
  -6  -4  -1   29.35    1.98
   6  -4   1   28.17    1.81
   6  -4   1   28.93    1.86
  -6   4  -1   29.01    1.80
   6   4   1   29.73    2.06
  -6   4  -1   28.84    2.30
   6   4   1   31.21    1.92
   6   4   1   27.14    1.91
   8  -4   1    0.62    0.27
   8  -4   1    0.36    0.25
  -8   4  -1    0.20    0.35
   8   4   1    0.58    0.29
   8   4   1    0.83    0.39
   8   4   1    0.99    0.36
  10  -4   1   16.91    1.37
  10  -4   1   14.42    1.14
 -10   4  -1   21.24    2.40
  10   4   1   16.24    1.27
  10   4   1   16.19    1.77
  12  -4   1   39.30    2.39
  12  -4   1   38.08    2.67
  12   4   1   40.84    2.99
 -12   4  -1   44.36    3.47
  12   4   1   37.82    2.46
  14  -4   1    1.95    0.61
 -14   4  -1    2.08    0.98
  14   4   1    1.54    0.67
  16  -4   1    0.09    0.42
 -16   4  -1    0.11    0.52
  16   4   1    0.74    0.56
  18  -4   1   -0.08    0.34
 -18   4  -1    0.37    0.78
  18   4   1   -0.43    0.32
 -20  -4  -1   11.33    2.08
  20  -4   1   12.53    1.82
  20   4   1   13.77    2.20
 -21  -5   1    0.57    0.72
  21   5  -1   -0.10    0.50
  19  -5  -1    3.95    1.01
 -19  -5   1    4.04    1.19
 -19   5   1    6.68    1.64
  19   5  -1    4.32    1.19
 -17  -5   1    3.94    1.10
  17  -5  -1    6.37    1.03
  17   5  -1    4.96    1.13
 -17   5   1    5.00    1.40
  15  -5  -1   28.94    2.27
  15  -5  -1   30.54    2.23
 -15  -5   1   41.29    3.02
 -15   5   1   38.53    3.29
  15   5  -1   33.01    2.39
  15   5  -1   37.14    2.85
  13  -5  -1    0.07    0.30
  13  -5  -1   -0.04    0.20
 -13  -5   1    0.00    0.33
  13   5  -1    0.36    0.38
  13   5  -1    0.02    0.33
 -13   5   1   -0.13    0.37
  13   5  -1   -0.20    0.25
 -11  -5   1    3.83    0.85
  11  -5  -1    3.19    0.60
  11  -5  -1    3.48    0.58
 -11   5   1    2.99    0.85
  11   5  -1    2.91    0.58
  11   5  -1    3.86    0.77
  11   5  -1    3.63    0.80
  -9  -5   1   73.53    4.25
   9  -5  -1   69.95    3.94
   9  -5  -1   70.05    3.81
   9   5  -1   69.39    4.20
   9   5  -1   63.36    4.00
  -9   5   1   69.43    4.47
   9   5  -1   63.48    3.81
   7  -5  -1    1.10    0.38
  -7  -5   1    1.55    0.47
  -7  -5   1    1.37    0.32
   7  -5  -1    1.13    0.27
  -7   5   1    0.91    0.45
   7   5  -1    1.58    0.47
  -7   5   1    1.38    0.39
   7   5  -1    1.35    0.44
  -5  -5   1   48.19    2.78
   5  -5  -1   41.19    2.68
   5  -5  -1   42.64    2.44
  -5  -5   1   45.81    2.52
  -5   5   1   42.84    2.66
   5   5  -1   45.30    2.76
   3  -5  -1    5.14    0.53
  -3  -5   1    5.49    0.72
   3   5  -1    6.22    0.82
  -3   5   1    6.36    0.82
   1  -5  -1  226.92   11.34
  -1  -5   1  214.28   11.53
  -1  -5   1  217.53   11.40
  -1   5   1  229.89   11.59
   1   5  -1  217.69   11.56
   1  -5   1   78.71    4.35
   1  -5   1   75.68    4.60
  -1  -5  -1   86.17    4.45
  -1   5  -1   78.70    4.50
   1   5   1   85.30    4.43
  -1   5  -1   75.89    4.60
   1   5   1   83.78    4.56
  -3  -5  -1   54.53    3.05
  -3  -5  -1   48.40    2.95
   3  -5   1   53.65    2.88
  -3   5  -1   46.19    3.19
  -3   5  -1   52.29    2.99
   3   5   1   46.73    3.00
   3   5   1   48.12    2.99
  -5  -5  -1    5.64    0.80
   5  -5   1    6.35    0.83
  -5  -5  -1    4.36    0.76
   5  -5   1    6.00    0.72
   5   5   1    3.49    0.68
  -5   5  -1    6.79    1.06
   5   5   1    4.79    0.77
  -5   5  -1    6.85    0.80
   7  -5   1   76.03    4.27
  -7  -5  -1   71.11    4.55
  -7  -5  -1   75.86    4.44
   7  -5   1   74.60    4.27
  -7   5  -1   73.72    4.22
  -7   5  -1   81.05    4.97
   7   5   1   74.44    4.37
   7   5   1   76.69    4.55
   7   5   1   79.10    4.39
   9  -5   1   70.14    3.98
   9  -5   1   68.73    4.07
  -9   5  -1   67.39    4.76
   9   5   1   69.03    4.40
   9   5   1   74.45    4.15
  11  -5   1    5.30    0.76
  11  -5   1    3.53    0.74
  11   5   1    7.97    1.27
  11   5   1    7.88    1.00
 -11   5  -1    4.42    1.21
  13  -5   1    2.87    0.72
  13   5   1    3.10    0.86
 -13   5  -1    2.49    0.98
  15  -5   1    0.35    0.36
  15   5   1    1.92    0.83
 -15   5  -1    0.29    0.59
 -17  -5  -1    5.93    1.38
  17  -5   1    5.07    1.09
 -17   5  -1    6.33    1.61
  17   5   1    6.45    1.40
 -19  -5  -1    0.47    0.63
  19  -5   1    2.40    0.85
  19   5   1    0.83    0.70
 -20  -6   1    2.02    0.91
  20   6  -1    0.60    0.74
 -18  -6   1    0.11    0.57
  18   6  -1    0.07    0.44
 -18   6   1    0.41    0.75
 -16  -6   1    5.91    1.33
  16  -6  -1   10.60    1.28
  16   6  -1   13.07    1.80
 -16   6   1    8.79    1.78
  14  -6  -1    6.92    1.02
  14  -6  -1    4.78    0.80
 -14  -6   1    2.23    0.80
  14   6  -1    5.66    1.16
  14   6  -1    5.22    0.97
 -14   6   1    7.07    1.48
  12  -6  -1    5.07    0.82
  12  -6  -1    4.96    0.74
 -12  -6   1    4.01    0.93
 -12   6   1    5.48    1.29
  12   6  -1    4.40    0.87
  12   6  -1    2.73    0.78
 -10  -6   1    0.47    0.38
  10  -6  -1    0.75    0.29
  10  -6  -1    0.31    0.33
  10   6  -1    0.05    0.32
 -10   6   1    0.30    0.39
  10   6  -1    0.18    0.33
  -8  -6   1   31.18    1.98
   8  -6  -1   30.03    2.11
   8  -6  -1   31.27    1.91
  -8  -6   1   34.29    2.35
   8   6  -1   30.38    2.20
  -8   6   1   29.28    2.06
   8   6  -1   31.92    2.28
   6  -6  -1   -0.12    0.13
   6  -6  -1   -0.32    0.18
  -6  -6   1    0.37    0.22
  -6  -6   1    0.15    0.23
   6   6  -1    0.20    0.26
  -6   6   1   -0.03    0.19
   4  -6  -1    6.63    0.64
  -4  -6   1    4.56    0.70
   4  -6  -1    4.55    0.78
  -4   6   1    3.96    0.68
   4   6  -1    5.47    0.85
  -2  -6   1    9.81    0.91
   2  -6  -1    7.55    0.67
  -2  -6   1    8.83    0.92
  -2   6   1   10.09    1.13
   2   6  -1   10.79    1.24
   0  -6   1   25.76    1.68
   0  -6  -1   26.30    1.67
   0   6  -1   27.13    1.87
   0   6   1   25.55    1.87
  -2  -6  -1   23.54    1.65
   2  -6   1   24.65    1.58
  -2   6  -1   22.80    1.70
   2   6   1   24.19    1.64
   2   6   1   22.93    1.73
  -4  -6  -1   16.16    1.39
   4  -6   1   16.73    1.26
  -4  -6  -1   18.89    1.41
   4   6   1   17.47    1.44
   4   6   1   18.13    1.41
  -4   6  -1   17.06    1.35
  -4   6  -1   17.03    1.60
   6  -6   1   10.71    1.08
  -6  -6  -1   10.41    1.23
   6  -6   1   14.17    1.38
  -6  -6  -1    9.05    1.25
   6   6   1    8.74    1.21
  -6   6  -1   11.68    1.03
   6   6   1    8.44    1.20
  -6   6  -1   14.01    1.71
   8  -6   1   12.63    1.33
   8  -6   1   12.97    1.12
  -8  -6  -1   10.88    1.39
  -8  -6  -1   15.07    1.78
  -8   6  -1   11.87    1.73
   8   6   1   13.48    1.61
   8   6   1   13.35    1.46
  -8   6  -1   12.80    1.10
  10  -6   1    1.39    0.48
 -10  -6  -1    4.06    0.92
  10  -6   1    1.11    0.41
 -10   6  -1    1.80    0.78
  10   6   1    2.04    0.58
  10   6   1    2.70    0.79
  12  -6   1    0.42    0.33
  12  -6   1    0.18    0.28
 -12  -6  -1    0.00    0.35
  12   6   1    0.12    0.35
 -12   6  -1    0.45    0.60
  12   6   1    1.07    0.60
  14  -6   1    1.50    0.53
 -14  -6  -1    1.97    0.79
  14   6   1    2.78    0.92
 -14   6  -1    1.46    0.86
  16  -6   1    0.22    0.35
 -16  -6  -1    0.46    0.59
 -16   6  -1    0.19    0.68
  16   6   1    0.19    0.46
  18  -6   1    0.05    0.58
 -18  -6  -1    0.19    0.56
  18   6   1    0.29    0.66
 -21  -7   1    0.66    0.78
  21   7  -1    0.60    0.76
 -19  -7   1    1.48    0.84
  19   7  -1    0.16    0.62
 -17  -7   1    7.13    1.46
  17   7  -1    7.28    1.50
 -17   7   1    6.17    1.65
  15  -7  -1    0.68    0.43
 -15  -7   1    1.45    0.70
  15  -7  -1   -0.09    0.45
  15   7  -1   -0.04    0.44
  15   7  -1    1.30    0.59
 -15   7   1    0.41    0.59
  13  -7  -1    7.40    0.99
 -13  -7   1    9.72    1.55
  13  -7  -1    9.41    1.19
  13   7  -1    8.11    1.26
  13   7  -1    8.62    1.43
 -13   7   1   10.07    1.80
  11  -7  -1    0.07    0.28
 -11  -7   1    0.00    0.32
  11  -7  -1    0.18    0.22
  11   7  -1    0.45    0.38
 -11   7   1    0.08    0.45
  11   7  -1   -0.07    0.29
   9  -7  -1   -0.09    0.23
  -9  -7   1    0.03    0.22
  -9  -7   1    0.16    0.30
   9  -7  -1    0.13    0.21
   9   7  -1    0.41    0.41
   9   7  -1    0.34    0.32
  -9   7   1    0.19    0.28
  -7  -7   1    7.59    1.14
   7  -7  -1    8.44    0.84
  -7  -7   1    7.12    0.88
   7  -7  -1    8.91    1.14
   7   7  -1    6.27    1.09
  -7   7   1    7.82    1.06
   5  -7  -1   44.63    2.85
  -5  -7   1   42.63    2.76
   5  -7  -1   42.84    2.46
   5   7  -1   37.20    2.78
  -5   7   1   44.24    2.79
   3  -7  -1   48.99    2.89
  -3  -7   1   55.73    3.20
  -3  -7   1   53.20    3.13
   3   7  -1   50.07    3.28
  -3   7   1   49.48    3.21
   1  -7  -1    6.65    0.78
  -1  -7   1    7.72    0.87
  -1   7   1    9.98    1.20
   1   7  -1    8.97    1.22
   1  -7   1    0.86    0.31
  -1  -7  -1    0.78    0.30
   1   7   1    0.48    0.36
  -1   7  -1    0.66    0.36
   3  -7   1    2.79    0.52
  -3  -7  -1    2.25    0.51
  -3  -7  -1    1.16    0.41
   3   7   1    1.99    0.56
   3   7   1    2.06    0.51
  -3   7  -1    1.99    0.56
  -5  -7  -1   31.13    2.33
  -5  -7  -1   36.66    2.33
   5  -7   1   32.74    2.15
  -5   7  -1   31.08    2.24
   5   7   1   28.76    2.26
   5   7   1   33.26    2.38
  -5   7  -1   41.65    2.82
   7  -7   1   13.69    1.34
  -7  -7  -1   11.23    1.37
  -7  -7  -1   14.29    1.64
   7  -7   1   12.78    1.46
   7   7   1   11.99    1.47
  -7   7  -1   14.64    1.95
   7   7   1   11.07    1.50
  -7   7  -1   12.65    1.39
  -9  -7  -1    3.22    0.77
  -9  -7  -1    2.31    0.76
   9  -7   1    3.83    0.68
   9  -7   1    4.03    0.73
  -9   7  -1    4.63    1.20
   9   7   1    2.13    0.74
  -9   7  -1    2.50    0.59
   9   7   1    3.38    0.78
  11  -7   1    2.86    0.67
 -11  -7  -1    3.85    0.94
  11  -7   1    3.63    0.73
  11   7   1    4.79    1.06
 -11   7  -1    5.92    1.41
  11   7   1    4.55    0.89
 -13  -7  -1    4.87    1.18
  13  -7   1    7.44    1.09
 -13   7  -1    7.69    1.67
  13   7   1    6.81    1.35
  15  -7   1    1.22    0.58
 -15  -7  -1    2.19    0.90
 -15   7  -1    0.89    0.86
  15   7   1    1.70    0.77
 -17  -7  -1   -0.11    0.59
  17   7   1    0.28    0.50
 -19  -7  -1    1.26    0.84
  19   7   1    2.00    0.92
 -20  -8   1   -0.02    0.62
  20   8  -1    0.37    0.58
 -18  -8   1   10.66    1.91
  18   8  -1    6.74    1.51
 -16  -8   1   -0.04    0.46
  16   8  -1    0.73    0.61
 -16   8   1   -0.05    0.63
 -14  -8   1    4.85    1.19
  14  -8  -1    7.57    1.15
  14   8  -1    5.06    1.13
  14   8  -1    5.02    1.07
  12  -8  -1    1.77    0.61
  12  -8  -1    2.44    0.54
 -12  -8   1    2.22    0.81
  12   8  -1    4.15    0.97
  12   8  -1    2.17    0.76
 -10  -8   1    2.48    0.56
 -10  -8   1    1.27    0.55
  10  -8  -1    1.64    0.43
  10  -8  -1    1.98    0.62
 -10   8   1    3.05    0.71
  10   8  -1    2.39    0.71
  10   8  -1    1.16    0.61
   8  -8  -1   -0.23    0.25
   8  -8  -1    0.30    0.23
  -8  -8   1    0.07    0.26
  -8  -8   1   -0.02    0.24
  -8   8   1   -0.08    0.21
   8   8  -1    0.22    0.38
  -6  -8   1   20.48    1.52
  -6  -8   1   18.57    1.66
   6  -8  -1   23.42    1.46
   6  -8  -1   18.00    1.68
  -6   8   1   20.04    1.70
   6   8  -1   20.56    1.80
  -4  -8   1    0.41    0.30
   4  -8  -1    0.01    0.18
   4  -8  -1    0.28    0.34
   4   8  -1    0.06    0.35
  -4   8   1    0.45    0.36
   2  -8  -1    3.45    0.56
  -2  -8   1    3.36    0.63
   2   8  -1    4.35    0.82
  -2   8   1    3.16    0.71
   0  -8  -1    2.42    0.49
   0  -8   1    1.58    0.45
   0   8   1    2.86    0.72
   0   8  -1    2.33    0.64
   2  -8   1    1.52    0.43
  -2  -8  -1    2.00    0.49
   2   8   1    1.18    0.50
  -2   8  -1    1.20    0.48
  -4  -8  -1    0.12    0.22
   4  -8   1    0.29    0.28
  -4  -8  -1   -0.08    0.19
   4   8   1   -0.16    0.29
  -4   8  -1    0.07    0.26
   6  -8   1    2.37    0.57
  -6  -8  -1    2.73    0.75
   6  -8   1    1.71    0.62
  -6  -8  -1    1.82    0.54
   6   8   1    3.82    0.85
  -6   8  -1    3.05    0.91
  -6   8  -1    1.85    0.58
   6   8   1    2.33    0.66
  -8  -8  -1   13.10    1.71
   8  -8   1   11.31    1.24
  -8  -8  -1   11.25    1.43
   8  -8   1   10.03    1.33
   8   8   1    8.73    1.36
  -8   8  -1   11.86    1.41
   8   8   1    8.84    1.34
  -8   8  -1   10.12    1.72
  10  -8   1   17.28    1.49
 -10  -8  -1   17.70    2.09
  10  -8   1   13.46    1.49
 -10  -8  -1   16.87    1.85
  10   8   1   14.12    1.88
  10   8   1   17.14    1.88
 -10   8  -1   15.33    1.40
 -10   8  -1   14.48    2.21
 -12  -8  -1    2.83    0.94
  12  -8   1    4.13    0.85
  12  -8   1    4.13    0.82
 -12   8  -1    4.50    1.28
  12   8   1    5.61    1.22
  12   8   1    7.29    1.20
 -14  -8  -1   -0.11    0.47
  14  -8   1    0.51    0.46
 -14   8  -1    0.99    0.85
  14   8   1    0.49    0.59
 -16  -8  -1    0.63    0.67
  16   8   1    1.44    0.78
 -18  -8  -1   -0.06    0.57
  18   8   1    0.81    0.80
 -19  -9   1    0.80    0.80
  19   9  -1    1.86    0.96
 -17  -9   1    4.12    1.22
  17   9  -1    2.95    1.02
 -15  -9   1    2.05    0.95
  15  -9  -1    2.66    0.71
  15   9  -1    2.75    1.00
  15   9  -1    2.73    0.90
 -13  -9   1   -0.13    0.42
  13  -9  -1    0.97    0.54
  13   9  -1    2.76    0.90
  13   9  -1    1.53    0.71
  11  -9  -1    4.21    0.88
 -11  -9   1    2.70    0.85
  11   9  -1    3.66    0.96
   9  -9  -1    0.13    0.35
  -9  -9   1    0.06    0.38
   9  -9  -1    0.07    0.24
   9   9  -1    0.19    0.41
  -9   9   1   -0.06    0.30
   7  -9  -1    4.05    0.64
  -7  -9   1    3.42    0.81
   7  -9  -1    6.74    1.14
  -7  -9   1    4.02    0.72
  -7   9   1    3.53    0.80
   7   9  -1    4.14    0.96
  -5  -9   1    5.04    0.90
   5  -9  -1    6.11    1.12
   5  -9  -1    6.58    0.81
  -5   9   1    6.40    1.06
   5   9  -1    7.08    1.23
  -3  -9   1    0.99    0.39
   3   9  -1    1.17    0.59
  -3   9   1    0.77    0.43
  -1  -9   1    0.22    0.25
   1  -9  -1    0.81    0.31
   1   9  -1    0.43    0.36
  -1   9   1    1.85    0.61
   1  -9   1    0.09    0.22
  -1  -9  -1    0.04    0.23
   1   9   1    0.09    0.37
  -1   9  -1    0.55    0.41
  -3  -9  -1    0.24    0.28
   3  -9   1    0.12    0.26
  -3   9  -1   -0.23    0.25
   3   9   1   -0.11    0.32
   5  -9   1    0.67    0.48
  -5  -9  -1    0.41    0.33
   5  -9   1    0.96    0.41
  -5  -9  -1    0.04    0.26
  -5   9  -1    0.55    0.40
   5   9   1    0.59    0.46
  -7  -9  -1    2.73    0.72
   7  -9   1    1.42    0.47
  -7  -9  -1    1.88    0.65
   7  -9   1    2.61    0.74
   7   9   1    2.60    0.79
   7   9   1    2.03    0.67
  -7   9  -1    2.06    0.62
   9  -9   1    0.16    0.32
  -9  -9  -1    0.52    0.46
   9  -9   1    0.14    0.40
  -9   9  -1    0.82    0.65
   9   9   1   -0.13    0.41
  -9   9  -1    0.93    0.46
   9   9   1   -0.09    0.38
 -11  -9  -1    2.81    0.95
  11  -9   1    5.52    0.91
  11  -9   1    5.85    1.00
 -11   9  -1    5.64    1.40
  11   9   1    5.75    1.19
  11   9   1    6.89    1.36
 -13  -9  -1    0.65    0.54
 -13   9  -1    1.47    0.85
  13   9   1    0.90    0.63
 -15  -9  -1    2.43    0.96
  15   9   1    3.40    1.09
 -17  -9  -1    2.37    1.03
  17   9   1    1.23    0.90
 -18 -10   1   -0.34    0.60
  18  10  -1    0.79    0.68
 -16 -10   1    1.68    0.82
  16  10  -1    3.36    1.09
 -14 -10   1    0.31    0.50
  14 -10  -1    1.84    0.69
  14  10  -1    1.09    0.74
  12 -10  -1   10.77    1.55
 -12 -10   1   12.53    1.87
  12  10  -1   14.65    2.03
 -10 -10   1    0.27    0.40
  10 -10  -1    0.25    0.44
  10  10  -1   -0.08    0.43
 -10  10   1    0.35    0.41
   8 -10  -1    4.43    0.98
  -8 -10   1    5.06    1.02
   8  10  -1    5.60    1.15
  -8  10   1    5.58    1.09
   6 -10  -1    3.01    0.61
  -6 -10   1    2.75    0.62
  -6 -10   1    2.67    0.72
   6 -10  -1    3.05    0.87
   6  10  -1    2.51    0.81
  -6  10   1    3.00    0.86
   4 -10  -1   40.32    3.02
   4 -10  -1   40.36    2.50
  -4 -10   1   35.92    2.67
  -4  10   1   42.55    2.92
   4  10  -1   38.18    2.95
   2 -10  -1   45.92    3.02
  -2 -10   1   54.09    3.24
   2  10  -1   54.51    3.58
  -2  10   1   51.47    3.52
   0 -10  -1    0.63    0.34
   0 -10   1    0.64    0.36
   0  10  -1    0.74    0.46
   0  10   1    0.77    0.51
   2 -10   1    5.34    0.85
  -2 -10  -1    6.24    0.94
   2  10   1    4.94    1.08
  -2  10  -1    5.47    1.08
  -4 -10  -1   24.53    2.09
  -4 -10  -1   30.22    2.25
   4 -10   1   28.74    2.04
   4  10   1   28.90    2.40
  -4  10  -1   29.04    2.31
   6 -10   1   22.11    1.68
  -6 -10  -1   17.72    1.97
   6 -10   1   20.03    2.19
  -6 -10  -1   17.57    2.04
  -6  10  -1   22.12    1.87
   6  10   1   18.52    2.23
   8 -10   1    3.04    0.69
  -8 -10  -1    2.17    0.76
   8 -10   1    1.81    0.69
   8  10   1    3.41    0.94
  -8  10  -1    3.66    0.90
 -10 -10  -1    0.59    0.46
  10 -10   1    0.98    0.55
  10  10   1    1.12    0.67
  10  10   1    1.21    0.67
 -10  10  -1    0.66    0.47
 -12 -10  -1   -0.35    0.38
  12 -10   1    1.05    0.53
  12  10   1   -0.13    0.51
  12  10   1   -0.04    0.49
 -14 -10  -1    4.79    1.37
  14  10   1    3.64    1.10
 -16 -10  -1    1.00    0.83
  16  10   1    1.74    0.84
 -17 -11   1    0.23    0.66
  15 -11  -1    0.93    0.56
 -15 -11   1    0.29    0.54
  15  11  -1    0.42    0.65
 -13 -11   1    1.16    0.68
  13 -11  -1    1.92    0.81
  13  11  -1    1.21    0.85
 -11 -11   1    0.04    0.43
  11 -11  -1    0.34    0.52
 -11  11   1    0.00    0.37
  11  11  -1    0.58    0.64
  -9 -11   1    0.98    0.61
   9 -11  -1    3.28    0.91
   9  11  -1    2.49    0.89
  -9  11   1    1.94    0.72
   7 -11  -1   -0.24    0.42
  -7 -11   1    0.46    0.47
   7  11  -1   -0.13    0.43
  -7  11   1   -0.35    0.29
  -5 -11   1    0.80    0.46
   5 -11  -1   -0.45    0.35
   5 -11  -1    0.64    0.35
   5  11  -1    0.31    0.51
  -5  11   1    0.48    0.45
   3 -11  -1    8.07    1.02
   3 -11  -1    6.78    1.34
  -3 -11   1   10.13    1.29
   3  11  -1    7.70    1.37
  -3  11   1    7.83    1.36
  -1 -11   1    4.81    0.84
   1 -11  -1    6.30    0.90
   1  11  -1    3.53    0.96
  -1  11   1    6.55    1.26
  -1 -11  -1    0.71    0.38
   1 -11   1    0.54    0.35
   1  11   1    1.02    0.56
  -1  11  -1    1.36    0.63
  -3 -11  -1    1.92    0.60
   3 -11   1    2.03    0.60
  -3  11  -1    2.20    0.72
   3  11   1    1.20    0.65
   5 -11   1   11.58    1.36
  -5 -11  -1    9.76    1.41
  -5 -11  -1   10.42    1.46
   5 -11   1    9.73    1.55
   5  11   1   10.79    1.73
  -5  11  -1    9.76    1.43
   7 -11   1    0.45    0.51
  -7 -11  -1    1.00    0.55
   7 -11   1    0.12    0.36
  -7  11  -1    0.34    0.41
   7  11   1   -0.50    0.39
  -9 -11  -1   15.45    2.07
   9  11   1   13.87    2.07
  -9  11  -1   16.87    1.99
  11 -11   1    1.39    0.64
 -11 -11  -1    0.14    0.55
 -11  11  -1    0.83    0.50
  11  11   1    0.38    0.63
 -13 -11  -1    2.69    1.01
  13  11   1    3.08    1.05
 -15 -11  -1    2.11    1.08
  15  11   1    1.28    0.86
 -16 -12   1    2.59    1.04
  14 -12  -1    3.15    0.97
 -14 -12   1    1.40    0.79
  14  12  -1    1.45    0.92
 -12 -12   1   -0.41    0.44
  12 -12  -1    0.75    0.60
  12  12  -1   -0.13    0.61
  10 -12  -1    6.84    1.34
 -10 -12   1    5.96    1.26
  10  12  -1    6.13    1.37
 -10  12   1    5.02    1.09
  -8 -12   1    0.09    0.41
   8 -12  -1    2.22    0.82
  -8  12   1    0.86    0.56
   8  12  -1    1.27    0.74
   6 -12  -1   12.94    1.85
  -6 -12   1    9.78    1.47
   6  12  -1    9.69    1.70
  -6  12   1   10.92    1.61
   4 -12  -1    7.23    1.45
  -4 -12   1    5.17    0.98
  -4  12   1    6.90    1.36
   4  12  -1    5.42    1.25
   2 -12  -1    0.35    0.55
   2 -12  -1    0.48    0.29
  -2 -12   1    0.17    0.32
   2  12  -1    0.11    0.50
  -2  12   1    0.05    0.44
   0 -12   1   -0.20    0.26
   0 -12  -1   -0.03    0.24
   0  12   1   -0.24    0.36
   0  12  -1    0.17    0.36
  -2 -12  -1   10.52    1.38
   2 -12   1   11.07    1.36
   2  12   1   11.44    1.79
  -2  12  -1   12.67    1.79
   4 -12   1    0.55    0.63
   4 -12   1    0.25    0.37
  -4 -12  -1    0.19    0.37
   4  12   1   -0.45    0.38
  -4  12  -1    0.00    0.44
   6 -12   1   10.07    1.63
  -6 -12  -1    7.34    1.31
  -6  12  -1    8.53    1.47
   6  12   1    7.49    1.54
   8 -12   1    0.91    0.74
  -8 -12  -1    0.39    0.54
  -8  12  -1    0.67    0.54
   8  12   1    1.32    0.77
 -10 -12  -1    8.71    1.63
  10 -12   1    5.35    1.17
 -10  12  -1    5.64    1.17
  10  12   1    7.78    1.57
  12 -12   1    8.32    1.46
 -12 -12  -1    7.49    1.59
  12  12   1    6.75    1.45
 -14 -12  -1   -0.07    0.62
 -13 -13   1    0.38    0.61
  13 -13  -1    0.89    0.75
  13  13  -1    0.69    0.75
 -11 -13   1    7.33    1.46
  11 -13  -1    7.71    1.47
 -11  13   1    6.06    1.21
  11  13  -1    4.69    1.23
  -9 -13   1    0.67    0.59
   9 -13  -1    2.72    1.00
  -9  13   1    2.00    0.77
   9  13  -1    1.77    0.84
   7 -13  -1   10.21    1.77
  -7 -13   1    8.66    1.44
  -7  13   1    8.91    1.53
   7  13  -1    7.33    1.53
   5 -13  -1    7.22    1.51
  -5 -13   1    8.30    1.32
  -5  13   1    6.37    1.26
   5  13  -1    7.34    1.51
   3 -13  -1   11.66    1.92
  -3 -13   1   13.76    1.63
  -3  13   1   15.68    2.02
   3  13  -1   15.14    2.15
   1 -13  -1    3.14    1.20
  -1 -13   1    4.57    0.86
   1  13  -1    2.43    0.94
  -1  13   1    3.26    1.03
  -1 -13  -1    2.21    0.64
   1 -13   1    3.68    0.82
   1  13   1    1.65    0.83
  -1  13  -1    2.99    0.99
  -3 -13  -1    0.95    0.50
  -3  13  -1    1.59    0.74
   3  13   1    1.16    0.68
   5 -13   1   -0.06    0.62
  -5 -13  -1   -0.03    0.32
  -5  13  -1    0.15    0.47
   5  13   1   -0.77    0.50
   7 -13   1    5.22    1.31
  -7 -13  -1    4.05    1.04
   7  13   1    5.77    1.45
  -7  13  -1    3.17    0.93
   9 -13   1    3.07    1.07
  -9 -13  -1    4.01    1.15
   9  13   1    1.99    1.00
  -9  13  -1    3.75    0.99
  11 -13   1    1.12    0.72
 -11 -13  -1    2.11    0.94
 -11  13  -1    0.98    0.67
  11  13   1    2.07    0.95
 -12 -14   1    2.01    0.92
  12 -14  -1    4.50    1.14
  12  14  -1    2.49    1.10
  10 -14  -1    5.56    1.38
 -10 -14   1    3.77    1.12
 -10  14   1    5.72    1.24
  -8 -14   1   -0.41    0.36
   8 -14  -1    0.10    0.57
  -8  14   1   -0.12    0.41
   8  14  -1   -0.13    0.52
  -6 -14   1    0.77    0.52
   6 -14  -1   -0.06    0.71
   6  14  -1    0.98    0.72
  -6  14   1    0.65    0.59
  -4 -14   1    0.01    0.41
   4 -14  -1   -0.12    0.62
  -4  14   1   -0.28    0.52
   4  14  -1    0.03    0.50
   2 -14  -1    0.52    0.73
  -2 -14   1    0.32    0.35
   2  14  -1    0.98    0.69
  -2  14   1    0.31    0.61
   0 -14  -1    0.70    0.80
   0  14   1   -0.27    0.52
   0  14  -1    0.00    0.52
  -2 -14  -1    0.53    0.63
   2  14   1    0.77    0.74
  -2  14  -1    0.52    0.58
  -4 -14  -1    1.32    0.64
   4 -14   1    3.40    1.18
  -4  14  -1    1.26    0.67
   4  14   1    1.02    0.76
   6 -14   1    0.99    0.84
  -6 -14  -1    0.48    0.53
   6  14   1   -0.38    0.52
  -6  14  -1    0.84    0.60
  -8 -14  -1    4.71    1.19
   8 -14   1    9.67    1.74
  -8  14  -1    4.83    1.18
   8  14   1    8.31    1.67
  10 -14   1    4.34    1.27
 -10 -14  -1    0.79    0.72
 -10  14  -1    1.28    0.74
  10  14   1    1.94    0.99
   9 -15  -1    1.36    0.85
  -9 -15   1   -0.34    0.45
   9  15  -1    0.85    0.72
  -9  15   1   -0.20    0.52
   7 -15  -1    3.28    1.18
  -7 -15   1    2.10    0.77
  -7  15   1    2.29    0.93
   7  15  -1    2.94    1.07
  -5 -15   1    0.84    0.60
   5 -15  -1   -0.33    0.70
   5  15  -1    0.77    0.65
  -5  15   1    2.04    0.86
   3 -15  -1    0.76    0.80
  -3 -15   1    1.85    1.02
   3  15  -1    1.42    0.94
  -3  15   1    0.59    0.57
   1 -15  -1    0.32    0.81
  -1  15   1    0.03    0.56
   1  15  -1   -0.05    0.49
  -1 -15  -1    0.57    0.74
   1  15   1   -0.25    0.56
  -1  15  -1   -0.61    0.47
   3 -15   1   -0.84    0.72
  -3  15  -1    1.26    0.74
   3  15   1   -0.11    0.65
   5 -15   1    0.56    0.87
   5  15   1    1.64    0.90
  -5  15  -1    1.28    0.82
   7 -15   1    0.19    0.79
  -7 -15  -1   -0.03    0.51
  -7  15  -1    0.74    0.72
   7  15   1    0.38    0.74
   4 -16  -1    0.53    0.94
  -4  16   1    0.67    0.75
   4  16  -1    2.07    1.04
   2 -16  -1    0.87    0.98
  -2  16   1    0.61    0.69
   2  16  -1    1.14    0.82
   0 -16   1   -1.22    0.72
   0 -16  -1   -0.45    0.67
   0  16   1    0.33    0.65
   0  16  -1    0.11    0.57
   2 -16   1   -0.46    0.75
  -2 -16  -1    0.32    0.90
  -2  16  -1   -0.11    0.55
   2  16   1    0.61    0.68
 -24   0   2    0.45    0.68
  24   0  -2   -0.32    0.43
 -22   0   2    9.88    1.95
  22   0  -2    6.70    1.39
 -20   0   2   10.24    1.85
  20   0  -2   12.41    1.74
 -18   0   2   11.89    1.90
  18   0  -2   11.03    1.51
  16   0  -2   42.25    2.91
  16   0  -2   39.60    2.60
 -16   0   2   41.14    3.23
  14   0  -2    6.71    1.00
  14   0  -2    6.95    0.92
 -14   0   2    8.24    1.38
 -12   0   2    0.01    0.27
  12   0  -2    0.27    0.28
  12   0  -2    0.36    0.27
  10   0  -2    3.21    0.53
  10   0  -2    3.33    0.57
 -10   0   2    3.93    0.72
   8   0  -2  332.41   16.78
   8   0  -2  330.77   16.83
  -8   0   2  324.86   16.97
  -6   0   2  261.77   13.42
  -6   0   2  262.61   13.35
   6   0  -2  248.53   13.41
   6   0  -2  264.91   13.33
   6   0  -2  271.73   13.35
   4   0  -2  933.78   46.60
  -4   0   2  929.14   46.56
  -4   0   2  957.77   46.62
   4   0  -2  895.90   46.57
   2   0  -2   26.58    1.59
   2   0  -2   28.64    1.61
  -2   0   2   27.95    1.56
   2   0  -2   28.42    1.55
  -2   0   2   28.17    1.60
   0   0  -2   97.98    5.02
   0   0   2   85.10    4.90
   0   0  -2   99.85    4.81
   0   0  -2   95.03    5.00
   0   0   2   90.39    4.98
   2   0   2 1000.00   48.41
   2   0   2  921.17   48.26
   4   0   2    0.63    0.28
   4   0   2    1.05    0.39
   6   0   2  210.19   11.41
   6   0   2  223.76   11.63
   8   0   2   22.93    1.75
  10   0   2   51.52    3.36
  12   0   2    0.09    0.29
  14   0   2   16.54    1.94
 -16   0  -2    5.63    1.43
  16   0   2    5.26    1.18
 -18   0  -2   -0.29    0.48
  18   0   2   -0.16    0.39
  20   0   2    5.45    1.30
  23  -1  -2    2.28    0.80
 -23  -1   2    0.20    0.71
  23   1  -2    1.77    0.79
 -23   1   2    0.54    0.82
 -21  -1   2    6.27    1.58
  21  -1  -2    5.71    1.18
 -21   1   2    7.58    1.65
  21   1  -2    8.91    1.53
 -19  -1   2   16.89    2.31
  19  -1  -2   15.35    1.88
  19   1  -2   16.62    2.04
 -19   1   2   15.46    2.23
 -17  -1   2    0.05    0.45
  17  -1  -2   -0.06    0.33
  17  -1  -2   -0.21    0.23
  17   1  -2    0.21    0.33
  17   1  -2    0.13    0.37
 -17   1   2    0.94    0.66
 -15  -1   2    0.77    0.52
  15  -1  -2    0.01    0.32
  15  -1  -2   -0.03    0.23
 -15   1   2    0.27    0.48
  15   1  -2   -0.21    0.24
  15   1  -2    0.05    0.33
  13  -1  -2    1.30    0.44
  13  -1  -2    1.95    0.49
 -13  -1   2    0.77    0.45
 -13   1   2    1.59    0.64
  13   1  -2    1.58    0.45
  13   1  -2    0.60    0.35
 -11  -1   2    5.55    0.88
  11  -1  -2    5.38    0.76
  11  -1  -2    4.19    0.63
 -11   1   2    4.50    0.83
  11   1  -2    3.40    0.64
  11   1  -2    4.91    0.71
  -9  -1   2   11.13    1.04
   9  -1  -2   13.36    0.99
   9  -1  -2   11.82    0.95
   9   1  -2   13.24    0.99
   9   1  -2   12.43    1.04
  -9   1   2   13.74    1.22
   7  -1  -2   22.00    1.36
   7  -1  -2   23.02    1.58
   7  -1  -2   22.99    1.41
  -7  -1   2   20.17    1.41
  -7  -1   2   22.02    1.46
  -7   1   2   22.19    1.56
   7   1  -2   23.78    1.48
   7   1  -2   21.00    1.40
   5  -1  -2    1.31    0.31
  -5  -1   2    0.92    0.18
  -5  -1   2    0.92    0.23
   5  -1  -2    1.13    0.28
   5  -1  -2    0.79    0.16
   5   1  -2    1.04    0.24
   5   1  -2    1.06    0.20
   5   1  -2    1.51    0.30
  -5   1   2    1.14    0.19
   3  -1  -2    0.32    0.17
  -3  -1   2    0.33    0.13
   3  -1  -2    0.43    0.07
   3   1  -2    0.32    0.09
   3   1  -2    0.41    0.13
  -3   1   2    0.31    0.07
   3   1  -2    0.43    0.17
  -1  -1   2   71.39    3.59
   1  -1  -2   65.49    3.50
   1  -1  -2   67.64    3.60
   1  -1  -2   64.59    3.51
  -1  -1   2   64.58    3.54
   1   1  -2   66.78    3.54
   1   1  -2   71.18    3.52
  -1   1   2   67.53    3.51
  -1  -1  -2   33.83    1.89
   1  -1   2   38.52    2.03
  -1  -1  -2   36.64    2.11
   1   1   2   36.17    2.10
   1   1   2   33.99    2.03
  -1   1  -2   36.84    1.89
   1   1   2   33.60    1.88
   3  -1   2   56.38    3.03
  -3  -1  -2   56.19    3.39
   3  -1   2   57.63    3.29
   3   1   2   58.21    3.36
   3   1   2   65.57    3.45
   3   1   2   61.34    3.04
  -3   1  -2   58.35    3.03
   5  -1   2  101.43    5.70
   5   1   2  110.48    5.90
   5   1   2  102.73    5.76
   7  -1   2   -0.12    0.15
   7   1   2   -0.14    0.17
   9  -1   2   11.37    1.36
   9   1   2   13.62    1.53
  11  -1   2   -0.25    0.21
  11   1   2   -0.41    0.19
  13  -1   2    2.25    0.69
  13   1   2    1.50    0.64
  15  -1   2   17.26    2.02
 -15   1  -2   12.93    2.10
  15   1   2   17.15    2.11
 -17  -1  -2    0.57    0.72
  17  -1   2   -0.08    0.38
  17   1   2    1.02    0.69
 -17   1  -2    0.25    0.63
  19  -1   2    4.10    1.06
 -19  -1  -2    6.48    1.77
 -19   1  -2    2.88    1.53
  19   1   2    3.26    1.00
 -24  -2   2    0.00    0.73
  24   2  -2    0.95    0.71
 -22  -2   2    0.92    0.70
  22  -2  -2    2.33    0.79
  22   2  -2    0.46    0.63
 -22   2   2    0.81    0.83
 -20  -2   2    0.04    0.52
  20  -2  -2    0.12    0.40
  20   2  -2   -0.19    0.41
 -20   2   2   -0.01    0.60
  18  -2  -2   10.61    1.45
 -18  -2   2   13.89    1.97
 -18  -2   2    9.26    1.58
  18   2  -2   13.81    1.83
 -18   2   2   12.56    2.04
  16  -2  -2   16.71    1.36
  16  -2  -2   15.87    1.67
 -16  -2   2   14.92    1.88
  16   2  -2   15.73    1.82
 -16   2   2   10.84    1.81
  16   2  -2   15.17    1.34
  14  -2  -2   11.96    1.30
 -14  -2   2    9.21    1.38
  14  -2  -2   13.66    1.31
  14   2  -2   11.57    1.47
 -14   2   2   13.68    1.80
  14   2  -2    9.94    1.19
 -12  -2   2    2.03    0.57
  12  -2  -2    1.53    0.44
  12  -2  -2    1.29    0.40
  12   2  -2    1.61    0.49
  12   2  -2    1.47    0.44
  12   2  -2    1.86    0.51
 -12   2   2    0.81    0.51
 -10  -2   2    1.11    0.37
  10  -2  -2    0.44    0.24
 -10  -2   2    1.22    0.39
  10  -2  -2    0.98    0.34
  10   2  -2    0.80    0.30
 -10   2   2    0.41    0.33
  10   2  -2    1.48    0.42
   8  -2  -2  107.07    5.29
   8  -2  -2  104.09    5.35
  -8  -2   2   93.07    5.47
  -8  -2   2   93.92    5.34
  -8   2   2  103.05    5.67
   8   2  -2   96.54    5.37
   8   2  -2   99.27    5.47
   6  -2  -2   93.92    5.40
   6  -2  -2  102.03    5.21
  -6  -2   2   98.81    5.28
  -6  -2   2   94.28    5.06
   6  -2  -2  100.13    5.06
  -6   2   2  103.64    5.05
   6   2  -2  102.16    5.28
   6   2  -2   93.19    5.21
   6   2  -2   92.75    5.03
  -4  -2   2    1.01    0.24
   4  -2  -2    1.92    0.35
   4   2  -2    1.36    0.28
   2  -2  -2  165.62    8.00
   2  -2  -2  148.33    8.15
  -2  -2   2  150.80    8.11
   2   2  -2  158.68    8.15
  -2   2   2  162.54    8.00
  -2   2   2  161.50    8.13
   0  -2   2   84.77    4.28
   0  -2  -2   78.46    4.26
   0   2  -2   85.99    4.26
   0   2   2   77.33    4.24
   0   2   2   77.41    4.26
   2  -2   2  281.11   15.03
  -2  -2  -2  299.32   15.17
   2   2   2  302.33   15.13
  -2   2  -2  294.57   14.93
   2   2   2  298.26   14.95
   2   2   2  295.64   15.14
  -4  -2  -2   47.93    3.01
   4  -2   2   50.65    2.91
   4  -2   2   49.96    2.69
   4   2   2   50.28    2.71
  -4   2  -2   50.50    2.68
   4   2   2   49.56    3.00
   4   2   2   51.76    3.04
   6  -2   2   38.48    2.47
   6  -2   2   37.05    2.14
   6   2   2   40.38    2.59
   6   2   2   41.91    2.64
   6   2   2   41.74    2.21
   8  -2   2   28.90    1.98
   8  -2   2   27.23    1.57
   8   2   2   27.61    2.08
   8   2   2   27.28    1.61
  10  -2   2   35.12    2.62
  10  -2   2   39.38    2.15
  10   2   2   36.79    2.75
  10   2   2   40.43    2.18
  12  -2   2   20.76    1.79
  12   2   2   20.88    2.25
 -12   2  -2   22.38    2.68
  14  -2   2    4.74    1.00
 -14   2  -2    2.97    1.04
  14   2   2    3.57    0.95
  16  -2   2    5.77    1.17
  16   2   2    7.00    1.42
 -16   2  -2    9.52    1.89
  18  -2   2    2.08    0.81
 -18  -2  -2    1.88    0.96
  18   2   2    0.75    0.67
 -18   2  -2    2.09    1.03
  20  -2   2   -0.18    0.42
  20   2   2    0.11    0.55
 -23  -3   2    4.17    1.29
  23   3  -2    6.73    1.49
 -21  -3   2    5.66    1.42
  21  -3  -2    4.29    0.99
  21   3  -2    6.08    1.37
 -21   3   2    7.14    1.72
  19  -3  -2    0.22    0.36
 -19  -3   2   -0.14    0.43
 -19   3   2    0.89    0.78
  19   3  -2    0.07    0.47
  17  -3  -2   -0.10    0.36
 -17  -3   2    0.70    0.51
  17  -3  -2    0.28    0.38
 -17  -3   2    1.91    0.75
  17   3  -2    0.39    0.43
 -17   3   2    0.16    0.55
 -15  -3   2    1.83    0.65
  15  -3  -2    0.79    0.46
  15  -3  -2    1.29    0.47
 -15  -3   2    1.51    0.61
  15   3  -2    1.54    0.58
  15   3  -2    1.28    0.49
 -15   3   2    2.15    0.79
 -13  -3   2   60.24    3.86
  13  -3  -2   58.26    3.52
  13  -3  -2   59.33    3.47
 -13  -3   2   59.99    3.76
 -13   3   2   55.96    4.09
  13   3  -2   59.14    3.64
  13   3  -2   58.68    3.57
  13   3  -2   60.37    3.84
  11  -3  -2   31.50    2.04
 -11  -3   2   30.69    2.29
  11  -3  -2   32.56    2.06
  11   3  -2   32.91    2.15
 -11   3   2   30.72    2.50
  11   3  -2   35.03    2.14
  11   3  -2   29.51    2.24
   9  -3  -2    8.17    0.87
  -9  -3   2    4.41    0.76
   9  -3  -2    6.99    0.71
   9   3  -2    7.59    0.76
   9   3  -2    5.91    0.85
  -9   3   2    6.93    1.02
   9   3  -2    6.47    0.84
   7  -3  -2  153.27    7.49
  -7  -3   2  147.79    7.80
   7  -3  -2  153.49    7.68
   7   3  -2  136.85    7.44
   7   3  -2  142.13    7.72
   7   3  -2  140.85    7.75
   5  -3  -2  105.16    5.27
   5  -3  -2  104.18    5.55
   5  -3  -2  111.33    5.79
   5   3  -2   91.36    5.54
  -5   3   2  106.35    5.27
   3  -3  -2  133.68    6.85
   3  -3  -2  136.62    7.12
   3  -3  -2  137.65    6.86
  -3  -3   2  135.22    7.08
  -3   3   2  134.41    7.10
   3   3  -2  135.24    7.13
   1  -3  -2   26.66    1.80
   1  -3  -2   29.55    1.70
  -1  -3   2   31.91    1.78
   1   3  -2   31.92    1.86
  -1   3   2   30.68    1.70
  -1   3   2   26.97    1.78
   1   3  -2   32.53    1.84
  -1  -3  -2   33.25    2.12
   1  -3   2   35.08    2.05
  -1   3  -2   37.60    2.30
  -1   3  -2   36.64    2.05
   1   3   2   34.64    2.08
   1   3   2   33.08    2.04
  -3  -3  -2   36.30    2.35
   3  -3   2   41.73    2.27
   3   3   2   36.76    2.32
  -3   3  -2   37.17    2.15
   3   3   2   36.33    2.31
   3   3   2   37.07    2.19
   5  -3   2    0.03    0.18
   5  -3   2    0.07    0.14
  -5  -3  -2    0.28    0.27
   5   3   2    0.22    0.19
  -5   3  -2   -0.11    0.12
   5   3   2   -0.03    0.17
   5   3   2   -0.02    0.17
   7  -3   2    1.11    0.37
   7  -3   2    1.22    0.27
  -7   3  -2    0.52    0.39
   7   3   2    0.88    0.28
   7   3   2    0.89    0.36
   9  -3   2    1.87    0.36
   9  -3   2    2.01    0.55
  -9   3  -2    1.42    0.63
   9   3   2    0.79    0.43
   9   3   2    1.47    0.36
  11  -3   2    0.64    0.39
  11   3   2    0.26    0.35
 -11   3  -2   -0.19    0.42
  13  -3   2   22.45    2.05
  13   3   2   28.36    2.39
 -13   3  -2   33.53    2.94
  15  -3   2    1.75    0.66
 -15   3  -2    3.87    1.20
  15   3   2    2.58    0.85
  17  -3   2    9.60    1.50
 -17   3  -2    8.31    1.87
  17   3   2    7.40    1.52
  19  -3   2    0.21    0.52
  19   3   2   -0.08    0.53
 -22  -4   2    0.55    0.69
 -22   4   2    0.52    0.99
  22   4  -2    0.71    0.59
  20  -4  -2    0.18    0.39
 -20  -4   2    0.87    0.72
 -20   4   2   -0.23    0.53
  20   4  -2   -0.15    0.39
  18  -4  -2    0.93    0.45
 -18  -4   2    0.06    0.47
  18   4  -2    0.56    0.45
 -18   4   2   -0.33    0.43
 -16  -4   2    0.80    0.53
  16  -4  -2    2.08    0.58
  16  -4  -2    1.52    0.56
 -16  -4   2    2.94    0.87
 -16   4   2    1.45    0.76
  16   4  -2    1.60    0.67
  16   4  -2    0.93    0.51
 -14  -4   2    0.99    0.60
  14  -4  -2    0.26    0.29
  14  -4  -2    0.45    0.41
  14   4  -2    0.80    0.46
 -14   4   2    0.42    0.51
  14   4  -2    1.22    0.52
  14   4  -2    0.32    0.35
  12  -4  -2   11.74    1.28
 -12  -4   2   11.99    1.57
  12  -4  -2   11.17    1.15
  12   4  -2   14.11    1.66
  12   4  -2   12.47    1.38
 -12   4   2   13.47    1.81
  12   4  -2   13.43    1.12
  10  -4  -2   13.89    1.13
  10  -4  -2   14.79    1.05
 -10  -4   2   15.73    1.61
  10   4  -2   12.58    1.00
  10   4  -2   13.87    1.42
  10   4  -2   14.56    1.57
 -10   4   2   12.18    1.62
   8  -4  -2   58.74    3.29
   8  -4  -2   58.68    3.06
   8   4  -2   52.85    3.31
   8   4  -2   54.48    3.38
   8   4  -2   54.39    3.02
   6  -4  -2  134.01    6.72
  -6  -4   2  122.40    6.70
   6  -4  -2  129.93    7.01
   6   4  -2  136.23    7.11
  -6   4   2  138.60    6.73
  -6   4   2  128.54    6.98
  -4  -4   2   17.03    1.07
  -4  -4   2   19.40    1.28
   4  -4  -2   16.57    1.26
   4  -4  -2   16.88    0.99
   4   4  -2   20.05    1.34
  -4   4   2   17.07    1.25
  -4   4   2   17.61    1.01
  -2  -4   2   18.71    1.26
  -2  -4   2   17.58    1.22
   2  -4  -2   17.47    1.10
   2  -4  -2   20.25    1.23
   2  -4  -2   19.00    1.34
   2   4  -2   17.38    1.29
  -2   4   2   19.26    1.31
   0  -4   2   68.23    3.69
   0  -4  -2   67.50    3.68
   0   4  -2   69.00    3.88
   0   4   2   63.39    3.75
   0   4  -2   67.91    3.76
   2  -4   2    1.77    0.39
  -2  -4  -2    0.43    0.27
  -2   4  -2    1.45    0.36
  -2   4  -2    1.67    0.47
   2   4   2    0.78    0.30
   2   4   2    1.53    0.41
  -4  -4  -2   13.25    1.13
   4  -4   2   12.78    1.00
  -4   4  -2   11.48    0.92
   4   4   2   10.81    1.03
   4   4   2   11.86    0.99
  -4   4  -2   14.74    1.64
   4   4   2   12.61    1.30
   6  -4   2   24.33    1.54
   6  -4   2   22.76    1.64
  -6  -4  -2   21.08    1.76
  -6   4  -2   23.87    1.50
   6   4   2   22.88    1.75
  -6   4  -2   26.86    2.19
   6   4   2   23.43    1.59
   6   4   2   23.42    1.82
   8  -4   2    1.79    0.48
   8  -4   2    1.39    0.35
  -8   4  -2    1.22    0.56
   8   4   2    2.66    0.52
   8   4   2    1.53    0.53
  10  -4   2   14.19    1.58
  10  -4   2   15.76    1.12
  10   4   2   15.83    1.20
 -10   4  -2   14.60    2.06
  10   4   2   14.25    1.72
  12  -4   2    0.18    0.34
  12   4   2   -0.18    0.29
 -12   4  -2    0.71    0.57
  14  -4   2    2.02    0.68
  14   4   2    4.23    1.03
 -14   4  -2    3.54    1.19
  16  -4   2   -0.02    0.41
  16   4   2    0.42    0.49
 -16   4  -2    0.10    0.60
  18  -4   2   11.78    1.72
  18   4   2    7.58    1.60
 -23  -5   2    1.08    0.81
  23   5  -2    1.72    1.02
 -21  -5   2    0.99    0.77
 -21   5   2   -0.16    0.57
  21   5  -2    0.56    0.57
 -19  -5   2    0.33    0.51
 -19   5   2    1.88    0.99
  19   5  -2   -0.01    0.38
 -17  -5   2    0.18    0.47
  17  -5  -2    0.20    0.39
  17  -5  -2    0.44    0.35
  17   5  -2    0.14    0.43
  17   5  -2    0.05    0.43
 -17   5   2    0.39    0.62
  15  -5  -2   10.01    1.18
 -15  -5   2    6.28    1.28
  15  -5  -2    7.80    1.06
  15   5  -2    5.22    1.01
 -15   5   2    5.25    1.32
  15   5  -2    5.85    1.17
 -13  -5   2    0.14    0.33
  13  -5  -2    0.72    0.30
  13  -5  -2    0.13    0.32
  13   5  -2    0.41    0.37
 -13   5   2    0.05    0.40
  13   5  -2    0.67    0.43
  13   5  -2    0.61    0.31
  11  -5  -2    0.60    0.26
  11  -5  -2    0.26    0.29
 -11  -5   2    0.35    0.35
 -11   5   2    0.54    0.39
  11   5  -2    0.59    0.25
  11   5  -2    0.87    0.45
  11   5  -2    0.79    0.44
   9  -5  -2  142.99    7.50
   9  -5  -2  139.99    7.23
  -9  -5   2  144.27    7.73
   9   5  -2  136.37    7.65
   9   5  -2  128.40    7.55
   7  -5  -2    7.89    0.94
   7  -5  -2    6.57    0.49
  -7  -5   2    4.01    0.71
  -7  -5   2    4.85    0.47
   7   5  -2    5.36    0.82
  -7   5   2    6.52    0.84
   5  -5  -2   56.04    3.30
  -5  -5   2   53.33    3.26
   5  -5  -2   56.12    2.94
  -5   5   2   56.69    3.06
  -5   5   2   59.92    3.30
   5   5  -2   49.19    3.27
  -3  -5   2   56.78    3.10
   3  -5  -2   51.58    2.90
  -3  -5   2   57.69    3.16
   3  -5  -2   50.92    3.22
  -3   5   2   51.66    3.19
   3   5  -2   57.52    3.26
  -1  -5   2    7.62    0.86
   1  -5  -2    4.71    0.58
  -1  -5   2    6.82    0.73
  -1   5   2    5.70    0.62
   1   5  -2    6.80    0.85
  -1   5   2    3.54    0.65
   1   5  -2    4.80    0.69
  -1  -5  -2    7.68    0.85
   1  -5   2    7.65    0.84
  -1   5  -2    7.41    0.91
  -1   5  -2    4.22    0.76
   1   5   2    6.72    0.87
   1   5   2    8.34    0.87
   3  -5   2   41.97    2.37
  -3  -5  -2   36.20    2.43
  -3  -5  -2   37.78    2.45
   3   5   2   39.11    2.44
  -3   5  -2   37.53    2.35
  -3   5  -2   37.10    2.69
   3   5   2   35.37    2.39
   5  -5   2    8.84    0.99
  -5  -5  -2    8.32    1.09
  -5   5  -2   10.69    0.89
   5   5   2    8.73    1.15
  -5   5  -2    9.72    1.37
   5   5   2    8.68    1.05
   7  -5   2    9.35    1.03
  -7  -5  -2   12.55    1.49
   7  -5   2    8.77    1.05
  -7   5  -2   10.74    1.07
  -7   5  -2   10.78    1.59
   7   5   2   10.71    1.17
   7   5   2    9.06    1.29
   9  -5   2   17.21    1.41
   9  -5   2   15.94    1.21
   9   5   2   17.45    1.95
   9   5   2   13.08    1.23
  -9   5  -2   20.89    2.39
  11  -5   2   18.16    1.80
  11   5   2   14.30    1.88
 -11   5  -2   16.43    2.29
  13  -5   2   11.97    1.51
  13   5   2   13.78    1.90
 -13   5  -2   11.72    2.11
  15  -5   2   -0.18    0.32
  15   5   2   -0.15    0.41
 -15   5  -2    0.02    0.63
  17  -5   2   -0.13    0.39
  17   5   2    0.71    0.64
  19  -5   2    0.96    0.63
 -19  -5  -2    0.13    0.71
  19   5   2    1.10    0.84
 -22  -6   2   16.83    2.46
  22   6  -2   16.95    2.44
 -20  -6   2    0.63    0.69
 -20   6   2    1.80    1.07
  20   6  -2    2.55    0.88
 -18  -6   2    0.59    0.60
  18   6  -2   -0.16    0.39
 -18   6   2   -0.47    0.47
  16  -6  -2    0.56    0.40
 -16  -6   2   -0.10    0.38
  16  -6  -2   -0.04    0.26
  16   6  -2    0.15    0.39
  16   6  -2    0.09    0.38
 -16   6   2    0.26    0.53
  14  -6  -2    0.43    0.37
 -14  -6   2   -0.09    0.29
  14  -6  -2   -0.07    0.18
 -14   6   2    0.10    0.50
  14   6  -2   -0.24    0.34
  14   6  -2    0.19    0.33
 -12  -6   2    7.57    1.24
  12  -6  -2    7.51    1.04
  12  -6  -2    5.99    0.78
  12   6  -2    5.32    0.97
  12   6  -2    7.16    1.16
  10  -6  -2    0.21    0.31
 -10  -6   2    0.62    0.39
  10  -6  -2    0.32    0.20
  10   6  -2    0.77    0.42
  10   6  -2    0.26    0.35
   8  -6  -2   19.84    1.24
  -8  -6   2   17.36    1.24
   8  -6  -2   21.25    1.56
  -8  -6   2   18.54    1.61
  -8   6   2   22.60    1.57
   8   6  -2   19.88    1.64
  -6  -6   2    2.13    0.35
  -6  -6   2    0.65    0.33
   6  -6  -2    0.41    0.27
   6  -6  -2    1.32    0.27
   6   6  -2    1.48    0.47
  -6   6   2    1.18    0.37
   4  -6  -2   13.49    1.17
  -4  -6   2   14.38    1.04
   4  -6  -2   10.94    0.82
  -4  -6   2   13.30    1.10
  -4   6   2   12.92    1.36
   4   6  -2   12.06    1.33
  -2  -6   2    0.41    0.23
  -2  -6   2    0.54    0.29
   2  -6  -2    0.95    0.24
  -2   6   2    0.44    0.30
   2   6  -2    0.83    0.35
   0  -6   2    4.36    0.63
   0  -6  -2    4.39    0.62
   0   6  -2    4.19    0.72
   0   6   2    4.19    0.75
   0   6   2    4.65    0.64
   0   6  -2    5.06    0.80
  -2  -6  -2   13.36    1.16
   2  -6   2   14.07    1.12
  -2  -6  -2   15.15    1.27
  -2   6  -2   15.43    1.23
  -2   6  -2   15.07    1.64
   2   6   2   13.66    1.17
   2   6   2   13.80    1.26
  -4  -6  -2    9.50    1.20
  -4  -6  -2    9.95    1.21
   4  -6   2   10.76    1.13
  -4   6  -2   11.67    1.22
  -4   6  -2    9.89    1.41
   4   6   2    9.15    1.16
   4   6   2    9.15    1.19
   6  -6   2    0.00    0.24
   6  -6   2   -0.01    0.25
  -6  -6  -2   -0.03    0.25
  -6  -6  -2    0.01    0.26
  -6   6  -2   -0.22    0.31
   6   6   2   -0.21    0.21
  -6   6  -2   -0.01    0.22
   6   6   2    0.05    0.27
  -8  -6  -2   68.13    4.32
   8  -6   2   67.44    3.99
   8  -6   2   67.25    4.08
   8   6   2   71.46    4.41
   8   6   2   71.93    4.13
  -8   6  -2   67.33    3.94
  -8   6  -2   68.31    4.81
  10  -6   2    1.94    0.49
  10  -6   2    1.08    0.47
  10   6   2    1.61    0.53
 -10   6  -2    1.95    0.84
  10   6   2    1.26    0.61
  12  -6   2    4.46    0.87
 -12   6  -2    7.51    1.59
  12   6   2    6.13    1.23
  14  -6   2    2.05    0.66
  14   6   2    1.18    0.72
 -14   6  -2    1.79    0.95
  16  -6   2    2.32    0.78
 -16  -6  -2    1.34    0.79
 -16   6  -2    2.51    1.10
  16   6   2    1.89    0.91
 -18  -6  -2    4.58    1.25
  18  -6   2    4.43    1.08
  18   6   2    5.98    1.51
 -21  -7   2    1.46    0.86
  21   7  -2    0.79    0.81
 -19  -7   2   23.43    2.87
  19   7  -2   22.00    2.71
 -17  -7   2    0.34    0.60
  17  -7  -2    1.45    0.63
  17   7  -2    1.53    0.74
  17   7  -2    0.95    0.61
 -15  -7   2    5.33    1.19
  15  -7  -2    6.04    0.99
  15   7  -2    7.73    1.25
  15   7  -2    3.89    1.02
  13  -7  -2    0.43    0.39
 -13  -7   2   -0.05    0.34
  13  -7  -2    0.54    0.30
  13   7  -2    0.10    0.39
  13   7  -2   -0.16    0.38
  11  -7  -2   15.10    1.63
  11  -7  -2   15.52    1.09
 -11  -7   2   10.71    1.55
  11   7  -2   10.79    1.48
  11   7  -2   13.97    1.70
  -9  -7   2    4.45    0.86
   9  -7  -2    4.54    0.57
  -9  -7   2    5.80    0.68
   9  -7  -2    3.33    0.72
  -9   7   2    4.31    0.77
   9   7  -2    7.19    1.12
  -7  -7   2    3.28    0.69
   7  -7  -2    3.93    0.81
   7  -7  -2    3.82    0.50
  -7  -7   2    4.85    0.60
   7   7  -2    3.91    0.82
  -7   7   2    4.42    0.81
   5  -7  -2   68.13    3.52
  -5  -7   2   65.18    3.87
  -5  -7   2   61.78    3.68
   5  -7  -2   61.24    3.91
   5   7  -2   58.53    3.90
  -5   7   2   70.54    3.95
  -3  -7   2    6.68    0.89
   3  -7  -2    8.77    0.66
  -3  -7   2    4.33    0.74
   3  -7  -2    8.64    1.15
  -3   7   2    9.16    1.15
   3   7  -2    6.98    1.01
   1  -7  -2    1.05    0.32
  -1  -7   2    2.74    0.49
   1   7  -2    3.50    0.67
  -1   7   2    1.65    0.53
   1  -7   2    4.64    0.68
  -1  -7  -2    4.12    0.67
   1   7   2    3.28    0.72
  -1   7  -2    2.36    0.68
   1   7   2    4.40    0.68
  -1   7  -2    4.44    0.78
  -3  -7  -2   44.94    2.91
   3  -7   2   45.76    2.80
  -3  -7  -2   45.28    2.95
   3   7   2   47.95    3.04
  -3   7  -2   45.10    3.21
  -3   7  -2   42.57    2.88
   3   7   2   45.67    2.89
  -5  -7  -2   22.94    1.85
   5  -7   2   20.75    1.66
  -5  -7  -2   23.49    1.88
  -5   7  -2   21.34    1.70
  -5   7  -2   27.99    2.31
   5   7   2   23.64    1.85
   5   7   2   21.66    1.82
   7  -7   2    4.62    0.80
   7  -7   2    3.97    0.77
  -7  -7  -2    2.01    0.67
  -7  -7  -2    3.92    0.86
  -7   7  -2    3.55    1.01
   7   7   2    4.54    0.93
   7   7   2    2.03    0.66
  -7   7  -2    3.57    0.69
  -9  -7  -2    2.19    0.71
  -9  -7  -2    1.61    0.66
   9  -7   2    0.81    0.42
   9  -7   2    1.59    0.52
  -9   7  -2    0.33    0.35
  -9   7  -2    0.52    0.58
   9   7   2    2.27    0.67
   9   7   2    0.86    0.55
 -11  -7  -2    6.59    1.32
  11  -7   2    9.96    1.28
  11  -7   2   11.08    1.33
 -11   7  -2    7.75    1.64
  11   7   2    9.71    1.64
  11   7   2    8.99    1.47
 -13  -7  -2    3.55    1.04
  13  -7   2    2.53    0.73
 -13   7  -2    2.67    1.11
  13   7   2    4.65    1.23
 -15  -7  -2    6.65    1.47
  15  -7   2    6.58    1.22
  15   7   2    3.84    1.20
 -15   7  -2    7.83    1.81
 -17  -7  -2    0.59    0.69
  17   7   2    0.42    0.65
 -20  -8   2    0.43    0.71
  20   8  -2    0.39    0.77
 -18  -8   2    2.35    0.99
  18   8  -2    0.94    0.69
 -16  -8   2   15.55    2.22
  16  -8  -2   16.59    1.84
  16   8  -2   13.16    1.79
  16   8  -2   12.91    1.95
  14  -8  -2    0.41    0.40
 -14  -8   2    0.16    0.43
  14   8  -2    2.18    0.77
  14   8  -2    2.23    0.83
  12  -8  -2    7.73    1.19
 -12  -8   2    7.55    1.37
  12   8  -2    8.66    1.37
 -10  -8   2   16.90    1.95
  10  -8  -2   21.25    2.02
  10  -8  -2   16.21    1.18
 -10  -8   2   14.30    1.40
 -10   8   2   16.38    1.47
  10   8  -2   16.98    1.86
  -8  -8   2   55.32    3.16
  -8  -8   2   57.06    3.60
   8  -8  -2   54.87    3.52
   8  -8  -2   56.02    3.06
  -8   8   2   50.23    3.40
   8   8  -2   50.59    3.56
  -6  -8   2   25.21    1.75
   6  -8  -2   25.93    1.59
  -6  -8   2   26.20    1.96
   6  -8  -2   24.95    1.99
  -6   8   2   24.65    1.93
   6   8  -2   22.17    1.97
  -4  -8   2   -0.22    0.27
  -4  -8   2   -0.10    0.19
   4  -8  -2    0.11    0.17
   4  -8  -2   -0.27    0.27
  -4   8   2    0.09    0.32
   4   8  -2   -0.02    0.29
   2  -8  -2    0.35    0.21
  -2  -8   2    0.42    0.29
   2   8  -2    0.04    0.27
  -2   8   2    0.18    0.29
   0  -8   2   12.44    1.22
   0  -8  -2    8.16    0.99
   0   8   2    9.47    1.31
   0   8  -2   11.29    1.34
  -2  -8  -2    0.45    0.31
   2  -8   2    1.27    0.44
   2   8   2    0.41    0.39
  -2   8  -2    0.81    0.44
  -4  -8  -2   26.93    2.21
   4  -8   2   30.07    2.13
  -4  -8  -2   32.20    2.31
  -4   8  -2   35.28    2.69
   4   8   2   34.10    2.41
   4   8   2   31.56    2.27
  -4   8  -2   27.52    2.18
   6  -8   2    6.27    1.07
  -6  -8  -2    3.16    0.80
  -6  -8  -2    7.12    1.16
   6  -8   2    7.27    0.97
  -6   8  -2    6.79    1.02
   6   8   2    7.70    1.18
  -6   8  -2    4.77    1.16
   6   8   2    7.66    1.16
   8  -8   2   19.18    1.57
  -8  -8  -2   15.60    1.96
   8  -8   2   17.09    1.55
  -8  -8  -2   20.03    2.08
   8   8   2   18.99    2.12
   8   8   2   18.06    1.96
  -8   8  -2   15.39    2.26
  -8   8  -2   16.75    1.74
 -10  -8  -2    0.67    0.56
  10  -8   2    0.12    0.29
 -10  -8  -2    0.15    0.45
  10  -8   2    0.58    0.41
 -10   8  -2   -0.18    0.30
 -10   8  -2    0.85    0.71
  10   8   2    0.18    0.45
  10   8   2    1.02    0.58
 -12  -8  -2    4.70    1.17
  12  -8   2    6.83    1.10
  12   8   2    7.26    1.42
 -12   8  -2    4.42    1.35
 -14  -8  -2    0.18    0.48
  14  -8   2    0.46    0.50
 -14   8  -2   -0.09    0.66
  14   8   2    0.32    0.52
 -16  -8  -2    1.91    0.92
  16   8   2    5.70    1.43
 -19  -9   2    0.11    0.63
  19   9  -2    0.95    0.76
  17  -9  -2    0.17    0.50
 -17  -9   2    0.33    0.63
  17   9  -2    0.00    0.51
  17   9  -2   -0.24    0.58
  15  -9  -2    1.58    0.62
 -15  -9   2    0.70    0.56
  15   9  -2    3.14    0.91
 -13  -9   2    1.16    0.70
  13  -9  -2   -0.03    0.39
  13   9  -2    0.29    0.44
 -11  -9   2   10.99    1.65
  11  -9  -2   12.60    1.60
  11   9  -2   12.13    1.67
  -9  -9   2   -0.15    0.28
   9  -9  -2    0.37    0.39
   9  -9  -2    0.24    0.33
  -9   9   2    0.06    0.31
   9   9  -2    0.48    0.46
   7  -9  -2   42.08    2.43
   7  -9  -2   40.86    2.88
  -7  -9   2   41.90    2.54
  -7  -9   2   39.19    2.81
   7   9  -2   40.16    2.96
  -7   9   2   34.34    2.72
   5  -9  -2   32.17    2.52
  -5  -9   2   33.79    2.41
   5  -9  -2   33.96    2.10
  -5   9   2   35.31    2.54
   5   9  -2   34.55    2.62
   3  -9  -2   27.72    2.31
  -3  -9   2   30.15    2.07
   3  -9  -2   28.50    1.86
   3   9  -2   28.61    2.28
  -3   9   2   27.26    2.20
   1  -9  -2   11.45    1.16
  -1  -9   2   12.10    1.26
   1   9  -2   10.19    1.39
  -1   9   2   11.67    1.53
   1  -9   2    8.93    1.09
  -1  -9  -2    9.69    1.13
  -1   9  -2    7.74    1.24
   1   9   2    7.09    1.20
  -3  -9  -2    0.83    0.43
   3  -9   2    0.09    0.26
  -3  -9  -2    0.73    0.40
   3   9   2    0.03    0.40
  -3   9  -2    0.67    0.42
  -5  -9  -2   14.22    1.72
   5  -9   2   17.45    1.48
  -5  -9  -2   15.88    1.81
   5   9   2   16.13    1.97
   5   9   2   16.67    1.81
  -5   9  -2   14.77    2.05
  -5   9  -2   18.79    1.60
   7  -9   2   -0.12    0.35
   7  -9   2   -0.23    0.28
  -7  -9  -2    0.54    0.43
  -7  -9  -2    0.22    0.36
   7   9   2    0.08    0.36
  -7   9  -2    0.55    0.42
   7   9   2    0.40    0.54
  -7   9  -2    0.53    0.55
   9  -9   2    1.24    0.49
  -9  -9  -2    2.21    0.76
   9  -9   2    0.17    0.31
   9   9   2    1.46    0.63
   9   9   2    0.90    0.60
  -9   9  -2   -0.22    0.47
  -9   9  -2    0.78    0.43
  11  -9   2   27.82    2.22
  11  -9   2   29.17    2.30
 -11  -9  -2   27.62    2.97
 -11   9  -2   27.36    3.34
  11   9   2   29.55    2.49
  11   9   2   34.96    2.85
 -13  -9  -2    7.84    1.55
 -13   9  -2    7.85    1.76
  13   9   2    5.65    1.37
 -15  -9  -2    0.16    0.54
  15   9   2    0.86    0.79
 -18 -10   2   -0.40    0.52
  16 -10  -2    3.90    0.97
 -16 -10   2    0.88    0.73
  16  10  -2    2.53    0.97
 -14 -10   2    3.65    1.12
  14 -10  -2    2.44    0.80
  14  10  -2    3.32    1.03
 -12 -10   2    0.35    0.47
  12 -10  -2    1.30    0.62
  12  10  -2    1.00    0.70
  10 -10  -2    0.01    0.39
 -10 -10   2   -0.03    0.35
 -10  10   2   -0.06    0.35
  10  10  -2   -0.32    0.38
   8 -10  -2   21.57    1.96
  -8 -10   2   22.24    2.30
   8  10  -2   22.46    2.45
  -8  10   2   22.68    1.95
  -6 -10   2   25.82    2.09
   6 -10  -2   27.18    1.76
   6 -10  -2   22.96    2.16
   6  10  -2   26.94    2.29
  -6  10   2   25.72    2.14
   4 -10  -2    4.03    0.96
  -4 -10   2    4.08    0.78
   4 -10  -2    3.69    0.60
   4  10  -2    3.75    0.93
  -4  10   2    3.33    0.86
   2 -10  -2    4.11    0.64
   2 -10  -2    5.45    1.10
  -2 -10   2    1.95    0.57
   2  10  -2    3.36    0.83
  -2  10   2    4.01    0.98
   0 -10   2    0.17    0.27
   0 -10  -2    0.34    0.30
   0  10  -2    0.38    0.40
   0  10   2    0.38    0.41
  -2 -10  -2   12.86    1.44
   2 -10   2   12.76    1.41
  -2  10  -2   13.49    1.76
   2  10   2   11.73    1.65
  -4 -10  -2    0.09    0.31
   4 -10   2    0.40    0.39
  -4 -10  -2    0.41    0.40
  -4  10  -2    0.63    0.42
   4  10   2    0.79    0.58
   6 -10   2    0.92    0.48
   6 -10   2    0.73    0.54
  -6 -10  -2    1.07    0.57
  -6 -10  -2    1.20    0.59
   6  10   2    1.25    0.57
  -6  10  -2    1.30    0.57
   6  10   2    1.69    0.78
   8 -10   2   10.30    1.53
   8 -10   2   10.92    1.38
  -8 -10  -2    9.63    1.58
   8  10   2   12.71    1.75
   8  10   2   12.73    1.74
  -8  10  -2   11.33    1.51
  -8  10  -2   11.67    1.99
  10 -10   2    5.96    1.06
  10 -10   2    6.68    1.21
 -10 -10  -2    4.69    1.22
 -10  10  -2    7.35    1.19
 -10  10  -2    7.85    1.80
  10  10   2    7.91    1.38
  10  10   2    7.64    1.45
 -12 -10  -2    7.87    1.68
  12  10   2    7.33    1.51
 -12  10  -2    8.61    1.93
 -14 -10  -2   -0.25    0.59
  14  10   2    1.25    0.84
 -17 -11   2    0.57    0.63
  15 -11  -2    2.23    0.75
 -15 -11   2    1.33    0.78
  15  11  -2    0.60    0.71
 -13 -11   2    0.02    0.47
  13 -11  -2    0.23    0.49
  13  11  -2   -0.04    0.55
  11 -11  -2    1.06    0.55
 -11 -11   2    0.16    0.40
  11  11  -2    0.25    0.47
 -11  11   2    0.29    0.44
  -9 -11   2    9.27    1.45
   9 -11  -2   12.83    1.71
  -9  11   2   10.45    1.55
   9  11  -2   11.00    1.71
  -7 -11   2   14.70    1.79
   7 -11  -2   20.38    2.27
  -7  11   2   15.60    1.93
   7  11  -2   13.50    1.94
  -5 -11   2    2.30    0.62
   5 -11  -2    2.47    0.83
   5  11  -2    1.56    0.68
  -5  11   2    3.75    0.93
   3 -11  -2    6.38    0.85
  -3 -11   2    6.17    1.02
   3 -11  -2    5.44    1.21
   3  11  -2    7.72    1.39
  -3  11   2    5.56    1.16
  -1 -11   2    4.78    0.85
   1 -11  -2    3.44    0.95
   1 -11  -2    4.85    0.78
   1  11  -2    3.95    0.97
  -1  11   2    4.42    1.03
   1 -11   2    0.59    0.39
  -1 -11  -2    0.09    0.25
   1  11   2    1.67    0.74
  -1  11  -2    1.25    0.61
   3 -11   2    0.21    0.34
  -3 -11  -2    0.40    0.36
  -3 -11  -2   -0.03    0.28
   3  11   2   -0.25    0.38
  -3  11  -2   -0.26    0.31
   5 -11   2    2.07    0.64
  -5 -11  -2    1.47    0.63
   5 -11   2    1.64    0.80
  -5 -11  -2    2.37    0.75
   5  11   2    1.77    0.76
  -5  11  -2    1.34    0.56
   7 -11   2   22.37    2.45
  -7 -11  -2   19.34    2.26
   7 -11   2   23.80    1.90
   7  11   2   17.88    2.32
  -7  11  -2   23.79    2.44
  -9 -11  -2    0.86    0.61
   9 -11   2    1.63    0.73
  -9  11  -2    0.99    0.58
   9  11   2    0.26    0.53
   9  11   2    0.62    0.52
 -11 -11  -2    0.43    0.66
  11  11   2    1.72    0.75
 -13 -11  -2    0.01    0.55
  13  11   2    0.92    0.79
  16 -12  -2    2.45    0.92
 -16 -12   2    2.39    1.01
  16  12  -2    2.53    1.01
 -14 -12   2    7.50    1.61
  14 -12  -2    5.16    1.23
  14  12  -2    3.77    1.18
 -12 -12   2    0.47    0.51
  12 -12  -2    0.95    0.57
  12  12  -2   -0.06    0.53
  10 -12  -2   -0.13    0.42
 -10 -12   2    0.15    0.51
  10  12  -2    0.32    0.56
 -10  12   2    0.76    0.56
   8 -12  -2    3.98    1.07
  -8 -12   2    3.35    0.94
   8  12  -2    4.08    1.13
  -8  12   2    3.92    0.99
  -6 -12   2    8.13    1.30
   6 -12  -2    9.62    1.62
   6  12  -2    7.30    1.49
  -6  12   2    6.82    1.32
  -4 -12   2    7.04    1.15
   4 -12  -2    8.79    1.48
  -4  12   2    7.56    1.43
   4  12  -2    6.36    1.30
   2 -12  -2    0.12    0.47
   2 -12  -2   -0.20    0.25
  -2 -12   2   -0.17    0.26
   2  12  -2   -0.26    0.30
  -2  12   2    0.20    0.39
   0 -12  -2    0.68    0.35
   0 -12   2    0.74    0.43
   0  12   2    0.21    0.55
   0  12  -2    0.58    0.51
   2 -12   2    5.87    1.03
  -2 -12  -2    6.95    1.09
   2  12   2    4.44    1.11
  -2  12  -2    5.43    1.13
  -4 -12  -2    2.78    0.73
   4 -12   2    3.74    0.84
  -4  12  -2    3.20    0.91
   4  12   2    3.23    1.04
   6 -12   2   -0.20    0.49
  -6 -12  -2   -0.12    0.36
   6  12   2    0.31    0.59
  -6  12  -2   -0.19    0.32
  -8 -12  -2    0.43    0.50
   8 -12   2    1.30    0.76
  -8  12  -2    1.50    0.66
   8  12   2    1.37    0.76
 -10 -12  -2    0.53    0.57
  10 -12   2    1.36    0.68
  10  12   2    1.55    0.78
 -10  12  -2    0.17    0.48
 -12 -12  -2    2.53    0.99
 -15 -13   2    0.51    0.64
  15 -13  -2    1.46    0.77
  15  13  -2    0.44    0.83
  13 -13  -2    0.48    0.65
 -13 -13   2    0.94    0.65
  13  13  -2    0.91    0.85
  11 -13  -2    1.25    0.72
 -11 -13   2    0.49    0.61
 -11  13   2    0.23    0.49
  11  13  -2    0.83    0.72
   9 -13  -2    0.54    0.65
  -9 -13   2    0.73    0.58
   9  13  -2    1.17    0.68
  -9  13   2    0.36    0.54
   7 -13  -2    0.04    0.55
  -7 -13   2    0.66    0.49
   7  13  -2    0.47    0.56
  -7  13   2    1.70    0.75
   5 -13  -2    1.36    0.88
  -5 -13   2    1.86    0.70
  -5  13   2    1.84    0.78
   5  13  -2    1.77    0.79
   3 -13  -2   -0.01    0.45
  -3 -13   2    1.24    0.54
   3  13  -2    0.80    0.59
  -3  13   2    0.64    0.57
   1 -13  -2    1.65    0.87
  -1 -13   2    1.74    0.65
  -1  13   2    0.57    0.53
   1  13  -2    0.48    0.55
   1 -13   2    0.17    0.45
  -1 -13  -2    0.68    0.65
  -1 -13  -2    1.27    0.55
  -1  13  -2    1.11    0.67
   1  13   2    1.10    0.73
   3 -13   2    1.96    0.67
  -3 -13  -2    2.32    0.69
   3  13   2    4.37    1.16
  -3  13  -2    4.45    1.15
   5 -13   2    1.33    0.83
  -5 -13  -2    0.67    0.51
  -5  13  -2    0.60    0.55
   5  13   2    1.45    0.82
  -7 -13  -2    0.57    0.54
   7 -13   2    0.35    0.82
   7  13   2    0.71    0.73
  -7  13  -2    0.92    0.58
  -9 -13  -2    2.63    0.99
   9 -13   2    3.33    1.11
  -9  13  -2    5.51    1.26
   9  13   2    4.07    1.23
 -11 -13  -2    0.91    0.73
 -12 -14   2    0.08    0.56
  12 -14  -2    0.64    0.73
  12  14  -2   -0.16    0.65
 -10 -14   2    1.06    0.66
  10 -14  -2    1.12    0.79
 -10  14   2    0.39    0.57
  10  14  -2    0.38    0.64
   8 -14  -2    2.32    0.99
  -8 -14   2    2.04    0.81
   8  14  -2    2.04    0.97
  -8  14   2    0.67    0.57
  -6 -14   2    0.01    0.40
   6 -14  -2   -0.07    0.60
   6  14  -2    0.26    0.59
  -6  14   2   -0.33    0.41
  -4 -14   2    0.23    0.38
   4 -14  -2    0.49    0.71
   4  14  -2    0.13    0.59
  -4  14   2    0.70    0.61
   2 -14  -2    2.05    0.93
  -2 -14   2    1.25    0.55
  -2  14   2    3.34    1.12
   2  14  -2    1.07    0.67
   0 -14  -2   -0.65    0.54
   0 -14   2   -0.23    0.34
   0  14  -2   -0.41    0.34
   0  14   2    0.15    0.50
  -2 -14  -2    0.88    0.78
   2  14   2   -0.07    0.52
  -2  14  -2    0.53    0.58
  -4 -14  -2    1.00    0.57
   4 -14   2    0.08    0.77
  -4  14  -2    0.58    0.59
   4  14   2    0.01    0.60
   6 -14   2    4.49    1.35
  -6 -14  -2    3.35    0.99
  -6  14  -2    4.39    1.15
   6  14   2    4.49    1.35
  -8 -14  -2    0.62    0.63
   8 -14   2    1.50    0.94
  -8  14  -2    1.22    0.72
   8  14   2    0.99    0.81
  -9 -15   2    0.66    0.61
   9 -15  -2    1.04    0.82
  -9  15   2   -0.21    0.46
   9  15  -2    2.56    1.13
   7 -15  -2    3.83    1.27
  -7 -15   2    1.70    0.76
   7  15  -2    3.56    1.17
  -7  15   2    3.29    1.05
   5 -15  -2    3.34    1.19
  -5 -15   2    2.36    0.79
   5  15  -2    0.47    0.69
  -5  15   2    3.61    1.14
   3 -15  -2    1.05    0.85
  -3 -15   2    1.94    0.72
   3  15  -2    0.39    0.61
  -3  15   2    1.28    0.86
   1 -15  -2    2.75    1.05
   1  15  -2    2.32    0.90
  -1  15   2    2.66    1.02
  -1 -15  -2   -0.20    0.66
   1  15   2    0.41    0.60
  -1  15  -2    0.31    0.60
  -3 -15  -2    6.79    1.69
   3 -15   2    7.90    1.82
  -3  15  -2    5.35    1.23
   3  15   2    6.26    1.53
   5 -15   2    9.32    1.87
  -5 -15  -2    7.65    1.71
  -5  15  -2    4.80    1.22
   5  15   2    5.81    1.52
  -7 -15  -2    0.40    0.58
  -6 -16   2    0.66    0.59
   6  16  -2    1.38    0.92
  -6  16   2    0.43    0.60
   4 -16  -2    1.91    1.14
  -4  16   2    2.78    1.07
   4  16  -2    4.80    1.40
   2 -16  -2   -0.06    0.81
   2  16  -2    0.43    0.70
  -2  16   2   -0.03    0.60
   0 -16  -2    1.39    0.85
   0  16  -2   -0.03    0.57
   0  16   2    0.25    0.78
   2 -16   2    2.24    1.16
  -2 -16  -2    4.09    1.39
   2  16   2    1.65    0.97
  -2  16  -2    2.11    0.88
  24   0  -3    0.42    0.60
 -24   0   3    1.05    0.71
 -22   0   3    0.04    0.60
 -22   0   3   -0.35    0.45
  22   0  -3   -0.02    0.40
 -20   0   3    0.11    0.53
  20   0  -3   -0.26    0.33
 -18   0   3   -0.10    0.39
  18   0  -3    1.11    0.47
  18   0  -3    0.19    0.32
  16   0  -3   -0.09    0.21
 -16   0   3    0.04    0.37
  16   0  -3   -0.08    0.31
 -14   0   3    0.16    0.33
  14   0  -3   -0.12    0.19
  14   0  -3   -0.07    0.27
  12   0  -3   -0.10    0.13
  12   0  -3   -0.18    0.22
 -12   0   3   -0.02    0.23
  10   0  -3    0.04    0.14
  10   0  -3   -0.07    0.19
 -10   0   3    0.06    0.19
 -10   0   3    0.08    0.18
   8   0  -3   -0.02    0.12
   8   0  -3   -0.02    0.15
   8   0  -3    0.23    0.21
  -8   0   3   -0.02    0.11
  -6   0   3    0.01    0.09
   6   0  -3    0.13    0.21
  -4   0   3   -0.21    0.08
   4   0  -3   -0.07    0.17
   4   0  -3   -0.22    0.07
   2   0  -3   -0.14    0.12
  -2   0   3   -0.09    0.13
  -2   0   3   -0.04    0.12
   2   0  -3   -0.21    0.11
   0   0   3    0.27    0.20
   0   0  -3    0.04    0.13
   0   0  -3    0.09    0.11
   0   0   3   -0.02    0.12
   2   0   3    0.04    0.19
   2   0   3    0.06    0.14
   4   0   3   -0.11    0.16
   4   0   3    0.35    0.28
   6   0   3   -0.01    0.17
   8   0   3   -0.07    0.23
  10   0   3   -0.23    0.22
  12   0   3    0.08    0.32
  14   0   3    0.04    0.36
  16   0   3   -0.17    0.38
 -16   0  -3   -0.13    0.59
  18   0   3    0.02    0.43
 -18   0  -3   -0.80    0.99
  25  -1  -3    1.13    0.82
 -25  -1   3    1.59    0.92
 -25   1   3    1.90    0.94
  25   1  -3    1.19    0.68
 -23  -1   3    0.26    0.61
  23  -1  -3    0.02    0.47
 -23   1   3   -0.28    0.49
  23   1  -3    0.07    0.50
 -23   1   3    0.40    0.64
  21  -1  -3    5.09    1.07
 -21  -1   3    6.59    1.48
 -21  -1   3    7.32    1.36
 -21   1   3    5.63    1.50
  21   1  -3    6.68    1.32
 -19  -1   3    0.27    0.47
  19  -1  -3   -0.07    0.30
 -19  -1   3   -0.54    0.29
 -19   1   3    0.39    0.57
  19   1  -3   -0.44    0.23
  17  -1  -3    1.50    0.54
  17  -1  -3    2.59    0.68
 -17  -1   3    1.92    0.72
 -17  -1   3    0.58    0.45
  17   1  -3    1.31    0.49
 -17   1   3    1.50    0.73
  17   1  -3    0.38    0.40
  15  -1  -3    3.12    0.66
 -15  -1   3    2.89    0.78
 -15  -1   3    2.46    0.67
  15  -1  -3    2.45    0.62
  15   1  -3    3.14    0.71
  15   1  -3    2.75    0.64
 -15   1   3    3.36    0.90
  13  -1  -3   38.71    2.45
 -13  -1   3   35.81    2.64
 -13  -1   3   36.40    2.59
  13  -1  -3   37.30    2.46
 -13   1   3   44.03    2.92
  13   1  -3   41.45    2.51
  13   1  -3   38.01    2.57
 -11  -1   3    1.55    0.44
 -11  -1   3    1.65    0.43
  11  -1  -3    1.91    0.41
  11  -1  -3    1.55    0.43
  11   1  -3    1.67    0.44
 -11   1   3    1.88    0.50
  11   1  -3    1.46    0.42
   9  -1  -3    0.72    0.23
  -9  -1   3    1.51    0.33
   9  -1  -3    0.73    0.31
   9  -1  -3    0.76    0.32
  -9  -1   3    0.28    0.20
   9   1  -3    0.79    0.29
  -9   1   3    0.56    0.28
   9   1  -3    1.47    0.36
  -7  -1   3    5.54    0.68
   7  -1  -3    8.02    0.88
   7  -1  -3    8.24    0.58
   7  -1  -3    8.54    0.83
  -7   1   3    7.83    0.67
   7   1  -3    8.09    0.64
   7   1  -3    8.52    0.73
   7   1  -3    8.08    0.67
  -7   1   3    8.30    0.59
  -5  -1   3   21.80    1.34
   5  -1  -3   22.12    1.22
   5  -1  -3   24.78    1.43
  -5   1   3   22.09    1.21
   5   1  -3   20.64    1.38
   3  -1  -3   42.11    2.32
  -3  -1   3   43.53    2.41
   3  -1  -3   41.63    2.44
  -3  -1   3   46.62    2.43
   3   1  -3   45.72    2.45
   3   1  -3   46.42    2.43
  -3   1   3   43.78    2.34
  -1  -1   3    6.75    0.59
  -1  -1   3    7.37    0.65
   1  -1  -3    6.15    0.54
   1  -1  -3    6.90    0.64
  -1   1   3    5.89    0.53
   1   1  -3    6.86    0.64
   1   1  -3    8.01    0.54
  -1   1   3    7.05    0.64
   1  -1   3   16.90    1.25
   1  -1   3   16.84    1.11
  -1  -1  -3   14.63    0.92
  -1  -1  -3   17.21    1.22
   1   1   3   14.43    1.16
   1   1   3   14.33    1.09
  -1   1  -3   15.38    0.91
   3  -1   3   86.69    4.76
  -3  -1  -3   84.30    4.90
   3  -1   3   97.41    5.06
   3   1   3   86.74    4.91
   3   1   3   78.33    4.76
   5  -1   3   14.12    1.17
   5   1   3   11.91    1.29
   7  -1   3    4.92    0.81
   7   1   3    5.13    0.83
   9  -1   3    2.72    0.69
   9   1   3    2.84    0.71
  11  -1   3    0.52    0.41
  11   1   3   -0.16    0.24
  13  -1   3    3.37    0.87
  13   1   3    3.12    0.87
  15  -1   3    0.49    0.45
 -15   1  -3   -0.25    0.54
  15   1   3    0.10    0.35
  17  -1   3    2.37    0.87
  17   1   3    3.28    1.04
 -17   1  -3    5.24    1.55
  19  -1   3    3.79    1.11
  19   1   3    4.61    1.25
 -24  -2   3   -0.21    0.56
  24   2  -3    0.17    0.52
 -24   2   3   -0.15    0.71
  22  -2  -3    0.09    0.40
 -22  -2   3   -0.12    0.53
  22   2  -3    0.20    0.49
 -22   2   3    0.15    0.53
 -20  -2   3    1.56    0.74
  20  -2  -3    0.82    0.47
  20   2  -3    0.81    0.58
 -20   2   3    1.46    0.89
 -18  -2   3    2.20    0.73
 -18  -2   3    2.21    0.82
  18  -2  -3    1.56    0.56
  18  -2  -3    2.09    0.65
 -18   2   3    0.93    0.60
  18   2  -3    1.67    0.60
  18   2  -3    1.54    0.61
  16  -2  -3    0.23    0.30
 -16  -2   3    0.52    0.48
 -16  -2   3   -0.08    0.33
  16  -2  -3   -0.42    0.30
 -16   2   3    0.48    0.41
  16   2  -3    0.58    0.41
  16   2  -3    0.13    0.32
  14  -2  -3   14.30    1.41
  14  -2  -3   13.00    1.37
 -14  -2   3   18.10    1.87
 -14  -2   3   14.31    1.61
  14   2  -3   14.60    1.50
 -14   2   3   13.61    1.80
  14   2  -3   13.94    1.60
 -12  -2   3  172.90    9.36
  12  -2  -3  171.22    9.11
 -12  -2   3  167.14    9.23
  12  -2  -3  174.60    9.09
 -12   2   3  172.94    9.55
  12   2  -3  175.82    9.19
  12   2  -3  171.88    9.31
  10  -2  -3   51.02    2.86
 -10  -2   3   44.22    2.91
 -10  -2   3   46.32    2.79
  10  -2  -3   46.88    2.71
 -10   2   3   46.33    3.10
  10   2  -3   46.48    2.86
  10   2  -3   54.03    2.99
   8  -2  -3    7.88    0.61
  -8  -2   3    9.24    0.96
  -8  -2   3    8.86    0.65
   8  -2  -3    8.46    0.88
   8   2  -3    9.26    0.94
   8   2  -3    9.42    0.97
   6  -2  -3  186.86    9.64
  -6  -2   3  180.54    9.63
   6   2  -3  168.05    9.62
  -6   2   3  187.69    9.36
  -6   2   3  201.77    9.37
   4  -2  -3    7.15    0.71
  -4  -2   3    8.26    0.62
  -4  -2   3    8.69    0.50
   4  -2  -3    5.97    0.40
   4   2  -3    7.92    0.66
  -4   2   3    6.63    0.42
  -2  -2   3  284.13   14.75
   2  -2  -3  290.30   14.66
   2  -2  -3  281.79   14.76
  -2  -2   3  295.57   14.78
   2   2  -3  294.58   14.76
  -2   2   3  293.26   14.67
   0  -2  -3    1.20    0.27
   0  -2   3    1.46    0.31
   0  -2  -3    0.57    0.24
   0   2   3    1.36    0.33
   0   2   3    1.03    0.28
   0   2   3    1.63    0.28
   0   2  -3    1.99    0.33
  -2  -2  -3   40.13    2.19
   2  -2   3   38.29    2.35
  -2  -2  -3   40.46    2.51
  -2   2  -3   37.08    2.16
   2   2   3   41.07    2.42
   2   2   3   37.85    2.44
   2   2   3   41.00    2.18
  -4  -2  -3    2.93    0.37
   4  -2   3    1.99    0.44
  -4  -2  -3    3.39    0.69
   4  -2   3    3.59    0.39
   4   2   3    3.26    0.61
  -4   2  -3    3.20    0.34
   4   2   3    3.31    0.68
   4   2   3    3.49    0.39
   6  -2   3   11.55    1.23
  -6  -2  -3   11.91    0.74
   6  -2   3   10.23    0.67
   6   2   3   11.10    0.71
   6   2   3   10.32    1.24
   8  -2   3   53.24    3.45
   8   2   3   57.91    3.63
  10  -2   3   10.41    1.34
  10   2   3    7.38    1.20
  12  -2   3   18.47    2.02
  12   2   3   17.06    2.06
  14  -2   3    2.32    0.78
 -14   2  -3    1.31    0.79
  14   2   3    0.70    0.54
  16  -2   3    4.83    1.11
 -16   2  -3    3.98    1.36
  16   2   3    5.66    1.28
  18  -2   3    0.51    0.59
  18   2   3    0.66    0.65
 -23  -3   3   13.81    2.21
 -23   3   3   19.95    2.84
  23   3  -3   17.24    2.39
 -21  -3   3   -0.42    0.55
  21  -3  -3    0.77    0.45
 -21   3   3    0.89    0.91
  21   3  -3    0.58    0.58
 -19  -3   3    1.56    0.75
  19  -3  -3    2.43    0.67
 -19   3   3    1.34    0.85
  19   3  -3    3.66    0.91
  17  -3  -3   35.51    2.56
 -17  -3   3   40.04    3.01
  17  -3  -3   39.67    2.61
 -17  -3   3   34.93    2.81
  17   3  -3   36.16    2.65
  17   3  -3   36.28    2.86
 -17   3   3   45.67    3.40
  15  -3  -3   15.77    1.53
  15  -3  -3   16.04    1.55
 -15  -3   3   15.37    1.77
 -15  -3   3   10.60    1.43
 -15   3   3   14.93    2.02
  15   3  -3   15.40    1.61
  15   3  -3   14.46    1.60
  15   3  -3   12.38    1.57
 -13  -3   3   17.89    1.84
  13  -3  -3   14.88    1.50
  13  -3  -3   15.29    1.21
 -13  -3   3   16.88    1.38
  13   3  -3   16.39    1.38
  13   3  -3   15.41    1.29
 -13   3   3   12.47    1.72
  13   3  -3   18.49    1.80
  11  -3  -3    0.69    0.25
 -11  -3   3    1.37    0.37
  11  -3  -3    0.76    0.37
 -11  -3   3    1.33    0.44
  11   3  -3    0.99    0.39
  11   3  -3    1.17    0.41
  11   3  -3    1.40    0.36
   9  -3  -3    5.63    0.54
   9  -3  -3    5.11    0.71
  -9  -3   3    3.21    0.61
  -9  -3   3    4.54    0.49
   9   3  -3    4.77    0.42
   9   3  -3    5.77    0.76
   9   3  -3    4.48    0.70
   7  -3  -3   46.66    2.50
   7  -3  -3   48.43    2.81
  -7  -3   3   48.41    2.87
  -7   3   3   50.04    2.50
   7   3  -3   46.32    2.85
  -5  -3   3  315.76   16.21
   5  -3  -3  318.67   16.24
   5   3  -3  316.12   16.25
   3  -3  -3  134.68    7.21
   3  -3  -3  143.42    6.99
  -3  -3   3  135.04    7.17
  -3   3   3  135.65    7.19
   3   3  -3  130.81    7.20
  -3   3   3  140.84    6.99
  -1  -3   3   65.39    3.70
   1  -3  -3   67.76    3.84
   1  -3  -3   70.70    3.74
  -1   3   3   67.41    3.66
  -1   3   3   65.45    3.70
   1   3  -3   68.23    3.70
  -1  -3  -3  105.77    5.72
   1  -3   3  109.12    5.61
  -1  -3  -3  101.21    5.52
   1   3   3  101.01    5.67
   1   3   3  102.26    5.50
  -1   3  -3  106.81    5.49
   1   3   3  100.05    5.59
  -3  -3  -3  103.39    5.42
   3  -3   3  104.48    5.56
  -3  -3  -3  100.33    5.70
   3   3   3   97.98    5.65
   3   3   3  102.17    5.38
   3   3   3  102.52    5.64
  -3   3  -3  100.10    5.35
   5  -3   3    0.14    0.14
   5  -3   3    0.21    0.24
  -5  -3  -3    0.06    0.24
  -5   3  -3    0.16    0.14
   5   3   3    0.05    0.25
   5   3   3    0.21    0.19
   7  -3   3    5.50    0.50
   7  -3   3    6.12    0.90
   7   3   3    4.47    0.85
   7   3   3    6.80    0.67
   9  -3   3    2.69    0.64
   9   3   3    0.97    0.51
  11  -3   3    4.25    0.87
 -11   3  -3    4.27    1.10
  11   3   3    2.49    0.75
  13  -3   3   -0.06    0.33
 -13   3  -3    0.80    0.71
  13   3   3   -0.43    0.29
  15  -3   3    2.86    0.83
 -15   3  -3    2.20    0.96
  15   3   3    2.90    0.97
  17  -3   3    0.69    0.57
  17   3   3    0.37    0.61
 -24  -4   3    3.50    1.23
  24   4  -3    2.07    0.93
 -22  -4   3    4.35    1.26
  22   4  -3    2.28    1.02
 -22   4   3    1.96    1.09
  20  -4  -3   28.60    3.56
 -20  -4   3   23.53    2.84
  20   4  -3   25.29    2.80
 -20   4   3   22.47    2.97
  18  -4  -3   13.64    1.53
  18  -4  -3   10.76    1.37
 -18  -4   3    9.39    1.62
 -18   4   3   13.20    2.11
  18   4  -3   12.13    1.73
  18   4  -3   13.78    1.65
 -16  -4   3   43.87    3.07
  16  -4  -3   42.74    2.86
  16  -4  -3   47.27    2.97
 -16  -4   3   46.28    3.35
  16   4  -3   47.88    3.11
 -16   4   3   49.28    3.71
  16   4  -3   41.36    3.22
 -14  -4   3    3.25    0.78
  14  -4  -3    3.70    0.76
  14  -4  -3    2.87    0.56
 -14  -4   3    3.45    0.68
  14   4  -3    2.16    0.63
  14   4  -3    3.21    0.60
  14   4  -3    2.56    0.68
 -14   4   3    3.12    0.91
 -12  -4   3    7.74    0.93
 -12  -4   3    8.33    1.19
  12  -4  -3   10.66    0.83
  12  -4  -3   11.74    1.20
  12   4  -3    8.45    0.88
  12   4  -3    7.46    1.10
  12   4  -3    7.45    1.09
  10  -4  -3    7.66    0.96
 -10  -4   3    8.61    0.71
  10  -4  -3    8.63    0.69
 -10  -4   3    8.03    1.04
  10   4  -3    8.96    1.16
  10   4  -3   10.41    1.17
  10   4  -3    8.76    0.64
   8  -4  -3   34.37    1.91
   8  -4  -3   36.83    2.27
  -8  -4   3   32.18    2.28
   8   4  -3   32.16    2.27
  -8   4   3   38.07    1.91
  -6  -4   3    4.47    0.68
   6  -4  -3    3.47    0.59
   6   4  -3    3.46    0.60
   4  -4  -3   24.98    1.34
   4  -4  -3   24.56    1.33
  -4  -4   3   24.81    1.60
   4  -4  -3   21.38    1.61
  -4   4   3   22.31    1.59
   4   4  -3   25.06    1.47
   4   4  -3   24.77    1.67
  -2  -4   3   78.39    4.14
   2  -4  -3   70.83    4.18
   2   4  -3   77.54    4.20
  -2   4   3   76.67    4.00
   2   4  -3   75.66    4.20
  -2   4   3   71.08    4.16
   0  -4  -3   94.79    5.29
   0  -4  -3   92.49    5.18
   0  -4   3   98.85    5.16
   0   4  -3   98.46    5.41
   0   4   3   94.19    5.16
   0   4  -3   91.20    5.12
   0   4   3   93.86    5.12
  -2  -4  -3    1.02    0.36
   2  -4   3    1.01    0.35
   2   4   3    1.13    0.37
   2   4   3    0.72    0.30
  -2   4  -3    0.92    0.30
  -2   4  -3    1.16    0.46
  -4  -4  -3   62.47    3.87
   4  -4   3   63.61    3.71
   4   4   3   60.18    3.79
   4   4   3   63.93    3.83
  -4   4  -3   63.24    4.16
  -4   4  -3   63.74    3.54
   4   4   3   66.59    3.61
   6  -4   3    0.12    0.19
   6  -4   3   -0.10    0.21
  -6  -4  -3    0.04    0.30
   6   4   3    0.61    0.38
   6   4   3    0.29    0.23
  -6   4  -3    0.34    0.19
  -6   4  -3    0.06    0.33
   8  -4   3    3.26    0.71
   8  -4   3    3.01    0.49
   8   4   3    3.46    0.55
  -8   4  -3    4.83    1.11
   8   4   3    2.42    0.70
  10  -4   3   20.12    2.02
 -10   4  -3   22.39    2.69
  10   4   3   21.93    2.38
  12  -4   3   26.36    2.17
 -12   4  -3   25.15    3.11
  12   4   3   29.34    2.90
  14  -4   3    7.42    1.29
 -14   4  -3    9.00    1.84
  14   4   3   10.23    1.71
  16  -4   3    0.73    0.56
  16   4   3    1.96    0.83
 -16   4  -3    0.02    0.66
  18  -4   3    2.30    0.85
  18   4   3    2.03    0.88
 -23  -5   3    3.83    1.23
  23   5  -3    4.02    1.17
 -21  -5   3    1.06    0.76
  21   5  -3    0.87    0.63
 -19  -5   3    3.45    1.06
  19   5  -3    5.61    1.27
 -19   5   3    2.44    1.02
  17  -5  -3   16.68    1.50
  17  -5  -3   17.01    1.65
 -17  -5   3   18.73    2.22
 -17   5   3   15.50    2.26
  17   5  -3   16.75    1.90
  17   5  -3   15.79    1.94
  15  -5  -3    1.17    0.50
 -15  -5   3    0.13    0.42
 -15  -5   3    0.28    0.53
  15  -5  -3    0.44    0.31
  15   5  -3    1.29    0.57
  15   5  -3    1.07    0.50
  13  -5  -3   27.75    2.07
  13  -5  -3   29.34    1.90
 -13  -5   3   28.95    1.99
 -13  -5   3   29.33    2.37
  13   5  -3   29.98    1.88
  13   5  -3   30.88    2.25
  13   5  -3   33.74    2.41
  11  -5  -3   67.14    3.98
  11  -5  -3   69.94    3.71
 -11  -5   3   64.02    4.18
  11   5  -3   68.73    4.14
  11   5  -3   67.47    4.16
   9  -5  -3  123.62    7.01
  -9  -5   3  133.57    7.19
   9  -5  -3  128.24    6.64
   9   5  -3  130.90    7.15
  -7  -5   3   36.06    2.40
   7  -5  -3   38.65    2.40
   7  -5  -3   35.13    1.95
  -7   5   3   38.74    1.97
   7   5  -3   35.59    2.44
   5  -5  -3    3.59    0.65
   5  -5  -3    3.79    0.33
  -5  -5   3    3.86    0.62
   5  -5  -3    4.49    0.32
   5   5  -3    4.88    0.72
  -5   5   3    3.42    0.62
   3  -5  -3    6.79    0.52
   3  -5  -3    7.50    0.93
  -3  -5   3    5.33    0.71
   3   5  -3    4.64    0.64
   3   5  -3    5.62    0.80
  -3   5   3    8.03    0.91
   1  -5  -3    0.50    0.21
  -1  -5   3    1.33    0.34
   1  -5  -3    0.27    0.26
  -1   5   3    0.63    0.25
   1   5  -3    1.35    0.38
   1   5  -3    1.74    0.47
  -1   5   3    0.47    0.30
  -1  -5  -3  285.98   15.02
   1  -5   3  287.24   14.85
   1   5   3  286.23   14.90
   1   5   3  294.13   14.88
  -1   5  -3  291.59   14.88
  -1   5  -3  280.04   15.17
   3  -5   3    1.54    0.42
  -3  -5  -3    1.01    0.38
  -3   5  -3    1.11    0.35
  -3   5  -3    1.48    0.53
   3   5   3    0.91    0.35
   3   5   3    0.36    0.27
   5  -5   3   17.30    1.43
  -5  -5  -3   17.81    1.59
  -5   5  -3   18.55    1.33
  -5   5  -3   21.34    1.95
   5   5   3   18.72    1.59
   5   5   3   17.22    1.37
   7  -5   3    8.11    1.10
   7  -5   3   11.67    0.93
  -7  -5  -3    9.80    1.41
  -7   5  -3    7.78    1.46
   7   5   3   12.45    1.21
   7   5   3    9.58    1.40
  -7   5  -3    9.56    0.86
   9  -5   3   47.60    3.28
   9  -5   3   51.34    2.97
  -9   5  -3   51.50    3.98
   9   5   3   56.41    3.10
   9   5   3   45.97    3.49
  11  -5   3   25.33    2.04
 -11   5  -3   27.19    3.03
  11   5   3   21.31    2.43
  13  -5   3    2.30    0.74
  13   5   3    1.33    0.69
 -13   5  -3    1.17    0.86
  15  -5   3    2.49    0.74
  15   5   3    2.47    0.89
 -15   5  -3    2.81    1.21
  17  -5   3    3.53    1.00
  17   5   3    2.46    0.99
 -22  -6   3    0.95    0.81
  22   6  -3    0.16    0.53
 -20  -6   3    3.48    1.12
  20   6  -3    5.34    1.27
  18  -6  -3    2.94    0.80
 -18  -6   3    0.54    0.60
  18   6  -3    2.06    0.74
  18   6  -3    1.06    0.62
 -16  -6   3    0.99    0.54
  16  -6  -3    1.23    0.53
  16   6  -3    1.54    0.64
  16   6  -3    1.20    0.53
 -14  -6   3    1.33    0.65
  14  -6  -3    2.41    0.65
  14  -6  -3    0.99    0.32
  14   6  -3    0.74    0.48
  14   6  -3    1.44    0.61
  12  -6  -3    1.72    0.54
  12  -6  -3    2.27    0.41
 -12  -6   3    3.34    0.82
  12   6  -3    2.67    0.72
  12   6  -3    3.65    0.81
  10  -6  -3   10.23    0.75
  10  -6  -3   12.04    1.35
 -10  -6   3   10.51    1.31
  10   6  -3    8.67    1.24
   8  -6  -3   54.82    3.37
  -8  -6   3   55.00    3.44
   8  -6  -3   53.17    2.91
   8   6  -3   54.95    3.47
  -8   6   3   57.85    3.36
   6  -6  -3   38.19    2.00
   6  -6  -3   36.22    1.98
   6  -6  -3   33.50    2.40
  -6  -6   3   34.28    2.10
  -6  -6   3   32.96    2.36
   6   6  -3   38.10    2.50
  -6   6   3   37.31    2.01
  -6   6   3   39.56    2.43
   4  -6  -3    1.39    0.46
  -4  -6   3    0.67    0.30
   4  -6  -3    1.50    0.26
  -4   6   3    1.66    0.50
   4   6  -3    0.71    0.40
   2  -6  -3   88.31    4.83
   2  -6  -3   88.16    5.15
  -2  -6   3   90.38    4.99
  -2   6   3   90.23    5.13
   2   6  -3   92.66    5.12
   0  -6  -3   22.89    1.67
   0  -6   3   25.59    1.75
   0  -6  -3   25.26    1.89
   0   6   3   24.95    1.70
   0   6   3   22.94    1.80
   0   6  -3   28.65    2.02
   0   6  -3   27.19    1.85
  -2  -6  -3    9.28    1.20
   2  -6   3    6.42    0.88
  -2  -6  -3    6.96    0.98
  -2   6  -3    9.00    1.28
  -2   6  -3    9.41    1.06
   2   6   3    8.26    1.08
   2   6   3    8.45    1.03
   4  -6   3   61.06    3.72
  -4  -6  -3   65.56    3.98
  -4   6  -3   55.44    4.15
  -4   6  -3   62.07    3.69
   4   6   3   65.64    3.80
   4   6   3   65.82    3.91
  -6  -6  -3    4.75    0.97
   6  -6   3    3.42    0.66
   6  -6   3    3.96    0.72
  -6   6  -3    5.04    0.75
  -6   6  -3    2.92    0.90
   6   6   3    4.84    0.82
   6   6   3    4.20    0.89
   8  -6   3    2.71    0.58
  -8  -6  -3    1.17    0.62
   8  -6   3    2.51    0.63
  -8   6  -3    2.73    0.93
   8   6   3    4.02    0.92
  -8   6  -3    2.76    0.55
   8   6   3    1.39    0.51
  10  -6   3    4.80    0.90
 -10   6  -3    3.55    1.14
  10   6   3    5.15    1.13
  12  -6   3    2.17    0.70
  12   6   3    1.82    0.76
 -12   6  -3    0.66    0.67
  14  -6   3    0.39    0.44
  14   6   3    1.80    0.87
 -14   6  -3   -0.21    0.66
  16  -6   3    4.35    1.11
  16   6   3    2.41    1.01
 -21  -7   3    1.09    0.83
  21   7  -3    0.54    0.72
 -19  -7   3    1.39    0.76
  19   7  -3    1.24    0.70
  17  -7  -3    3.25    0.81
 -17  -7   3    3.68    1.14
  17   7  -3    2.62    0.93
  17   7  -3    2.59    0.81
 -15  -7   3   21.88    2.56
  15  -7  -3   22.08    1.82
  15   7  -3   25.86    2.67
  15   7  -3   17.97    2.15
  13  -7  -3    0.19    0.38
 -13  -7   3    1.20    0.60
  13   7  -3    1.42    0.61
  11  -7  -3   19.60    1.30
 -11  -7   3   21.68    2.25
  11  -7  -3   21.08    1.71
  11   7  -3   20.55    1.81
  -9  -7   3    4.04    0.45
   9  -7  -3    4.18    0.83
  -9  -7   3    3.60    0.80
   9  -7  -3    3.56    0.43
  -9  -7   3    4.39    0.47
   9   7  -3    2.67    0.72
   7  -7  -3   -0.18    0.23
   7  -7  -3    0.12    0.13
  -7  -7   3    0.28    0.29
  -7  -7   3   -0.18    0.14
  -7   7   3    0.28    0.31
   7   7  -3   -0.24    0.21
   5  -7  -3   26.14    1.47
   5  -7  -3   26.30    1.93
  -5  -7   3   21.07    1.63
  -5  -7   3   21.27    1.73
   5   7  -3   25.66    1.93
  -5   7   3   26.47    1.89
  -3  -7   3   48.04    2.98
   3  -7  -3   54.98    3.23
   3  -7  -3   47.09    2.73
  -3   7   3   45.89    3.09
   3   7  -3   47.47    3.12
  -1  -7   3   25.44    1.68
   1  -7  -3   18.12    1.72
   1  -7  -3   21.87    1.53
  -1   7   3   20.43    1.71
   1   7  -3   23.53    1.78
   1   7  -3   25.39    1.86
   1  -7   3    3.30    0.63
  -1  -7  -3    4.03    0.81
  -1  -7  -3    3.27    0.63
   1   7   3    4.62    0.83
  -1   7  -3    3.85    0.74
  -1   7  -3    3.32    0.83
   1   7   3    4.53    0.71
  -3  -7  -3    1.18    0.45
  -3  -7  -3    0.65    0.36
   3  -7   3    1.37    0.47
   3   7   3    0.39    0.36
  -3   7  -3    0.29    0.31
   3   7   3    0.62    0.35
  -3   7  -3    0.71    0.50
  -5  -7  -3   11.74    1.55
   5  -7   3   10.26    1.29
  -5  -7  -3   12.40    1.48
  -5   7  -3   15.79    1.53
   5   7   3   13.97    1.61
  -5   7  -3   10.55    1.71
   5   7   3   12.24    1.40
  -7  -7  -3   22.14    2.31
   7  -7   3   18.75    1.63
   7  -7   3   19.10    1.57
  -7  -7  -3   18.81    2.14
  -7   7  -3   24.04    2.75
  -7   7  -3   18.39    1.52
   7   7   3   18.51    1.92
   7   7   3   21.37    2.25
  -9  -7  -3    4.31    1.06
   9  -7   3    5.00    0.91
  -9  -7  -3    3.87    1.00
   9  -7   3    4.72    0.79
  -9   7  -3    5.06    0.80
   9   7   3    6.28    1.00
  -9   7  -3    5.74    1.38
   9   7   3    4.30    1.01
 -11  -7  -3    2.36    0.87
  11  -7   3    4.39    0.93
  11   7   3    2.11    0.79
 -11   7  -3    2.70    1.05
  13  -7   3   -0.41    0.30
 -13  -7  -3    0.07    0.51
  13   7   3    0.93    0.66
 -13   7  -3   -0.43    0.62
  15  -7   3   15.27    1.95
  15   7   3   12.54    2.07
 -17  -7  -3    0.54    0.74
  17   7   3    0.98    0.75
 -22  -8   3   -0.02    0.71
  22   8  -3    0.60    0.74
 -20  -8   3    5.04    1.35
  20   8  -3    6.34    1.51
 -18  -8   3   -0.14    0.46
  18  -8  -3    0.63    0.55
  18   8  -3    0.10    0.55
  18   8  -3    1.16    0.69
 -16  -8   3    0.18    0.52
  16  -8  -3    0.53    0.47
  16   8  -3    0.54    0.51
  14  -8  -3    6.40    1.08
 -14  -8   3    4.75    1.16
  14   8  -3    6.39    1.27
  12  -8  -3    0.66    0.49
 -12  -8   3    1.07    0.58
  12   8  -3    0.79    0.54
 -10  -8   3    1.49    0.57
  10  -8  -3    1.26    0.41
  10  -8  -3    1.10    0.47
  10   8  -3    1.43    0.65
  -8  -8   3    0.16    0.19
  -8  -8   3    0.26    0.36
   8  -8  -3    0.21    0.37
   8  -8  -3    0.31    0.18
   8   8  -3   -0.02    0.35
  -8   8   3    0.17    0.30
  -6  -8   3    9.90    0.91
   6  -8  -3    9.42    0.72
  -6  -8   3    6.96    1.03
   6  -8  -3    9.71    1.32
   6   8  -3   10.19    1.37
  -6   8   3    6.20    1.09
   4  -8  -3    5.56    0.62
  -4  -8   3    3.81    0.69
   4  -8  -3    5.44    1.01
  -4   8   3    4.58    0.87
   4   8  -3    3.83    0.84
   2  -8  -3   17.64    1.30
   2  -8  -3   20.69    2.09
  -2  -8   3   18.45    1.46
   2   8  -3   17.60    1.61
  -2   8   3   19.19    1.64
   0  -8  -3    0.59    0.30
   0  -8   3    0.70    0.35
   0   8   3    0.94    0.48
   0   8  -3    0.55    0.36
   2  -8   3    4.50    0.82
  -2  -8  -3    4.98    0.93
  -2  -8  -3    4.42    0.82
   2   8   3    3.08    0.78
   2   8   3    4.38    0.78
  -2   8  -3    3.05    0.75
  -2   8  -3    3.49    0.90
   4  -8   3    7.93    1.09
  -4  -8  -3    7.43    1.11
  -4  -8  -3    6.79    1.17
   4   8   3    6.22    1.05
  -4   8  -3    7.08    1.05
   4   8   3    8.75    1.29
  -4   8  -3    4.44    1.08
  -6  -8  -3    2.39    0.68
  -6  -8  -3    2.94    0.82
   6  -8   3    1.78    0.57
   6  -8   3    2.28    0.71
   6   8   3    3.33    0.83
   6   8   3    3.79    0.87
  -6   8  -3    2.91    0.68
  -6   8  -3    2.58    0.93
  -8  -8  -3    4.56    1.09
   8  -8   3    4.54    0.91
  -8  -8  -3    4.64    1.12
   8  -8   3    4.65    0.89
   8   8   3    4.66    1.09
   8   8   3    5.66    1.01
  -8   8  -3    5.70    1.34
  -8   8  -3    6.02    0.95
  10  -8   3    1.25    0.58
 -10  -8  -3    1.57    0.73
 -10  -8  -3    1.50    0.75
 -10   8  -3    2.06    0.98
  10   8   3    0.91    0.60
 -12  -8  -3    2.88    1.00
  12  -8   3    1.26    0.60
 -12   8  -3    2.91    1.22
  12   8   3    1.05    0.76
 -14  -8  -3    0.47    0.62
  14  -8   3    0.94    0.61
  14   8   3    1.73    0.85
 -16  -8  -3   -0.11    0.69
  16   8   3    0.26    0.66
 -21  -9   3    0.21    0.73
 -19  -9   3   -0.07    0.58
 -17  -9   3    0.28    0.61
  17  -9  -3   -0.31    0.41
  17   9  -3    0.29    0.55
  15  -9  -3    0.92    0.53
 -15  -9   3    0.44    0.52
  15   9  -3    0.03    0.55
  13  -9  -3    0.20    0.42
 -13  -9   3    0.51    0.47
  13   9  -3    0.12    0.44
 -11  -9   3    5.89    1.18
  11  -9  -3    5.92    1.05
  11   9  -3    3.66    0.97
   9  -9  -3    2.25    0.68
  -9  -9   3    1.98    0.63
  -9   9   3    1.57    0.54
   9   9  -3    2.01    0.66
   7  -9  -3    2.44    0.75
  -7  -9   3    2.75    0.70
   7  -9  -3    2.22    0.40
  -7   9   3    1.27    0.55
   7   9  -3    3.31    0.84
   5  -9  -3    0.49    0.23
  -5  -9   3    0.24    0.31
   5  -9  -3   -0.23    0.26
   5   9  -3    0.29    0.39
  -5   9   3    0.64    0.45
   3  -9  -3    4.46    0.63
   3  -9  -3    4.63    0.94
  -3  -9   3    4.97    0.84
   3   9  -3    3.39    0.81
  -3   9   3    3.30    0.78
   1  -9  -3    1.75    0.66
   1  -9  -3    1.30    0.40
  -1  -9   3    0.64    0.35
   1   9  -3    0.67    0.41
  -1   9   3    0.93    0.49
  -1  -9  -3    0.05    0.30
   1  -9   3    0.23    0.33
  -1  -9  -3   -0.04    0.21
  -1   9  -3   -0.24    0.27
   1   9   3   -0.30    0.31
  -3  -9  -3    1.58    0.62
   3  -9   3    1.29    0.55
  -3  -9  -3    0.87    0.43
  -3   9  -3    1.60    0.71
   3   9   3    0.75    0.53
  -3   9  -3    0.77    0.45
   3   9   3    1.24    0.53
  -5  -9  -3   15.61    1.90
   5  -9   3   14.58    1.62
  -5  -9  -3   14.81    1.79
  -5   9  -3   18.83    2.37
  -5   9  -3   12.63    1.61
   5   9   3   17.73    1.92
   5   9   3   14.02    1.82
  -7  -9  -3   -0.05    0.36
   7  -9   3    0.97    0.51
   7  -9   3    1.52    0.57
  -7  -9  -3    0.92    0.52
   7   9   3    0.92    0.57
  -7   9  -3    0.90    0.50
  -7   9  -3    0.40    0.66
   7   9   3    0.64    0.54
  -9  -9  -3    8.13    1.48
   9  -9   3   10.00    1.39
   9  -9   3    8.03    1.24
  -9   9  -3    9.36    1.27
   9   9   3    8.39    1.31
   9   9   3   10.05    1.63
  -9   9  -3    9.53    1.86
  11  -9   3    0.96    0.50
 -11  -9  -3    0.45    0.57
  11   9   3    0.40    0.56
 -11   9  -3    0.70    0.77
  13  -9   3    2.62    1.08
 -13  -9  -3    0.58    0.72
  13   9   3    0.79    0.67
 -15  -9  -3    0.73    0.76
  15   9   3    1.00    0.81
 -20 -10   3    1.76    1.03
 -18 -10   3    2.25    0.99
  18 -10  -3    1.88    0.79
  18  10  -3    2.21    0.95
  16 -10  -3    3.21    0.90
 -16 -10   3    3.24    0.97
  16  10  -3    2.40    0.93
  14 -10  -3    2.76    0.83
 -14 -10   3    0.78    0.59
  14  10  -3    1.17    0.74
 -12 -10   3    3.02    0.96
  12 -10  -3    0.51    0.52
  12  10  -3    1.51    0.71
  10 -10  -3   14.49    1.80
 -10 -10   3   16.20    2.02
 -10  10   3   13.87    1.69
  10  10  -3   15.59    1.96
   8 -10  -3    0.25    0.46
  -8 -10   3    0.06    0.35
   8  10  -3    0.11    0.36
  -8  10   3    0.28    0.39
  -6 -10   3    0.30    0.33
   6 -10  -3    0.84    0.52
  -6  10   3    0.30    0.43
   6  10  -3    0.13    0.39
  -4 -10   3    3.63    0.80
   4 -10  -3    4.35    1.01
   4 -10  -3    5.25    0.69
   4  10  -3    4.39    1.01
  -4  10   3    3.30    0.89
   2 -10  -3   48.42    2.87
   2 -10  -3   53.16    3.50
  -2 -10   3   41.91    2.97
   2  10  -3   44.47    3.26
  -2  10   3   45.65    3.30
   0 -10   3   13.73    1.53
   0 -10  -3   12.60    1.37
   0 -10  -3   14.29    1.83
   0  10   3   12.11    1.64
   0  10  -3   15.36    1.86
   2 -10   3    7.60    1.15
  -2 -10  -3    9.72    1.28
  -2 -10  -3    7.37    1.27
  -2  10  -3    6.76    1.21
   2  10   3    7.82    1.32
  -4 -10  -3   55.28    3.53
   4 -10   3   51.95    3.37
  -4 -10  -3   53.59    3.62
   4  10   3   48.48    3.56
  -4  10  -3   45.06    3.38
   4  10   3   50.44    3.41
  -6 -10  -3   -0.22    0.39
   6 -10   3    0.17    0.37
   6 -10   3    1.01    0.55
  -6 -10  -3   -0.04    0.37
  -6  10  -3    0.61    0.62
  -6  10  -3   -0.04    0.30
   6  10   3    0.06    0.45
   6  10   3    0.31    0.40
   8 -10   3    4.65    1.02
   8 -10   3    5.51    1.07
  -8 -10  -3    5.87    1.28
  -8  10  -3    5.36    1.02
  -8  10  -3    5.79    1.53
   8  10   3    4.66    1.11
   8  10   3    4.36    1.02
  10 -10   3    0.28    0.43
 -10 -10  -3   -0.10    0.48
 -10  10  -3    0.00    0.57
  10  10   3    0.37    0.56
 -12 -10  -3    3.80    1.18
  12  10   3    2.21    0.89
 -14 -10  -3    1.70    0.93
  14  10   3    2.80    1.03
 -19 -11   3    0.94    0.82
 -17 -11   3   -0.04    0.54
  17 -11  -3    0.48    0.62
  17  11  -3   -0.54    0.59
  15 -11  -3    2.04    0.84
 -15 -11   3    1.11    0.72
  15  11  -3    0.48    0.75
  13 -11  -3    0.71    0.65
 -13 -11   3    0.30    0.51
  13  11  -3    1.56    0.90
  11 -11  -3    0.18    0.55
 -11 -11   3    0.66    0.50
  11  11  -3    0.46    0.60
  -9 -11   3    5.22    1.07
   9 -11  -3    8.91    1.49
  -9  11   3    7.50    1.27
   9  11  -3    5.12    1.19
  -7 -11   3    1.39    0.59
   7 -11  -3    2.44    0.82
  -7  11   3    2.68    0.81
   7  11  -3    2.29    0.84
  -5 -11   3    3.67    0.82
   5 -11  -3    1.82    0.78
   5  11  -3    2.70    0.87
  -5  11   3    2.52    0.81
  -3 -11   3   -0.09    0.28
   3 -11  -3    0.73    0.55
   3 -11  -3    0.03    0.22
  -3  11   3    0.11    0.42
   3  11  -3    0.07    0.42
   1 -11  -3   14.01    1.39
   1 -11  -3    8.28    1.49
  -1 -11   3   12.21    1.42
  -1  11   3    8.35    1.41
   1  11  -3    9.12    1.45
  -1 -11  -3    2.71    0.92
  -1 -11  -3    2.56    0.64
   1 -11   3    3.01    0.73
   1  11   3    2.81    0.91
  -1  11  -3    2.46    0.82
  -3 -11  -3   -0.04    0.29
   3 -11   3   -0.05    0.31
  -3 -11  -3    0.42    0.41
  -3  11  -3   -0.03    0.34
   3  11   3   -0.24    0.42
   5 -11   3    0.32    0.56
  -5 -11  -3   -0.06    0.41
  -5 -11  -3    0.14    0.34
   5 -11   3   -0.09    0.41
   5  11   3    1.96    0.85
  -5  11  -3    0.02    0.37
  -7 -11  -3    1.58    0.72
   7 -11   3    2.02    0.80
   7 -11   3    2.05    0.73
   7  11   3    4.15    0.99
  -7  11  -3    3.48    0.94
   7  11   3    3.42    1.00
   9 -11   3    2.33    0.80
  -9 -11  -3    1.34    0.72
   9  11   3    1.86    0.86
   9  11   3    1.99    0.80
  -9  11  -3    0.72    0.54
  -9  11  -3    1.34    0.85
 -11 -11  -3    0.94    0.71
  11  11   3    0.10    0.53
 -13 -11  -3    0.94    0.73
  13  11   3    0.83    0.69
  16 -12  -3    4.09    1.10
 -16 -12   3    0.94    0.75
  16  12  -3    2.55    1.08
  14 -12  -3    0.82    0.65
 -14 -12   3    0.10    0.51
  14  12  -3    0.42    0.67
 -12 -12   3   11.17    1.80
  12 -12  -3   12.60    1.79
  12  12  -3    8.14    1.65
 -10 -12   3   12.42    1.81
  10 -12  -3   10.49    1.66
  10  12  -3   10.92    1.83
 -10  12   3    9.42    1.55
   8 -12  -3    0.51    0.61
  -8 -12   3   -0.02    0.37
   8  12  -3   -0.31    0.46
  -8  12   3    0.25    0.50
   6 -12  -3    0.83    0.62
  -6 -12   3    0.56    0.42
  -6  12   3    0.80    0.56
   6  12  -3    0.90    0.61
  -4 -12   3   -0.01    0.27
   4 -12  -3    0.74    0.61
  -4  12   3    0.68    0.60
   4  12  -3   -0.31    0.32
   2 -12  -3    5.06    1.20
  -2 -12   3    3.88    0.87
  -2  12   3    5.10    1.16
   2  12  -3    5.24    1.13
   0 -12  -3    0.74    0.39
   0 -12   3    0.65    0.51
   0 -12  -3    1.80    0.79
   0  12  -3    2.08    0.73
   0  12   3    0.85    0.66
  -2 -12  -3    0.36    0.48
  -2 -12  -3    0.08    0.25
  -2 -12  -3    0.25    0.51
   2 -12   3    0.15    0.37
  -2  12  -3    0.86    0.56
   2  12   3   -0.13    0.44
   4 -12   3    4.23    0.92
  -4 -12  -3    3.78    0.90
  -4  12  -3    1.80    0.73
   4  12   3    2.34    0.91
   6 -12   3    1.54    0.66
  -6 -12  -3    2.15    0.73
   6 -12   3    3.74    1.09
  -6  12  -3    1.56    0.70
   6  12   3    3.86    1.14
   8 -12   3    2.11    0.87
  -8 -12  -3    1.84    0.69
  -8  12  -3    1.58    0.68
 -10 -12  -3   -0.24    0.50
  10  12   3    1.08    0.71
 -12 -12  -3    1.95    0.94
  12  12   3    1.62    0.92
  15 -13  -3    0.62    0.72
 -15 -13   3    0.29    0.62
  15  13  -3   -0.15    0.69
 -13 -13   3    0.54    0.57
  13 -13  -3    0.57    0.63
  13  13  -3    0.66    0.71
 -11 -13   3    0.27    0.43
  11 -13  -3    0.28    0.59
 -11  13   3   -0.32    0.46
  11  13  -3   -0.41    0.47
   9 -13  -3   12.16    1.93
  -9 -13   3   13.81    1.92
  -9  13   3   12.84    1.90
   9  13  -3   12.27    2.06
  -7 -13   3    0.77    0.48
   7 -13  -3    2.09    0.93
  -7  13   3    2.18    0.84
   7  13  -3    0.29    0.53
  -5 -13   3    0.64    0.50
   5 -13  -3    1.08    0.73
   5  13  -3    1.45    0.71
  -5  13   3    0.44    0.56
  -3 -13   3   -0.15    0.32
   3 -13  -3   -0.50    0.45
   3  13  -3    0.25    0.49
  -3  13   3   -0.13    0.43
  -1 -13   3    9.64    1.37
   1 -13  -3   10.54    1.76
  -1  13   3    9.81    1.69
   1  13  -3    6.49    1.36
   1 -13   3   20.40    2.10
  -1 -13  -3   16.60    2.43
  -1 -13  -3   19.98    2.43
  -1  13  -3   18.90    2.38
   1  13   3   21.57    2.61
  -3 -13  -3    0.86    0.83
  -3 -13  -3    0.26    0.44
   3 -13   3    2.31    0.76
   3  13   3    0.77    0.68
  -3  13  -3    0.60    0.51
   5 -13   3    1.41    0.92
  -5 -13  -3    0.88    0.57
  -5 -13  -3    0.11    0.55
   5  13   3    0.75    0.67
  -5  13  -3    1.16    0.66
   7 -13   3   -0.53    0.63
  -7 -13  -3    0.19    0.53
  -7 -13  -3    0.34    0.77
   7  13   3    0.98    0.77
  -7  13  -3   -0.01    0.38
  -9 -13  -3    0.00    0.55
   9 -13   3    2.90    1.06
  -9  13  -3    0.79    0.84
   9  13   3    1.41    0.84
  14 -14  -3    0.99    0.78
 -14 -14   3    0.43    0.61
  14  14  -3    0.04    0.73
 -12 -14   3    0.11    0.47
  12 -14  -3    0.22    0.58
  12  14  -3    0.05    0.74
  10 -14  -3    3.43    1.07
 -10 -14   3    2.16    0.89
  10  14  -3    4.04    1.20
 -10  14   3    4.47    1.23
  -8 -14   3    8.38    1.42
   8 -14  -3   12.33    1.97
   8  14  -3    5.78    1.41
  -8  14   3    5.90    1.31
  -6 -14   3    3.82    1.01
   6 -14  -3    5.99    1.47
  -6  14   3    4.25    1.18
   6  14  -3    2.86    1.03
  -4 -14   3    1.06    0.55
   4 -14  -3    0.54    0.74
   4  14  -3    0.97    0.64
  -4  14   3    0.27    0.58
   2 -14  -3    0.91    0.82
  -2 -14   3    0.82    0.48
  -2  14   3    2.72    1.07
   2  14  -3    0.50    0.62
   0 -14   3    2.78    0.81
   0 -14  -3    1.42    0.83
   0  14   3    5.25    1.30
   0  14  -3    3.01    1.02
  -2 -14  -3   -0.45    0.54
  -2  14  -3    0.18    0.44
   2  14   3    1.37    0.90
  -4 -14  -3    2.05    1.09
   4 -14   3    2.90    1.16
   4  14   3    1.81    0.87
  -4  14  -3    1.76    0.80
   6 -14   3    0.40    0.80
  -6 -14  -3    0.00    0.49
  -6 -14  -3   -0.23    0.77
  -6  14  -3    0.31    0.57
   6  14   3    0.25    0.69
   8 -14   3    0.47    0.74
  -8 -14  -3    0.08    0.80
  -8 -14  -3   -0.28    0.48
   8  14   3   -0.08    0.62
  -8  14  -3    0.20    0.53
  11 -15  -3    1.81    0.95
 -11 -15   3    0.15    0.55
  11  15  -3    1.80    0.94
  -9 -15   3    0.85    0.55
   9 -15  -3    0.31    0.76
   9  15  -3    1.66    0.88
  -9  15   3   -0.19    0.56
   7 -15  -3    1.11    0.84
  -7 -15   3   -0.30    0.42
  -7  15   3   -0.18    0.49
   7  15  -3    0.88    0.64
   5 -15  -3    2.52    1.05
  -5 -15   3    2.32    0.81
   5  15  -3    1.11    0.84
  -5  15   3    1.63    0.82
  -3 -15   3    1.13    0.56
   3 -15  -3    0.91    0.81
   3  15  -3    0.05    0.44
  -3  15   3    0.56    0.62
   1 -15  -3   -0.32    0.58
   1  15  -3   -0.29    0.45
  -1  15   3   -0.05    0.65
  -1 -15  -3    0.66    0.69
  -1  15  -3   -0.22    0.41
   1  15   3    0.08    0.69
  -3 -15  -3    1.33    0.80
   3 -15   3    2.04    1.10
   3  15   3    1.40    0.95
  -3  15  -3    0.97    0.72
  -5 -15  -3    0.54    0.82
   5 -15   3    0.88    0.90
  -5  15  -3    0.44    0.62
   5  15   3    2.00    1.02
  -6 -16   3    1.51    0.67
  -6  16   3    1.20    0.80
   6  16  -3    0.09    0.66
   4 -16  -3    0.30    0.71
  -4  16   3   -0.80    0.46
   4  16  -3    0.12    0.67
   2 -16  -3    3.29    1.27
   2  16  -3    1.97    0.99
  -2  16   3    1.60    0.93
   0 -16  -3   -1.27    0.59
   0  16  -3    0.19    0.57
   0  16   3   -0.05    0.68
  24   0  -4    1.31    0.66
 -24   0   4    1.09    0.77
 -22   0   4    0.19    0.56
  22   0  -4   -0.21    0.36
 -22   0   4   -0.30    0.56
 -20   0   4   27.99    2.39
  20   0  -4   26.93    2.17
 -20   0   4   30.74    2.72
  20   0  -4   28.65    2.35
  18   0  -4    3.68    0.81
  18   0  -4    2.56    0.69
 -18   0   4    3.24    0.83
 -18   0   4    5.27    1.11
 -16   0   4    5.62    0.97
  16   0  -4    5.32    0.89
 -16   0   4    4.44    0.92
  16   0  -4    5.98    0.95
  14   0  -4  210.76   11.44
 -14   0   4  228.42   11.72
  14   0  -4  213.52   11.40
 -14   0   4  212.99   11.49
 -12   0   4    4.88    0.74
  12   0  -4    4.63    0.74
  12   0  -4    5.77    0.78
  10   0  -4    2.12    0.50
 -10   0   4    1.60    0.39
  10   0  -4    1.65    0.43
  10   0  -4    1.86    0.39
  -8   0   4    0.10    0.12
   8   0  -4   -0.20    0.18
   6   0  -4    9.87    0.82
  -6   0   4    9.22    0.66
   4   0  -4  686.58   33.10
   4   0  -4  645.96   33.04
  -4   0   4  635.82   32.98
   2   0  -4   42.66    2.43
  -2   0   4   45.09    2.60
  -2   0   4   43.86    2.48
   2   0  -4   44.39    2.61
   0   0  -4  599.61   29.41
   0   0   4  573.65   29.78
   0   0   4  573.25   29.63
   0   0  -4  596.09   29.83
   2   0   4   45.45    2.92
   4   0   4  231.85   12.22
   6   0   4    0.33    0.30
   8   0   4    7.55    1.17
  10   0   4   33.01    2.53
  12   0   4   51.32    3.64
  14   0   4    0.25    0.48
  16   0   4   -0.22    0.43
  18   0   4    5.37    1.25
 -25  -1   4   -0.63    0.60
  25   1  -4    0.82    0.65
 -23  -1   4   -0.09    0.59
  23  -1  -4    0.90    0.60
  23   1  -4    0.39    0.47
 -23   1   4   -0.02    0.56
 -23   1   4    0.47    0.68
 -21  -1   4    1.00    0.62
 -21  -1   4    0.26    0.52
  21  -1  -4    0.21    0.38
  21   1  -4    0.05    0.36
 -21   1   4   -0.21    0.38
 -21   1   4    0.26    0.56
  19  -1  -4   25.93    2.11
 -19  -1   4   30.73    2.47
  19  -1  -4   27.93    2.20
 -19  -1   4   27.86    2.48
 -19   1   4   24.59    2.81
  19   1  -4   29.82    2.20
  19   1  -4   31.81    2.40
 -19   1   4   25.58    2.24
 -17  -1   4   10.50    1.48
 -17  -1   4   12.93    1.67
  17  -1  -4   10.63    1.30
  17  -1  -4   11.00    1.36
 -17   1   4   12.52    1.51
  17   1  -4   11.73    1.42
 -17   1   4   10.69    1.64
  17   1  -4    8.72    1.30
  15  -1  -4    2.50    0.58
 -15  -1   4    1.11    0.48
  15  -1  -4    2.01    0.50
 -15  -1   4    1.32    0.50
 -15   1   4    1.86    0.65
  15   1  -4    1.63    0.53
 -15   1   4    1.61    0.49
  15   1  -4    0.50    0.38
 -13  -1   4    3.44    0.66
  13  -1  -4    3.03    0.62
 -13  -1   4    3.35    0.65
  13  -1  -4    3.55    0.59
 -13   1   4    3.83    0.63
  13   1  -4    2.63    0.58
  13   1  -4    2.59    0.59
  11  -1  -4   67.02    3.64
 -11  -1   4   65.12    3.78
  11  -1  -4   66.93    3.78
 -11   1   4   65.04    3.65
  11   1  -4   65.17    3.75
  11   1  -4   61.49    3.76
   9  -1  -4    1.88    0.43
   9  -1  -4    1.60    0.41
  -9  -1   4    0.92    0.28
   9  -1  -4    1.02    0.24
  -9   1   4    1.21    0.26
   9   1  -4    1.00    0.28
   9   1  -4    2.05    0.46
   7  -1  -4    1.11    0.35
   7  -1  -4    1.03    0.20
  -7  -1   4    0.99    0.26
   7   1  -4    0.45    0.25
  -7   1   4    1.13    0.21
  -7   1   4    1.35    0.22
   5  -1  -4    2.20    0.26
  -5  -1   4    1.57    0.30
   5  -1  -4    1.83    0.42
   5   1  -4    2.08    0.41
  -5   1   4    2.74    0.32
   5   1  -4    1.98    0.32
  -3  -1   4   29.65    1.75
   3  -1  -4   29.90    1.82
   3  -1  -4   26.83    1.70
  -3  -1   4   29.41    1.71
  -3   1   4   25.89    1.62
   3   1  -4   28.96    1.76
   3   1  -4   28.66    1.70
  -1  -1   4   35.20    2.15
   1  -1  -4   36.55    2.30
  -1  -1   4   36.94    2.27
   1  -1  -4   36.69    2.05
  -1   1   4   34.11    2.12
   1   1  -4   37.83    2.29
  -1   1   4   36.28    2.27
   1   1  -4   37.27    2.04
  -1  -1  -4   65.77    3.86
  -1  -1  -4   62.63    3.41
   1  -1   4   67.70    3.90
   1  -1   4   65.64    3.69
  -1   1  -4   67.10    3.42
   1   1   4   63.97    3.69
   1   1   4   63.14    3.82
  -3  -1  -4    0.04    0.22
   3  -1   4    0.10    0.16
   3   1   4   -0.11    0.17
   5  -1   4   18.08    1.47
   5   1   4   17.05    1.48
   7  -1   4   32.37    2.31
   7   1   4   31.43    2.34
   9  -1   4    1.36    0.54
   9   1   4    1.53    0.62
  11  -1   4   12.82    1.65
  11   1   4   12.98    1.72
  13  -1   4    7.14    1.32
  13   1   4    7.67    1.44
  15  -1   4    0.00    0.38
  15   1   4   -0.10    0.49
 -15   1  -4    0.12    0.65
  17  -1   4    0.03    0.50
  17   1   4   -0.43    0.37
 -24  -2   4    3.30    1.09
  24   2  -4    4.57    1.19
  22  -2  -4    0.82    0.56
 -22  -2   4    1.29    0.78
 -22   2   4    3.67    1.18
 -22   2   4    1.87    0.76
  22   2  -4    1.24    0.64
 -20  -2   4    0.69    0.61
  20  -2  -4    0.71    0.45
  20  -2  -4    0.70    0.53
  20   2  -4    0.77    0.59
 -20   2   4    0.68    0.66
  20   2  -4    0.82    0.49
  18  -2  -4   -0.01    0.29
 -18  -2   4    0.11    0.37
 -18  -2   4   -0.06    0.35
  18  -2  -4   -0.15    0.40
  18   2  -4   -0.10    0.35
  18   2  -4    0.48    0.41
 -18   2   4   -0.45    0.31
 -16  -2   4   12.79    1.61
  16  -2  -4   16.23    1.56
  16  -2  -4   16.48    1.40
 -16  -2   4   14.93    1.65
  16   2  -4   12.11    1.55
  16   2  -4   13.58    1.58
 -16   2   4   14.59    1.94
  14  -2  -4   42.15    2.66
 -14  -2   4   38.21    2.64
  14  -2  -4   39.74    2.52
 -14  -2   4   44.28    2.84
  14   2  -4   41.51    2.74
  14   2  -4   39.83    2.69
  12  -2  -4   85.49    4.36
  12  -2  -4   86.46    4.54
 -12  -2   4   75.97    4.59
 -12  -2   4   72.28    4.39
 -12   2   4   84.44    4.40
  12   2  -4   70.94    4.51
  12   2  -4   77.19    4.56
  10  -2  -4   22.26    1.36
  10  -2  -4   20.08    1.55
 -10  -2   4   23.76    1.61
 -10   2   4   22.34    1.37
  10   2  -4   22.53    1.62
   8  -2  -4    0.24    0.26
  -8  -2   4    0.61    0.26
   8   2  -4    0.56    0.29
   8   2  -4    0.23    0.11
  -8   2   4    0.22    0.12
  -8   2   4    0.25    0.10
   6  -2  -4   46.84    2.77
   6  -2  -4   49.67    2.46
  -6   2   4   48.50    2.46
   6   2  -4   46.11    2.77
   6   2  -4   45.34    2.53
  -4  -2   4  119.58    6.35
   4  -2  -4  116.39    6.43
   4  -2  -4  117.29    6.23
  -4  -2   4  123.07    6.41
   4   2  -4  128.45    6.46
   4   2  -4  119.96    6.37
  -4   2   4  128.78    6.26
  -2  -2   4    7.80    0.80
   2  -2  -4    6.54    0.82
  -2  -2   4    5.92    0.66
   2  -2  -4    6.46    0.69
   2   2  -4    6.70    0.59
  -2   2   4    5.20    0.60
   0  -2   4   94.02    5.31
   0  -2  -4   98.05    5.33
   0  -2   4   96.06    5.16
   0  -2  -4   96.17    5.00
   0   2   4   90.29    5.25
   0   2   4   97.43    5.15
   0   2  -4   91.23    4.98
   2  -2   4   17.13    1.42
   2  -2   4   14.97    1.15
  -2  -2  -4   13.12    1.22
  -2  -2  -4   12.84    0.91
   2   2   4   11.93    1.16
  -2   2  -4   14.80    0.91
   2   2   4   13.47    1.16
   4  -2   4   42.14    2.73
  -4  -2  -4   43.32    2.93
  -4  -2  -4   45.20    2.35
  -4   2  -4   42.32    2.32
   4   2   4   43.59    2.81
   6  -2   4   45.23    2.95
   6   2   4   45.60    3.03
   8  -2   4    1.47    0.48
   8   2   4    1.47    0.55
  10  -2   4    2.48    0.68
  10   2   4    0.61    0.45
  12  -2   4    4.06    0.94
  12   2   4    3.31    0.88
  14  -2   4    4.88    1.09
  14   2   4    4.92    1.16
 -14   2  -4    4.53    1.46
  16  -2   4    3.20    1.00
  16   2   4    3.68    1.10
 -25  -3   4    0.79    0.83
  25   3  -4    0.95    0.72
 -23  -3   4    2.79    0.96
  23   3  -4    1.33    0.69
  21  -3  -4   13.46    1.67
 -21  -3   4   13.38    1.99
  21   3  -4   15.03    2.02
  19  -3  -4   10.09    1.35
 -19  -3   4    8.92    1.48
  19  -3  -4    7.85    1.16
 -19   3   4    9.03    1.66
  19   3  -4    7.97    1.30
  19   3  -4   10.00    1.53
  17  -3  -4    0.54    0.49
 -17  -3   4    0.73    0.51
  17  -3  -4    0.09    0.30
 -17  -3   4    0.59    0.43
  17   3  -4    0.10    0.39
  17   3  -4    0.33    0.38
  15  -3  -4   -0.06    0.34
 -15  -3   4   -0.06    0.26
  15  -3  -4    0.03    0.19
 -15  -3   4    0.76    0.48
  15   3  -4    0.34    0.30
  15   3  -4   -0.32    0.21
  15   3  -4   -0.17    0.30
  13  -3  -4    1.60    0.54
  13  -3  -4    2.26    0.43
 -13  -3   4    2.19    0.47
 -13  -3   4    1.70    0.56
  13   3  -4    2.96    0.68
  13   3  -4    2.60    0.52
  13   3  -4    2.75    0.67
  11  -3  -4   60.89    3.51
 -11  -3   4   64.46    3.64
  11  -3  -4   58.98    3.21
  11   3  -4   55.68    3.53
  11   3  -4   55.02    3.51
  -9  -3   4    1.64    0.43
   9  -3  -4    1.83    0.46
   9  -3  -4    1.75    0.23
  -9   3   4    2.19    0.26
  -9   3   4    1.81    0.24
   9   3  -4    1.79    0.48
   7  -3  -4    0.15    0.22
  -7  -3   4    0.57    0.27
   7   3  -4   -0.03    0.19
  -5  -3   4  560.65   28.45
  -5  -3   4  568.42   28.25
   5  -3  -4  584.26   28.51
   5  -3  -4  516.15   28.12
  -5   3   4  579.04   28.14
   5   3  -4  566.04   28.52
  -3  -3   4  133.06    6.94
  -3  -3   4  130.31    6.92
   3  -3  -4  123.79    6.94
  -3   3   4  134.63    6.78
   3   3  -4  132.95    6.96
   1  -3  -4    0.99    0.29
  -1  -3   4    0.63    0.27
   1  -3  -4    1.12    0.37
  -1   3   4    0.45    0.22
   1   3  -4    0.76    0.26
  -1  -3  -4   51.79    2.96
   1  -3   4   52.66    3.10
  -1  -3  -4   56.48    3.31
  -1   3  -4   51.83    2.93
   1   3   4   55.21    3.24
   1   3   4   48.26    2.92
   1   3   4   53.90    3.13
  -3  -3  -4    2.16    0.39
  -3  -3  -4    1.02    0.45
   3  -3   4    2.38    0.52
   3   3   4    1.95    0.35
   3   3   4    1.94    0.51
  -3   3  -4    1.91    0.35
  -5  -3  -4    8.46    0.68
   5  -3   4    6.53    0.92
  -5  -3  -4    8.44    1.20
   5  -3   4    8.13    0.63
  -5   3  -4    7.55    0.61
   5   3   4    7.93    1.17
   5   3   4    7.79    0.64
   7  -3   4   22.81    1.72
   7  -3   4   18.82    1.14
   7   3   4   17.60    1.90
   9  -3   4    0.27    0.35
   9   3   4    0.50    0.45
  11  -3   4    6.62    1.16
  11   3   4    7.65    1.29
  13  -3   4    0.43    0.43
  13   3   4    0.68    0.51
 -13   3  -4    0.97    0.74
  15  -3   4    2.35    0.79
 -15   3  -4    1.77    0.99
  15   3   4    3.03    1.06
  17  -3   4    4.88    1.22
  17   3   4    3.83    1.21
 -24  -4   4    1.86    1.03
  24   4  -4    2.16    0.88
 -22  -4   4    3.31    1.06
  22   4  -4    2.90    0.96
  20  -4  -4   -0.01    0.46
 -20  -4   4    0.62    0.57
  20   4  -4   -0.13    0.51
  20   4  -4    0.10    0.38
  18  -4  -4    2.31    0.60
 -18  -4   4    3.10    0.93
  18  -4  -4    1.98    0.67
  18   4  -4    1.75    0.68
  18   4  -4    2.55    0.78
 -16  -4   4   10.60    1.54
  16  -4  -4   15.42    1.57
 -16  -4   4   12.48    1.35
  16  -4  -4   12.25    1.25
  16   4  -4   11.64    1.53
  16   4  -4   11.05    1.52
  14  -4  -4    3.62    0.76
 -14  -4   4    1.22    0.38
  14  -4  -4    3.85    0.57
 -14  -4   4    1.82    0.60
  14   4  -4    2.72    0.49
  14   4  -4    1.97    0.66
  14   4  -4    2.65    0.69
 -12  -4   4    2.88    0.68
  12  -4  -4    3.82    0.74
  12  -4  -4    3.24    0.45
  12   4  -4    2.72    0.65
  12   4  -4    3.00    0.40
  12   4  -4    3.22    0.69
  10  -4  -4    0.61    0.34
  10  -4  -4    0.43    0.13
 -10  -4   4    0.28    0.27
 -10   4   4    0.48    0.15
  10   4  -4    0.53    0.36
   8  -4  -4    0.18    0.27
  -8  -4   4    0.39    0.23
   8   4  -4    0.73    0.34
  -6  -4   4   24.40    1.37
   6  -4  -4   32.13    1.85
  -6  -4   4   27.69    1.73
   6   4  -4   25.37    1.76
   6   4  -4   21.71    1.39
   4  -4  -4   38.10    2.78
   4  -4  -4   49.10    2.57
  -4  -4   4   50.06    2.82
  -4   4   4   48.96    2.57
   4   4  -4   49.32    2.78
   4   4  -4   50.76    2.90
  -2  -4   4    4.14    0.64
   2  -4  -4    4.00    0.65
  -2   4   4    4.25    0.61
  -2   4   4    4.17    0.52
   2   4  -4    2.57    0.53
   0  -4   4    0.17    0.23
   0  -4  -4    0.00    0.21
   0  -4  -4   -0.05    0.18
   0   4  -4    0.20    0.20
   0   4   4    0.42    0.26
   0   4   4    0.14    0.20
  -2  -4  -4   72.11    4.70
  -2  -4  -4   80.01    4.45
   2  -4   4   78.33    4.55
  -2   4  -4   84.95    4.43
   2   4   4   82.46    4.43
   2   4   4   81.21    4.63
  -4  -4  -4   17.66    1.31
  -4  -4  -4   16.76    1.60
   4  -4   4   22.08    1.55
   4   4   4   18.58    1.29
   4   4   4   18.41    1.56
  -4   4  -4   17.20    1.24
   6  -4   4    1.26    0.32
  -6  -4  -4    0.35    0.42
  -6  -4  -4    0.34    0.29
   6  -4   4    1.44    0.47
   6   4   4    2.01    0.65
  -6   4  -4    1.20    0.30
   6   4   4    1.03    0.31
   8  -4   4    0.97    0.44
   8   4   4    3.06    0.80
  -8   4  -4    2.83    0.94
  10  -4   4    4.74    0.94
 -10   4  -4    4.81    1.32
  10   4   4    8.65    1.44
  12  -4   4    1.65    0.66
  12   4   4    0.64    0.57
 -12   4  -4    0.30    0.60
  14  -4   4    2.28    0.79
 -14   4  -4    1.51    0.92
  14   4   4    1.54    0.79
  16  -4   4    0.86    0.58
  16   4   4    3.82    1.15
 -23  -5   4    2.07    0.97
  23   5  -4    3.87    1.16
 -21  -5   4   15.18    2.29
  21   5  -4   14.41    2.07
  19  -5  -4    0.37    0.53
 -19  -5   4    0.21    0.51
  19   5  -4    0.20    0.35
  19   5  -4    0.96    0.57
 -17  -5   4    1.54    0.66
  17  -5  -4    2.83    0.74
  17   5  -4    1.31    0.65
  17   5  -4    1.78    0.64
 -15  -5   4    3.58    0.93
  15  -5  -4    7.20    0.85
  15  -5  -4    7.72    1.09
  15   5  -4    7.04    1.19
  15   5  -4    6.47    1.13
 -13  -5   4   13.64    1.73
  13  -5  -4   20.78    1.63
  13  -5  -4   19.54    1.26
 -13  -5   4   18.83    1.20
  13   5  -4   19.44    1.70
 -11  -5   4    0.19    0.27
  11  -5  -4    0.00    0.09
  11  -5  -4    0.06    0.26
  11   5  -4    0.30    0.36
   9  -5  -4    2.38    0.60
  -9  -5   4    1.20    0.44
   9   5  -4    1.62    0.51
  -7  -5   4    8.40    1.04
   7  -5  -4    8.91    1.10
   7   5  -4    8.91    1.10
   5  -5  -4    0.45    0.12
   5  -5  -4    0.66    0.33
   5  -5  -4    0.38    0.14
  -5  -5   4    0.14    0.19
   5   5  -4    0.37    0.18
   5   5  -4    0.46    0.29
  -5   5   4    0.02    0.21
  -3  -5   4   37.93    2.39
   3  -5  -4   40.30    2.22
   3  -5  -4   37.95    2.48
   3   5  -4   41.03    2.47
   3   5  -4   42.34    2.50
  -3   5   4   37.27    2.44
  -3   5   4   34.56    2.19
   1  -5  -4    0.24    0.25
   1  -5  -4   -0.05    0.22
  -1  -5   4    0.72    0.31
  -1   5   4    0.16    0.17
   1   5  -4    0.08    0.24
   1   5  -4    0.42    0.29
  -1   5   4    0.14    0.24
   1  -5   4    0.76    0.35
  -1  -5  -4    0.09    0.26
  -1  -5  -4    0.37    0.27
  -1   5  -4    0.15    0.21
   1   5   4    0.21    0.24
   1   5   4    0.60    0.31
  -1   5  -4   -0.20    0.26
   3  -5   4    3.20    0.64
  -3  -5  -4    3.45    0.78
  -3  -5  -4    3.87    0.66
  -3   5  -4    3.49    0.58
   3   5   4    4.53    0.70
  -3   5  -4    2.84    0.76
   3   5   4    2.70    0.62
  -5  -5  -4   38.74    2.45
  -5  -5  -4   40.30    2.84
   5  -5   4   38.84    2.59
   5   5   4   37.72    2.40
  -5   5  -4   38.54    3.08
  -5   5  -4   38.01    2.34
   5   5   4   34.60    2.65
   7  -5   4    6.04    0.74
  -7  -5  -4    5.25    0.78
  -7  -5  -4    2.83    0.87
   7  -5   4    5.49    0.94
  -7   5  -4    6.54    1.38
  -7   5  -4    5.14    0.66
   7   5   4    4.96    0.72
   7   5   4    6.27    1.13
   9  -5   4    0.47    0.36
   9   5   4    0.38    0.45
  -9   5  -4    0.61    0.66
  11  -5   4    2.16    0.68
 -11   5  -4    1.83    0.96
  11   5   4    0.37    0.50
  13  -5   4    0.01    0.42
  13   5   4    0.27    0.52
 -13   5  -4    0.00    0.60
  15  -5   4   -0.06    0.48
  15   5   4    0.15    0.54
  17  -5   4    0.40    0.59
  17   5   4    1.35    0.81
 -24  -6   4   -0.48    0.60
  24   6  -4    0.03    0.55
 -22  -6   4   -0.42    0.55
  22   6  -4   -0.07    0.52
  20  -6  -4    6.72    1.24
 -20  -6   4    7.76    1.57
  20   6  -4    9.42    1.62
  20   6  -4    9.79    1.55
 -18  -6   4    0.47    0.56
  18  -6  -4    1.53    0.65
  18   6  -4    1.33    0.66
  18   6  -4    0.68    0.59
 -16  -6   4    0.20    0.38
  16  -6  -4    0.70    0.51
  16   6  -4    0.20    0.38
  16   6  -4    1.24    0.68
 -14  -6   4    2.10    0.67
  14  -6  -4    4.85    0.90
  14  -6  -4    4.50    0.90
  14   6  -4    5.01    1.07
  12  -6  -4   24.66    1.90
  12  -6  -4   25.69    1.50
 -12  -6   4   22.43    1.99
  12   6  -4   26.50    2.09
  10  -6  -4    7.36    1.05
 -10  -6   4    9.33    1.27
  10   6  -4    7.91    1.21
  -8  -6   4    0.19    0.26
   8  -6  -4    0.14    0.25
   8   6  -4   -0.33    0.21
  -6  -6   4    5.94    0.84
   6  -6  -4    6.59    0.96
   6  -6  -4    7.04    0.47
   6  -6  -4    7.37    0.50
   6   6  -4    5.31    0.90
  -6   6   4    7.16    0.98
   4  -6  -4    0.07    0.25
  -4  -6   4    0.30    0.23
   4  -6  -4    0.42    0.17
   4   6  -4    0.00    0.24
   4   6  -4    0.71    0.28
  -4   6   4   -0.05    0.23
   2  -6  -4    2.92    0.49
  -2  -6   4    3.79    0.66
   2  -6  -4    3.85    0.74
  -2   6   4    2.90    0.65
  -2   6   4    3.16    0.50
   2   6  -4    3.49    0.68
   2   6  -4    3.22    0.66
   0  -6  -4   61.97    3.76
   0  -6  -4   59.31    3.62
   0  -6   4   59.65    3.54
   0   6  -4   58.52    3.82
   0   6   4   60.11    3.49
   0   6  -4   60.77    3.58
   0   6   4   54.98    3.57
  -2  -6  -4   12.19    1.37
  -2  -6  -4    9.99    1.35
   2  -6   4    9.81    1.20
   2   6   4   11.59    1.27
  -2   6  -4    9.39    1.40
   2   6   4    9.57    1.18
  -2   6  -4   12.42    1.30
   4  -6   4    5.51    0.93
  -4  -6  -4    8.43    1.29
  -4  -6  -4    7.51    1.08
  -4   6  -4    6.80    0.96
   4   6   4    7.51    1.04
  -4   6  -4    8.49    1.43
   4   6   4    9.33    1.26
   6  -6   4    9.06    1.08
   6  -6   4    6.99    1.09
  -6  -6  -4   11.32    1.28
  -6  -6  -4    7.18    1.30
  -6   6  -4    6.87    1.46
  -6   6  -4    9.69    1.07
   6   6   4    7.73    1.01
   6   6   4   10.41    1.39
  -8  -6  -4    8.20    1.42
   8  -6   4    8.76    1.25
   8   6   4    9.01    1.46
  -8   6  -4    6.00    1.37
  10  -6   4   20.86    2.15
 -10   6  -4   17.87    2.59
  10   6   4   22.52    2.44
  12  -6   4    1.41    0.57
  12   6   4    1.30    0.71
 -12   6  -4    0.89    0.76
  14  -6   4    1.99    0.71
  14   6   4    1.41    0.77
  16  -6   4    0.13    0.53
  16   6   4   -0.76    0.52
 -23  -7   4    0.48    0.76
  23   7  -4    0.04    0.51
 -21  -7   4    1.46    0.78
  21   7  -4    2.74    0.98
  19  -7  -4    1.62    0.67
 -19  -7   4    1.56    0.76
  19   7  -4    1.33    0.66
  19   7  -4    1.68    0.73
 -17  -7   4    8.67    1.62
  17  -7  -4    6.70    1.20
  17   7  -4   10.29    1.62
 -15  -7   4    0.66    0.52
  15  -7  -4    0.33    0.43
  15   7  -4    0.04    0.40
 -13  -7   4   50.53    3.50
  13  -7  -4   47.55    3.22
  13   7  -4   51.63    3.49
 -11  -7   4   14.35    1.68
  11  -7  -4   13.62    1.61
  11   7  -4   16.07    1.80
  -9  -7   4    9.92    1.32
   9  -7  -4    9.87    1.30
   9   7  -4   11.54    1.49
  -7  -7   4   26.82    1.92
   7  -7  -4   24.85    1.40
   7  -7  -4   25.84    1.96
   7  -7  -4   24.09    1.38
  -7   7   4   21.36    1.82
   7   7  -4   27.18    2.04
  -5  -7   4    0.85    0.39
   5  -7  -4    0.54    0.18
   5  -7  -4    0.34    0.35
  -5   7   4    0.03    0.24
   5   7  -4    0.66    0.40
   3  -7  -4  108.23    5.94
   3  -7  -4  114.77    6.39
  -3  -7   4  109.05    6.18
   3   7  -4  115.58    6.35
  -3   7   4  112.37    6.32
  -1  -7   4    7.38    0.98
   1  -7  -4    6.71    1.11
   1  -7  -4    5.76    0.80
  -1   7   4    5.17    0.95
  -1   7   4    6.25    0.80
   1   7  -4    5.42    0.92
   1   7  -4    7.63    1.13
  -1  -7  -4   13.77    1.45
   1  -7   4   13.37    1.43
  -1  -7  -4   17.48    1.84
  -1  -7  -4   16.98    1.49
   1   7   4   17.75    1.49
  -1   7  -4   12.74    1.48
  -1   7  -4   12.81    1.70
   1   7   4   17.40    1.38
   3  -7   4    8.55    1.11
  -3  -7  -4    6.85    1.09
  -3  -7  -4    6.84    1.15
  -3  -7  -4    7.80    1.17
   3   7   4    5.18    0.96
  -3   7  -4    8.16    1.08
   3   7   4    8.21    1.13
  -3   7  -4    9.08    1.46
  -5  -7  -4   21.18    1.80
  -5  -7  -4   20.45    1.94
   5  -7   4   21.15    1.75
   5   7   4   21.79    1.89
  -5   7  -4   20.95    1.65
   5   7   4   22.02    1.73
  -5   7  -4   21.74    2.55
  -7  -7  -4   39.59    3.03
   7  -7   4   37.54    2.51
   7  -7   4   40.62    2.74
  -7  -7  -4   33.36    2.56
  -7   7  -4   38.78    2.47
   7   7   4   39.00    2.91
  -7   7  -4   33.23    3.22
   7   7   4   36.67    2.53
  -9  -7  -4    0.24    0.63
   9  -7   4    0.71    0.44
   9   7   4    0.20    0.42
  -9   7  -4    0.35    0.64
  11  -7   4    0.27    0.42
 -11   7  -4    1.23    0.95
  11   7   4    0.31    0.53
  13  -7   4    1.50    0.63
  13   7   4    1.50    0.87
 -13   7  -4    3.18    1.40
  15  -7   4    3.07    0.92
 -15  -7  -4    2.04    0.97
  15   7   4    1.71    0.98
 -22  -8   4    2.47    1.07
 -20  -8   4    1.68    0.89
  20  -8  -4    2.32    0.92
  20   8  -4    2.97    1.05
 -18  -8   4    7.17    1.50
  18  -8  -4    8.07    1.32
  18   8  -4    6.22    1.30
 -16  -8   4   12.24    1.82
  16  -8  -4   14.15    1.72
  16   8  -4   10.59    1.71
  14  -8  -4   83.72    5.06
 -14  -8   4   86.46    5.41
  14   8  -4   81.15    5.30
 -12  -8   4   28.11    2.62
  12  -8  -4   21.09    1.87
  12   8  -4   20.32    2.27
 -10  -8   4   16.37    1.85
  10  -8  -4   17.28    1.87
  10   8  -4   13.60    1.80
  -8  -8   4   19.74    1.74
   8  -8  -4   24.37    1.88
   8  -8  -4   19.80    1.22
  -8   8   4   23.10    1.80
   8   8  -4   19.83    2.13
   6  -8  -4   25.85    2.10
  -6  -8   4   25.15    1.96
   6  -8  -4   27.40    1.57
   6   8  -4   27.86    2.16
  -6   8   4   24.68    2.01
   4  -8  -4    7.05    0.74
   4  -8  -4    6.75    1.12
  -4  -8   4    6.14    0.90
  -4   8   4    6.11    1.01
   4   8  -4    6.71    1.11
   2  -8  -4   32.20    2.31
   2  -8  -4   28.42    1.88
  -2  -8   4   28.83    2.05
   2   8  -4   25.21    2.12
   2   8  -4   28.11    2.18
  -2   8   4   28.11    2.19
   0  -8  -4   10.70    1.48
   0  -8   4   12.02    1.39
   0  -8  -4   10.29    1.44
   0  -8  -4   13.20    1.39
   0   8   4   12.72    1.33
   0   8   4   14.73    1.71
   0   8  -4   10.44    1.42
   0   8  -4   15.70    1.79
  -2  -8  -4   36.17    2.74
   2  -8   4   37.97    2.58
  -2  -8  -4   38.01    2.60
  -2  -8  -4   35.30    2.68
  -2   8  -4   33.73    2.52
   2   8   4   35.54    2.55
  -2   8  -4   43.92    3.12
   2   8   4   36.38    2.63
  -4  -8  -4   71.49    4.51
   4  -8   4   70.04    4.35
  -4  -8  -4   66.50    4.57
  -4  -8  -4   66.84    4.44
   4   8   4   77.00    4.44
  -4   8  -4   75.07    5.00
   4   8   4   72.26    4.50
  -4   8  -4   69.72    4.30
  -6  -8  -4   10.55    1.61
  -6  -8  -4   11.53    1.52
   6  -8   4    8.16    1.25
   6  -8   4   12.80    1.53
  -6  -8  -4   11.64    1.64
  -6   8  -4   12.66    1.43
   6   8   4   10.04    1.38
  -6   8  -4   11.79    1.96
   6   8   4    9.87    1.54
   8  -8   4    5.92    1.10
  -8  -8  -4    6.44    1.37
  -8  -8  -4    6.95    1.40
   8  -8   4    5.42    1.05
  -8   8  -4   11.15    1.96
   8   8   4    5.60    1.20
   8   8   4    6.08    1.46
  10  -8   4   10.81    1.48
 -10  -8  -4    7.88    1.50
 -10  -8  -4   10.37    1.78
  10   8   4   12.47    1.89
 -10   8  -4   11.20    2.07
  12  -8   4    1.12    0.59
 -12  -8  -4    0.82    0.65
 -12   8  -4    0.00    0.69
  12   8   4    0.95    0.65
  14  -8   4    0.10    0.49
 -14  -8  -4   -0.30    0.46
  14   8   4    0.83    0.74
 -21  -9   4    0.23    0.74
  19  -9  -4    9.56    1.53
 -19  -9   4   14.26    2.18
  19   9  -4    9.56    1.63
  17  -9  -4    3.01    0.88
 -17  -9   4    2.64    0.90
  17   9  -4    3.24    1.00
  15  -9  -4    5.66    1.08
 -15  -9   4    3.86    1.06
  15   9  -4    6.95    1.37
  13  -9  -4    4.18    0.92
 -13  -9   4    1.25    0.62
  13   9  -4    3.29    0.93
  11  -9  -4    2.21    0.72
 -11  -9   4    1.31    0.57
  11   9  -4    2.27    0.82
   9  -9  -4   32.67    2.44
  -9  -9   4   28.69    2.36
  -9   9   4   32.47    2.39
   9   9  -4   29.30    2.48
  -7  -9   4    2.48    0.66
   7  -9  -4    2.78    0.77
   7   9  -4    3.51    0.90
  -7   9   4    1.75    0.63
   5  -9  -4   15.86    1.07
   5  -9  -4   11.38    1.62
  -5  -9   4   13.49    1.51
  -5   9   4   18.36    1.92
   5   9  -4   12.15    1.65
  -3  -9   4    0.62    0.36
   3  -9  -4    0.83    0.30
   3  -9  -4   -0.14    0.34
  -3   9   4    0.89    0.48
   3   9  -4    0.48    0.43
   1  -9  -4    2.32    0.74
   1  -9  -4    3.10    0.61
  -1  -9   4    2.17    0.60
   1   9  -4    2.95    0.79
  -1   9   4    2.61    0.74
   1  -9   4    0.92    0.47
  -1  -9  -4    0.97    0.41
  -1  -9  -4    2.04    0.68
  -1  -9  -4    2.93    0.80
   1   9   4    1.53    0.64
   1   9   4    1.64    0.55
  -1   9  -4    1.63    0.58
  -1   9  -4    0.23    0.46
   3  -9   4   26.64    2.11
  -3  -9  -4   27.39    2.32
  -3  -9  -4   28.95    2.21
  -3  -9  -4   23.91    2.22
  -3   9  -4   29.55    2.64
   3   9   4   28.56    2.17
   3   9   4   26.97    2.22
  -3   9  -4   24.96    2.11
  -5  -9  -4    0.30    0.38
  -5  -9  -4   -0.15    0.41
   5  -9   4    0.82    0.43
  -5  -9  -4    0.01    0.45
   5   9   4    0.28    0.39
  -5   9  -4    0.45    0.40
  -5   9  -4   -0.57    0.41
   5   9   4   -0.07    0.37
   7  -9   4    3.27    0.80
  -7  -9  -4    2.25    0.71
  -7  -9  -4    1.45    0.65
   7  -9   4    3.58    0.88
  -7  -9  -4    0.53    0.54
   7   9   4    2.68    0.86
   7   9   4    2.28    0.71
  -7   9  -4    1.38    0.88
  -7   9  -4    3.44    0.79
  -9  -9  -4    0.11    0.45
   9  -9   4   -0.21    0.29
   9   9   4    0.23    0.51
  -9   9  -4   -0.47    0.50
 -11  -9  -4    4.52    1.17
  11  -9   4    3.32    0.90
 -11   9  -4    1.93    1.17
  11   9   4    4.70    1.22
 -13  -9  -4    6.15    1.47
  13  -9   4    5.62    1.22
  13   9   4    8.33    1.76
 -20 -10   4    0.28    0.69
  18 -10  -4    1.17    0.69
 -18 -10   4    0.63    0.69
  18  10  -4    0.95    0.72
 -16 -10   4    5.87    1.43
  16 -10  -4    7.48    1.34
  16  10  -4   15.16    2.05
  14 -10  -4    0.53    0.52
 -14 -10   4    0.39    0.51
  14  10  -4    0.25    0.50
 -12 -10   4    5.38    1.15
  12 -10  -4    3.86    0.98
  12  10  -4    5.82    1.27
  10 -10  -4    0.21    0.40
 -10 -10   4    0.18    0.35
  10  10  -4    0.38    0.49
 -10  10   4   -0.01    0.34
   8 -10  -4    0.77    0.54
  -8 -10   4    1.03    0.58
  -8  10   4   -0.06    0.37
   8  10  -4    0.70    0.51
  -6 -10   4    3.74    0.83
   6 -10  -4    3.62    0.89
  -6  10   4    3.75    0.91
   6  10  -4    2.07    0.80
   4 -10  -4   19.36    1.35
   4 -10  -4   19.95    2.22
  -4 -10   4   15.19    1.69
  -4  10   4   19.70    2.12
   4  10  -4   21.78    2.29
   2 -10  -4    1.88    0.47
   2 -10  -4    0.95    0.62
  -2 -10   4    2.10    0.64
  -2  10   4    1.19    0.61
   2  10  -4    1.05    0.55
   0 -10  -4   13.02    1.38
   0 -10  -4   11.62    1.69
   0 -10  -4   13.42    1.77
   0 -10   4   12.00    1.48
   0  10  -4    7.91    1.32
   0  10   4   11.07    1.65
  -2 -10  -4    2.69    0.79
   2 -10   4    2.75    0.70
  -2 -10  -4    2.48    0.82
  -2 -10  -4    2.99    0.73
   2  10   4    2.88    0.70
  -2  10  -4    2.00    0.78
  -2  10  -4    1.59    0.65
   2  10   4    1.42    0.69
  -4 -10  -4    0.34    0.41
  -4 -10  -4   -0.53    0.39
   4 -10   4    0.30    0.42
  -4 -10  -4   -0.24    0.38
  -4  10  -4   -0.05    0.30
   4  10   4    0.38    0.50
  -4  10  -4   -0.33    0.41
   4  10   4    0.14    0.36
  -6 -10  -4    0.63    0.48
   6 -10   4    0.10    0.38
  -6 -10  -4    1.11    0.67
  -6 -10  -4    1.58    0.72
   6 -10   4   -0.10    0.45
  -6  10  -4    0.64    0.49
  -6  10  -4    0.64    0.75
   6  10   4    1.01    0.56
   6  10   4    0.29    0.50
   8 -10   4    1.07    0.83
  -8 -10  -4    0.51    0.57
   8 -10   4    1.25    0.61
  -8  10  -4    0.16    0.66
   8  10   4    0.67    0.86
   8  10   4    1.10    0.64
 -10 -10  -4    5.60    1.32
  10 -10   4    7.47    1.32
  10  10   4    5.36    1.33
 -10  10  -4    6.25    1.76
 -12 -10  -4    0.45    0.62
  12  10   4    0.82    0.69
 -19 -11   4    2.08    1.03
  19 -11  -4    1.09    0.76
  19  11  -4    1.52    0.94
  17 -11  -4   -0.10    0.57
 -17 -11   4   -0.71    0.41
  17  11  -4    0.66    0.75
 -15 -11   4    1.58    0.81
  15 -11  -4    0.75    0.65
  15  11  -4    0.99    0.76
  13 -11  -4   -0.26    0.52
 -13 -11   4    0.51    0.48
  13  11  -4    0.13    0.50
  11 -11  -4    3.72    0.97
 -11 -11   4    3.63    0.98
  11  11  -4    2.95    0.93
   9 -11  -4   12.29    1.71
  -9 -11   4   11.07    1.53
  -9  11   4    7.57    1.32
   9  11  -4   13.55    1.96
  -7 -11   4    7.01    1.15
   7 -11  -4   10.31    1.56
   7  11  -4   13.86    1.90
  -7  11   4    9.34    1.45
   5 -11  -4    0.15    0.42
  -5 -11   4   -0.08    0.28
   5  11  -4    0.15    0.41
  -5  11   4    0.18    0.40
  -3 -11   4   11.01    1.50
   3 -11  -4   15.63    2.00
   3  11  -4   13.45    1.82
  -3  11   4   15.86    1.97
  -1 -11   4    1.52    0.56
   1 -11  -4    1.63    0.49
   1 -11  -4    1.27    0.65
   1  11  -4    2.07    0.75
  -1  11   4    1.96    0.78
  -1 -11  -4    3.11    0.74
   1 -11   4    3.07    0.77
  -1 -11  -4    3.73    0.99
  -1 -11  -4    1.66    0.75
  -1  11  -4    5.51    1.11
   1  11   4    3.42    0.94
  -3 -11  -4    9.91    1.62
   3 -11   4   11.66    1.49
  -3 -11  -4   12.62    1.64
  -3 -11  -4   11.49    1.82
   3  11   4   10.17    1.59
  -3  11  -4    7.32    1.39
  -5 -11  -4   -0.04    0.38
  -5 -11  -4   -0.47    0.52
  -5 -11  -4    0.21    0.52
   5 -11   4    0.02    0.42
   5 -11   4    0.76    0.62
   5  11   4    0.73    0.51
  -5  11  -4    0.34    0.66
   5  11   4    1.09    0.62
  -5  11  -4    0.25    0.46
   7 -11   4   13.69    1.81
   7 -11   4   13.20    1.85
  -7 -11  -4   14.15    1.98
  -7 -11  -4   11.91    1.87
   7  11   4   16.01    2.03
  -7  11  -4   11.35    2.16
  -7  11  -4   13.59    1.77
   7  11   4   20.56    2.26
   9 -11   4    1.27    0.70
  -9 -11  -4    1.32    0.74
   9  11   4    1.74    0.81
  -9  11  -4    1.39    1.09
 -11 -11  -4    1.58    0.86
  11  11   4    0.92    0.79
 -18 -12   4    0.54    0.59
  18 -12  -4    0.28    0.66
  18  12  -4   -0.19    0.73
 -16 -12   4    0.66    0.61
  16 -12  -4    0.98    0.72
  16  12  -4    0.07    0.71
  14 -12  -4    9.18    1.58
 -14 -12   4    7.53    1.54
  14  12  -4    7.74    1.61
 -12 -12   4    7.14    1.39
  12 -12  -4    7.74    1.46
  12  12  -4    6.20    1.47
 -10 -12   4    3.30    0.96
  10 -12  -4    2.94    0.91
 -10  12   4    2.08    0.75
  10  12  -4    1.75    0.81
  -8 -12   4    0.77    0.47
   8 -12  -4    0.39    0.52
  -8  12   4    0.58    0.49
   8  12  -4    0.24    0.46
  -6 -12   4    2.85    0.85
   6 -12  -4    1.67    0.76
   6  12  -4    2.18    0.77
  -6  12   4    2.22    0.81
   4 -12  -4    0.46    0.54
  -4 -12   4    0.61    0.49
   4  12  -4    1.85    0.79
  -4  12   4    1.34    0.72
   2 -12  -4    8.94    1.58
  -2 -12   4    9.50    1.35
  -2  12   4    8.77    1.52
   2  12  -4    8.13    1.51
   0 -12   4    0.69    0.48
   0 -12  -4    0.51    0.37
   0 -12  -4    0.58    0.61
   0 -12  -4    1.17    0.69
   0  12   4    0.24    0.57
   0  12  -4    1.32    0.61
   2 -12   4    1.22    0.60
  -2 -12  -4   -0.20    0.26
  -2 -12  -4    0.35    0.55
  -2 -12  -4    0.39    0.52
   2  12   4    0.52    0.60
  -2  12  -4    0.14    0.47
  -4 -12  -4    1.00    0.54
   4 -12   4    0.33    0.49
  -4 -12  -4    1.05    0.70
  -4  12  -4    0.21    0.43
   4  12   4   -0.05    0.53
   6 -12   4   14.42    2.04
   6 -12   4   13.06    1.74
  -6 -12  -4   17.70    2.35
  -6 -12  -4   11.36    1.78
  -6  12  -4   14.57    1.92
   6  12   4   16.14    2.19
  -8 -12  -4    0.73    0.57
   8  12   4    2.92    1.03
 -10 -12  -4    1.10    0.79
  10  12   4    0.71    0.72
  15 -13  -4    2.39    0.95
 -15 -13   4    1.44    0.78
  15  13  -4    2.04    1.05
  13 -13  -4    0.21    0.59
 -13 -13   4    1.02    0.68
  13  13  -4   -0.16    0.53
  11 -13  -4    0.80    0.66
 -11 -13   4    0.09    0.42
  11  13  -4   -0.22    0.50
   9 -13  -4    0.51    0.57
  -9 -13   4    1.57    0.66
   9  13  -4   -0.40    0.47
  -9  13   4    0.62    0.58
   7 -13  -4   -0.44    0.43
  -7 -13   4   -0.29    0.32
  -7  13   4   -0.21    0.42
   7  13  -4    0.11    0.46
   5 -13  -4    1.81    0.80
  -5 -13   4    0.68    0.48
   5  13  -4    1.47    0.76
  -5  13   4    2.17    0.90
   3 -13  -4    0.79    0.69
  -3 -13   4    2.92    0.77
   3  13  -4    3.34    1.04
  -3  13   4    2.65    0.91
   1 -13  -4    6.31    1.50
  -1 -13   4    6.81    1.24
   1  13  -4    4.72    1.16
  -1  13   4    8.28    1.61
   1 -13   4   14.17    1.82
  -1 -13  -4   12.45    1.90
  -1 -13  -4   21.13    2.59
   1  13   4   18.78    2.40
  -1  13  -4   14.15    2.01
  -3 -13  -4    1.45    0.79
   3 -13   4    0.97    0.71
  -3 -13  -4    0.27    0.49
  -3  13  -4   -0.11    0.45
   3  13   4    0.02    0.64
   5 -13   4    0.06    0.70
  -5 -13  -4    0.91    0.73
  -5 -13  -4   -0.26    0.43
   5  13   4   -0.06    0.64
  -5  13  -4    0.23    0.45
  -7 -13  -4    0.73    0.70
   7 -13   4    0.07    0.76
  -7 -13  -4    0.66    0.55
   7  13   4    0.34    0.66
  -7  13  -4   -0.25    0.42
  -9 -13  -4    0.40    0.65
 -14 -14   4    1.62    0.81
  14 -14  -4    1.58    0.99
  14  14  -4    1.67    0.97
  12 -14  -4    1.81    0.90
 -12 -14   4    1.53    0.74
  12  14  -4    0.81    0.77
  10 -14  -4    1.16    0.75
 -10 -14   4    0.00    0.47
 -10  14   4   -0.10    0.52
  10  14  -4    0.12    0.60
   8 -14  -4   -0.38    0.54
  -8 -14   4    0.74    0.58
  -8  14   4    0.57    0.61
   8  14  -4   -0.13    0.52
   6 -14  -4    1.75    0.84
  -6 -14   4    2.68    0.85
  -6  14   4    1.57    0.77
   6  14  -4    2.75    1.05
   4 -14  -4    0.47    0.67
  -4 -14   4    0.25    0.43
   4  14  -4    0.17    0.48
  -4  14   4   -0.23    0.48
   2 -14  -4    0.65    0.77
  -2 -14   4    0.77    0.49
   2  14  -4    1.25    0.74
  -2  14   4    0.19    0.57
   0 -14   4    5.52    1.16
   0 -14  -4    4.73    1.38
   0  14  -4    5.84    1.30
   0  14   4    5.55    1.35
   2 -14   4    0.18    0.62
  -2 -14  -4    1.48    0.90
   2  14   4    0.80    0.78
  -2  14  -4    1.90    0.77
  -4 -14  -4    0.02    0.71
   4 -14   4    1.93    1.00
  -4  14  -4    0.04    0.49
   4  14   4   -0.06    0.69
  -6 -14  -4    0.53    0.79
   6 -14   4    0.74    0.92
  -6 -14  -4    0.89    0.81
   6  14   4    0.68    0.75
  -6  14  -4    0.35    0.60
  11 -15  -4    7.98    1.68
 -11 -15   4    9.47    1.71
  11  15  -4   10.92    2.05
  -9 -15   4    0.27    0.57
   9 -15  -4    0.82    0.79
  -9  15   4   -0.01    0.56
   9  15  -4   -0.02    0.55
  -7 -15   4    0.75    0.58
   7 -15  -4    0.20    0.72
   7  15  -4    0.47    0.68
  -7  15   4   -0.69    0.48
  -5 -15   4    2.36    0.84
   5 -15  -4    1.40    0.88
  -5  15   4    1.16    0.85
   5  15  -4    2.10    0.92
  -3 -15   4    7.36    1.35
   3 -15  -4    7.92    1.64
   3  15  -4    7.36    1.55
  -3  15   4    7.47    1.55
   1 -15  -4    0.26    0.76
  -1 -15   4    0.40    0.54
   1  15  -4    0.67    0.60
  -1  15   4    0.06    0.67
  -1 -15  -4    5.88    1.53
  -1  15  -4    6.59    1.40
   1  15   4    4.18    1.36
   3 -15   4    1.19    1.03
  -3 -15  -4   -0.35    0.71
  -3  15  -4    0.86    0.68
   3  15   4    0.36    0.79
  -6 -16   4    0.26    0.54
  -4 -16   4    0.68    0.59
  -4  16   4    0.59    0.74
   4  16  -4   -0.35    0.46
  26   0  -5   -0.01    0.74
 -26   0   5    0.96    0.94
  24   0  -5    0.31    0.51
 -24   0   5   -0.10    0.47
  22   0  -5    0.79    0.48
 -22   0   5    0.03    0.50
 -20   0   5    0.20    0.35
  20   0  -5    0.13    0.44
  20   0  -5    0.32    0.33
  18   0  -5    0.29    0.31
 -18   0   5    0.02    0.35
  18   0  -5    0.10    0.37
  16   0  -5    0.05    0.34
 -16   0   5    0.02    0.24
  16   0  -5    0.23    0.27
 -14   0   5   -0.07    0.17
  14   0  -5    0.50    0.37
  14   0  -5    0.13    0.22
  12   0  -5    0.27    0.31
  12   0  -5    0.08    0.15
 -12   0   5   -0.17    0.11
  10   0  -5   -0.05    0.26
  10   0  -5    0.31    0.22
 -10   0   5    0.34    0.19
  -8   0   5    0.08    0.11
   8   0  -5    0.24    0.27
   6   0  -5    0.09    0.15
  -6   0   5    0.00    0.13
   6   0  -5   -0.07    0.19
  -4   0   5   -0.15    0.13
   4   0  -5    0.03    0.18
  -4   0   5    0.04    0.14
   4   0  -5    0.22    0.17
   2   0  -5   -0.13    0.20
   2   0  -5   -0.14    0.17
  -2   0   5   -0.15    0.17
  -2   0   5   -0.07    0.17
   0   0   5    0.05    0.17
   0   0   5    0.13    0.25
   0   0  -5    0.28    0.27
   0   0  -5    0.06    0.15
   2   0   5    0.09    0.18
  -2   0  -5    0.09    0.09
   4   0   5    0.11    0.22
   6   0   5   -0.05    0.28
   8   0   5   -0.03    0.26
  10   0   5    0.12    0.40
  12   0   5   -0.22    0.29
  14   0   5   -0.01    0.46
  16   0   5    0.38    0.60
 -25  -1   5   -0.11    0.56
  25   1  -5    0.74    0.60
 -23  -1   5   -0.77    0.37
  23  -1  -5   -0.09    0.35
 -23   1   5   -0.05    0.49
  23   1  -5    0.16    0.38
 -21  -1   5   10.92    1.62
  21  -1  -5    8.86    1.37
  21  -1  -5   10.31    1.46
 -21   1   5   10.96    1.54
  21   1  -5   10.01    1.51
  21   1  -5    9.86    1.42
  19  -1  -5    2.99    0.74
 -19  -1   5    3.50    0.85
  19  -1  -5    3.27    0.81
  19   1  -5    4.14    0.89
  19   1  -5    3.26    0.77
 -19   1   5    2.43    0.65
 -17  -1   5   17.11    1.86
  17  -1  -5   19.00    1.64
  17  -1  -5   19.40    1.55
 -17   1   5   17.51    1.55
  17   1  -5   17.66    1.85
  17   1  -5   18.66    1.60
 -15  -1   5   40.28    2.67
  15  -1  -5   39.62    2.64
  15  -1  -5   38.18    2.50
  15   1  -5   40.29    2.65
 -15   1   5   39.69    2.54
  15   1  -5   38.09    2.60
 -13  -1   5   38.01    2.48
  13  -1  -5   38.04    2.53
  13  -1  -5   37.97    2.34
 -13   1   5   39.59    2.38
  13   1  -5   38.13    2.53
  13   1  -5   38.92    2.46
 -11  -1   5   26.09    1.74
  11  -1  -5   23.43    1.79
  11   1  -5   26.23    1.74
 -11   1   5   25.45    1.61
  11   1  -5   27.88    1.85
   9  -1  -5   52.85    3.14
  -9  -1   5   53.63    3.03
   9   1  -5   51.37    3.13
  -9   1   5   53.70    2.89
   7  -1  -5    0.99    0.34
  -7  -1   5    0.18    0.14
   7   1  -5    0.10    0.22
  -7   1   5    0.46    0.16
   7   1  -5    0.54    0.19
   5  -1  -5   41.13    2.43
   5  -1  -5   37.12    2.33
  -5  -1   5   39.80    2.29
  -5  -1   5   42.16    2.33
   5   1  -5   40.51    2.33
  -5   1   5   35.85    2.19
   5   1  -5   39.23    2.34
   3  -1  -5    0.08    0.17
   3  -1  -5    0.20    0.21
  -3  -1   5    0.39    0.21
  -3  -1   5   -0.11    0.16
   3   1  -5    0.06    0.15
  -3   1   5   -0.10    0.14
   3   1  -5    0.04    0.16
  -3   1   5   -0.01    0.13
  -1  -1   5   38.52    2.37
   1  -1  -5   41.08    2.57
   1  -1  -5   39.20    2.22
  -1  -1   5   37.22    2.50
  -1   1   5   38.87    2.36
   1   1  -5   37.47    2.20
  -1   1   5   42.45    2.55
   1   1  -5   39.68    2.55
   1  -1   5   80.45    4.75
  -1  -1  -5   85.57    4.43
  -1  -1  -5   84.94    5.00
  -1   1  -5   87.88    4.44
   1   1   5   82.63    4.77
  -3  -1  -5   22.88    1.86
   3  -1   5   20.03    1.60
   3   1   5   21.51    1.66
   5  -1   5    3.65    0.74
   5   1   5    4.52    0.84
   7  -1   5    5.58    0.98
   7   1   5    5.22    0.97
   9  -1   5   33.47    2.57
   9   1   5   30.96    2.51
  11  -1   5    5.73    1.16
  11   1   5    7.65    1.37
  13  -1   5   -0.21    0.40
  13   1   5    0.31    0.50
  15  -1   5    0.81    0.62
  15   1   5    0.28    0.49
 -26  -2   5    0.45    0.75
  26   2  -5    0.68    0.66
 -24  -2   5    2.73    0.98
  24   2  -5    1.39    0.73
 -22  -2   5   -0.37    0.41
  22  -2  -5    0.15    0.36
 -22   2   5    0.32    0.45
  22   2  -5    0.03    0.41
  20  -2  -5    4.99    0.91
 -20  -2   5    3.77    0.97
  20  -2  -5    3.83    0.89
 -20   2   5    5.37    1.04
  20   2  -5    5.82    1.12
  20   2  -5    4.54    1.01
  18  -2  -5   61.66    3.71
  18  -2  -5   56.78    3.76
 -18  -2   5   63.93    4.04
 -18   2   5   58.51    3.74
  18   2  -5   63.75    3.94
  18   2  -5   57.22    3.82
 -16  -2   5    0.81    0.43
  16  -2  -5    1.13    0.50
  16  -2  -5    0.05    0.24
  16   2  -5    0.19    0.30
  16   2  -5    0.39    0.43
 -16   2   5    0.69    0.38
  14  -2  -5    5.75    0.73
  14  -2  -5    7.77    1.04
 -14  -2   5    4.67    0.83
  14   2  -5    5.21    0.84
 -14   2   5    7.54    0.84
  14   2  -5    4.86    0.89
 -12  -2   5   60.56    3.57
  12  -2  -5   60.14    3.56
  12  -2  -5   58.94    3.27
 -12   2   5   57.17    3.28
  12   2  -5   60.09    3.59
 -10  -2   5  102.25    5.65
  10  -2  -5  109.28    5.73
 -10   2   5  102.90    5.36
  10   2  -5  101.24    5.71
  10   2  -5  100.64    5.44
   8  -2  -5   72.21    3.74
   8  -2  -5   67.63    4.06
  -8  -2   5   76.22    4.03
  -8   2   5   69.76    3.74
   8   2  -5   77.60    4.14
  -8   2   5   69.51    3.73
   8   2  -5   72.63    3.81
   6  -2  -5    2.81    0.53
  -6  -2   5    4.01    0.54
  -6  -2   5    4.65    0.51
   6  -2  -5    3.31    0.34
   6   2  -5    3.66    0.57
  -6   2   5    2.56    0.33
   6   2  -5    3.60    0.48
   4  -2  -5   31.14    2.15
   4  -2  -5   28.59    2.00
  -4  -2   5   35.97    2.06
  -4  -2   5   34.66    2.05
   4   2  -5   34.60    2.04
   4   2  -5   36.12    2.09
  -4   2   5   31.16    1.90
   2  -2  -5   23.31    1.65
  -2  -2   5   20.67    1.49
   2  -2  -5   21.03    1.43
  -2  -2   5   22.20    1.59
  -2   2   5   23.21    1.64
  -2   2   5   21.98    1.46
   2   2  -5   21.67    1.41
   0  -2  -5   14.07    1.32
   0  -2   5   17.11    1.25
   0  -2   5   17.84    1.44
   0  -2  -5   14.32    1.05
   0   2   5   15.24    1.21
   0   2  -5   15.10    1.03
   0   2   5   15.75    1.33
   2  -2   5    2.67    0.56
  -2  -2  -5    1.86    0.61
  -2  -2  -5    2.42    0.38
  -2   2  -5    3.23    0.41
   2   2   5    2.48    0.56
   4  -2   5   62.49    3.58
  -4  -2  -5   54.56    3.74
   4   2   5   55.04    3.59
  -4   2  -5   56.63    2.98
   6  -2   5    0.35    0.35
   6   2   5    0.28    0.35
   8  -2   5    5.57    1.04
   8   2   5    6.73    1.18
  10  -2   5    0.00    0.34
  10   2   5   -0.24    0.34
  12  -2   5    5.11    1.09
  12   2   5    4.89    1.12
  14  -2   5    7.14    1.34
  14   2   5    8.60    1.55
 -14   2  -5    4.18    1.41
  16  -2   5    0.01    0.52
  16   2   5   -0.04    0.51
 -25  -3   5    3.76    1.18
  25   3  -5    3.69    1.08
 -23  -3   5    1.57    0.86
  23   3  -5    2.51    0.88
  21  -3  -5    9.23    1.37
 -21  -3   5   10.34    1.66
  21   3  -5    7.15    1.31
 -21   3   5   10.07    2.14
  21   3  -5    7.04    1.32
 -19  -3   5    0.11    0.47
  19  -3  -5    0.64    0.37
  19  -3  -5    0.33    0.52
  19   3  -5    0.89    0.58
 -19   3   5    0.58    0.42
  19   3  -5    0.83    0.46
  17  -3  -5    4.77    0.74
  17  -3  -5    4.76    0.97
 -17  -3   5    2.62    0.77
  17   3  -5    2.90    0.76
 -17   3   5    5.49    0.80
  17   3  -5    1.79    0.65
 -15  -3   5   33.24    2.51
  15  -3  -5   36.15    2.46
  15  -3  -5   35.40    2.19
 -15   3   5   34.87    2.22
  15   3  -5   35.04    2.49
  15   3  -5   35.17    2.52
  13  -3  -5    4.36    0.55
 -13  -3   5    3.91    0.77
  13  -3  -5    4.57    0.82
  13   3  -5    4.38    0.81
 -13   3   5    4.02    0.55
 -11  -3   5    1.64    0.47
  11  -3  -5    0.57    0.38
 -11   3   5    1.09    0.21
  11   3  -5    1.04    0.43
  -9  -3   5   48.22    2.75
   9  -3  -5   43.80    2.75
   9   3  -5   40.32    2.74
   7  -3  -5  209.48   11.76
  -7  -3   5  234.24   11.75
   7   3  -5  233.92   11.84
   5  -3  -5   86.54    4.57
   5  -3  -5   73.16    4.23
  -5  -3   5   85.00    4.42
  -5  -3   5   82.45    4.50
  -5   3   5   82.48    4.28
   5   3  -5   82.49    4.55
   3  -3  -5    1.35    0.38
  -3  -3   5    1.91    0.44
  -3  -3   5    1.52    0.43
   3  -3  -5    1.93    0.47
  -3   3   5    2.27    0.39
   3   3  -5    1.03    0.34
   1  -3  -5    0.59    0.26
  -1  -3   5    0.55    0.35
  -1  -3   5    0.65    0.29
   1  -3  -5    0.91    0.37
  -1   3   5    0.92    0.31
   1   3  -5    0.96    0.30
  -1  -3  -5    5.86    0.68
  -1  -3  -5    4.48    0.86
   1  -3   5    5.06    0.76
   1   3   5    5.09    0.78
  -1   3  -5    5.98    0.66
   3  -3   5   37.54    2.52
  -3  -3  -5   38.01    2.20
  -3  -3  -5   34.92    2.69
   3   3   5   37.32    2.55
  -3   3  -5   39.07    2.18
  -5  -3  -5    0.12    0.20
   5  -3   5    0.11    0.29
   5  -3   5    0.23    0.16
  -5  -3  -5    0.12    0.40
  -5   3  -5   -0.02    0.12
   5   3   5    0.17    0.28
   7  -3   5    4.93    0.94
   7   3   5    6.21    1.09
   9  -3   5    3.23    0.83
   9   3   5    4.71    0.99
  11  -3   5    4.11    0.98
  11   3   5    4.73    1.14
  13  -3   5    6.47    1.32
  13   3   5    2.59    0.88
 -13   3  -5    3.22    1.25
  15  -3   5    2.11    0.77
  15   3   5    1.56    0.77
 -24  -4   5   19.33    2.53
  24   4  -5   14.81    2.18
 -22  -4   5    0.06    0.56
  22   4  -5    0.39    0.49
 -20  -4   5    1.04    0.63
  20  -4  -5    1.29    0.64
  20   4  -5    0.02    0.37
  20   4  -5    0.42    0.53
  18  -4  -5    6.99    1.14
 -18  -4   5    5.46    1.15
  18  -4  -5    6.67    0.92
  18   4  -5    4.36    0.98
 -18   4   5    6.68    0.97
  18   4  -5    6.80    1.18
 -16  -4   5   -0.15    0.31
  16  -4  -5   -0.19    0.15
  16  -4  -5    0.50    0.46
  16   4  -5   -0.52    0.25
 -16   4   5    0.09    0.23
  16   4  -5    0.33    0.37
  14  -4  -5    0.16    0.38
  14  -4  -5    0.13    0.14
 -14  -4   5    0.39    0.36
 -14   4   5    0.11    0.16
  14   4  -5    0.18    0.33
  14   4  -5    0.46    0.20
 -12  -4   5    2.20    0.61
  12  -4  -5    3.96    0.74
  12  -4  -5    3.35    0.37
  12   4  -5    2.01    0.57
 -12   4   5    3.58    0.39
  10  -4  -5    5.88    0.84
 -10  -4   5    4.44    0.75
  10   4  -5    3.61    0.75
  -8  -4   5   23.05    1.67
   8  -4  -5   24.89    1.73
   8   4  -5   22.73    1.74
   6  -4  -5    2.24    0.56
  -6  -4   5    3.37    0.58
  -6  -4   5    2.20    0.35
   6  -4  -5    1.37    0.19
   6   4  -5    2.49    0.52
  -6   4   5    2.11    0.23
   4  -4  -5  105.66    6.02
  -4  -4   5  108.17    5.99
  -4  -4   5  114.67    5.97
   4   4  -5  107.15    6.01
  -4   4   5  113.29    5.79
  -2  -4   5   58.53    3.41
   2  -4  -5   55.59    3.37
  -2  -4   5   60.58    3.55
  -2   4   5   54.18    3.29
   2   4  -5   61.25    3.40
   0  -4  -5   24.66    1.66
   0  -4   5   24.71    1.77
   0  -4  -5   24.50    1.90
   0   4   5   23.38    1.71
   0   4  -5   24.02    1.63
  -2  -4  -5   21.67    1.78
   2  -4   5   19.08    1.54
  -2  -4  -5   20.54    1.41
  -2   4  -5   18.45    1.36
   2   4   5   20.35    1.61
  -4  -4  -5   10.20    0.97
  -4  -4  -5    8.95    1.35
   4  -4   5    7.88    1.14
   4   4   5    9.45    1.27
  -4   4  -5    8.11    0.75
   6  -4   5   60.69    3.70
   6  -4   5   62.11    3.90
  -6  -4  -5   62.48    4.21
   6   4   5   62.64    4.06
   8  -4   5    1.11    0.50
   8   4   5    1.67    0.68
  10  -4   5    0.64    0.49
 -10   4  -5    0.02    0.53
  10   4   5    0.19    0.41
  12  -4   5    8.24    1.42
  12   4   5    6.26    1.37
 -12   4  -5    8.91    1.84
  14  -4   5    9.09    1.55
  14   4   5    8.82    1.59
  16  -4   5    5.22    1.27
  16   4   5    6.56    1.57
 -25  -5   5    7.07    1.60
  25   5  -5    3.72    1.14
 -23  -5   5    1.61    0.85
  23   5  -5    1.20    0.67
 -21  -5   5    9.78    1.76
  21  -5  -5   13.03    1.72
  21   5  -5   13.28    1.82
  21   5  -5   11.05    1.76
 -19  -5   5    3.50    1.02
  19  -5  -5    5.84    1.08
  19   5  -5    3.58    0.96
  19   5  -5    4.37    1.07
  17  -5  -5   36.40    2.66
 -17  -5   5   39.42    2.93
  17   5  -5   35.91    2.79
  15  -5  -5   25.41    1.63
 -15  -5   5   26.88    2.20
  15  -5  -5   24.33    1.99
  15   5  -5   28.47    2.22
  13  -5  -5   11.16    0.75
  13  -5  -5   11.77    1.39
 -13  -5   5   12.18    1.53
  13   5  -5   12.22    1.54
 -13   5   5   10.79    0.76
  11  -5  -5    5.10    0.88
 -11  -5   5    5.08    0.85
  11   5  -5    6.71    1.03
   9  -5  -5    5.09    0.82
  -9  -5   5    4.31    0.72
   9   5  -5    3.92    0.78
   7  -5  -5   93.10    5.16
  -7  -5   5   90.53    5.07
  -7  -5   5   89.64    4.68
   7   5  -5   84.05    4.71
   7   5  -5   95.54    5.21
   5  -5  -5   87.76    4.29
   5  -5  -5   83.15    4.70
  -5  -5   5   82.89    4.48
  -5  -5   5   81.59    4.61
   5   5  -5   86.25    4.73
  -5   5   5   70.07    4.25
   5   5  -5   80.22    4.54
  -3  -5   5   20.31    1.50
   3  -5  -5   21.44    1.55
  -3   5   5   15.77    1.41
   3   5  -5   21.26    1.53
  -3   5   5   20.43    1.34
   1  -5  -5    1.23    0.43
   1  -5  -5    1.20    0.44
  -1  -5   5    0.35    0.29
  -1   5   5    0.93    0.33
  -1   5   5    0.59    0.34
   1   5  -5    0.82    0.35
   1  -5   5   36.45    2.40
  -1  -5  -5   37.61    2.61
  -1  -5  -5   34.09    2.28
   1   5   5   36.95    2.40
   1   5   5   35.52    2.27
  -1   5  -5   31.74    2.22
  -3  -5  -5   41.46    2.63
   3  -5   5   43.34    2.80
  -3  -5  -5   39.66    2.98
   3   5   5   43.94    2.88
   3   5   5   40.40    2.57
  -3   5  -5   42.83    2.58
  -5  -5  -5    0.42    0.48
  -5  -5  -5    0.60    0.35
   5  -5   5    0.42    0.41
   5   5   5    0.49    0.40
   5   5   5    0.59    0.33
  -5   5  -5    1.00    0.34
  -7  -5  -5    0.49    0.57
   7  -5   5    0.26    0.31
  -7   5  -5    0.87    0.72
   7   5   5    0.12    0.36
   9  -5   5   14.10    1.75
  -9   5  -5    9.15    1.88
   9   5   5   14.66    1.90
  11  -5   5   10.44    1.58
  11   5   5   12.00    1.81
 -11   5  -5   11.65    2.12
  13  -5   5    1.84    0.75
 -13   5  -5    0.62    0.99
  13   5   5    1.03    0.70
  15  -5   5    0.02    0.50
  15   5   5    1.16    0.82
 -24  -6   5    0.20    0.62
  24   6  -5   -0.25    0.50
 -22  -6   5    0.89    0.76
  22   6  -5    0.91    0.68
 -20  -6   5    0.10    0.43
  20  -6  -5    0.43    0.59
  20   6  -5   -0.30    0.51
  18  -6  -5   21.67    2.17
 -18  -6   5   17.38    2.25
  18   6  -5   19.93    2.32
  16  -6  -5    2.29    0.74
 -16  -6   5    2.65    0.81
  16   6  -5    3.59    0.92
  14  -6  -5   -0.02    0.41
 -14  -6   5    1.35    0.55
  14   6  -5    1.09    0.59
 -12  -6   5    1.91    0.60
  12  -6  -5    1.38    0.55
  12   6  -5    1.41    0.60
  10  -6  -5   38.30    2.62
 -10  -6   5   36.27    2.64
  10   6  -5   41.74    2.79
   8  -6  -5   53.46    3.38
  -8  -6   5   56.77    3.37
   8   6  -5   49.79    3.40
  -6  -6   5   16.82    1.36
   6  -6  -5   16.01    1.39
   6  -6  -5   15.61    0.94
   6  -6  -5   15.69    0.96
   6   6  -5   17.29    1.46
   6   6  -5   14.61    1.14
   4  -6  -5   17.08    1.48
   4  -6  -5   19.62    1.22
  -4  -6   5   15.50    1.37
  -4   6   5   19.91    1.21
   4   6  -5   15.44    1.39
   4   6  -5   18.11    1.49
  -4   6   5   17.08    1.45
   2  -6  -5   20.47    1.61
  -2  -6   5   18.15    1.51
   2  -6  -5   19.72    1.72
   2   6  -5   19.21    1.54
  -2   6   5   19.97    1.57
  -2   6   5   19.58    1.40
   2   6  -5   20.23    1.71
   0  -6   5   38.22    2.61
   0  -6  -5   40.73    2.84
   0  -6  -5   38.88    2.61
   0   6   5   42.52    2.59
   0   6   5   36.36    2.56
   0   6  -5   40.47    2.96
   0   6  -5   39.58    2.57
  -2  -6  -5   -0.17    0.26
  -2  -6  -5    0.20    0.35
   2  -6   5    0.64    0.40
  -2   6  -5   -0.31    0.26
   2   6   5    0.03    0.32
   2   6   5   -0.21    0.17
  -2   6  -5    0.15    0.28
  -4  -6  -5   -0.08    0.36
  -4  -6  -5   -0.15    0.27
   4  -6   5    0.12    0.35
   4   6   5    0.23    0.30
   4   6   5   -0.14    0.31
  -4   6  -5    0.35    0.57
  -4   6  -5    0.58    0.31
  -6  -6  -5   10.26    1.67
   6  -6   5   10.79    1.19
   6  -6   5    9.95    1.35
  -6  -6  -5   10.00    1.27
  -6   6  -5    9.40    1.10
  -6   6  -5    9.35    1.73
   6   6   5   10.75    1.20
   6   6   5   11.60    1.60
   8  -6   5   11.99    1.59
  -8  -6  -5   12.17    1.88
   8   6   5   15.19    1.93
  -8   6  -5   11.10    2.04
  10  -6   5    4.35    0.98
 -10   6  -5    3.54    1.18
  10   6   5    5.33    1.29
  12  -6   5    6.28    1.21
 -12   6  -5    2.38    1.09
  12   6   5    6.83    1.39
  14  -6   5    1.90    0.78
  14   6   5    1.73    0.85
 -23  -7   5    1.44    0.82
  21  -7  -5    7.00    1.32
 -21  -7   5    6.44    1.45
  21   7  -5    7.92    1.48
 -19  -7   5   -0.68    0.40
  19  -7  -5    0.66    0.61
  19   7  -5    0.41    0.60
 -17  -7   5    2.62    0.93
  17  -7  -5    3.44    0.86
  17   7  -5    4.00    1.08
 -15  -7   5    2.57    0.78
  15  -7  -5    2.80    0.79
  15   7  -5    2.55    0.82
 -13  -7   5    8.07    1.22
  13  -7  -5    7.38    1.19
  13   7  -5    5.52    1.19
  11  -7  -5    0.18    0.41
 -11  -7   5    0.32    0.34
  11   7  -5    0.10    0.37
  -9  -7   5   19.19    1.70
   9  -7  -5   23.52    1.83
   9   7  -5   20.45    1.82
   7  -7  -5    2.32    0.27
   7  -7  -5    1.97    0.24
   7  -7  -5    3.02    0.71
  -7  -7   5    4.17    0.75
   7   7  -5    2.79    0.70
   5  -7  -5    0.20    0.15
  -5  -7   5   -0.22    0.19
   5  -7  -5    0.11    0.31
   5   7  -5   -0.05    0.26
  -5   7   5    0.13    0.32
   5   7  -5    0.13    0.24
  -3  -7   5   16.27    1.40
   3  -7  -5   12.84    1.59
   3  -7  -5   15.72    1.20
  -3   7   5   15.85    1.19
   3   7  -5   18.49    1.51
   3   7  -5   19.66    1.57
  -3   7   5   16.72    1.74
   1  -7  -5   32.45    2.16
   1  -7  -5   32.40    2.46
  -1  -7   5   30.77    2.23
   1  -7  -5   32.16    2.34
  -1   7   5   33.00    2.18
   1   7  -5   32.03    2.28
  -1   7   5   31.91    2.31
   1   7  -5   30.87    2.49
  -1  -7  -5    3.07    0.72
  -1  -7  -5    2.50    0.71
   1  -7   5    4.28    0.85
  -1   7  -5    4.61    0.82
  -1   7  -5    3.00    0.86
   1   7   5    3.20    0.68
   1   7   5    3.50    0.75
  -3  -7  -5   12.59    1.47
  -3  -7  -5   10.85    1.59
   3  -7   5    7.89    1.21
  -3   7  -5   12.26    1.38
  -3   7  -5    7.76    1.48
   3   7   5   11.56    1.36
   3   7   5   11.11    1.45
  -5  -7  -5    6.72    1.32
   5  -7   5   10.07    1.35
  -5  -7  -5    8.53    1.22
   5   7   5   10.99    1.26
  -5   7  -5   11.27    1.82
  -5   7  -5   13.11    1.35
   5   7   5    8.56    1.37
   7  -7   5    8.07    1.26
  -7  -7  -5    8.66    1.55
  -7   7  -5    7.31    1.57
   7   7   5   11.13    1.66
  -9  -7  -5   17.14    2.36
   9  -7   5   22.68    2.33
   9   7   5   18.57    2.37
  -9   7  -5   19.57    2.76
  11  -7   5    2.24    0.87
 -11   7  -5    1.27    1.00
  11   7   5    1.31    0.77
  13  -7   5   -0.26    0.45
  13   7   5   -0.26    0.56
 -22  -8   5    1.70    0.93
 -20  -8   5    0.26    0.62
  20  -8  -5    0.37    0.63
  20   8  -5    0.74    0.75
 -18  -8   5    1.17    0.66
  18  -8  -5    2.44    0.83
  18   8  -5    2.39    0.95
 -16  -8   5    0.48    0.49
  16  -8  -5    0.94    0.59
  16   8  -5    0.00    0.47
 -14  -8   5   11.33    1.67
  14  -8  -5   11.24    1.51
  14   8  -5    9.70    1.58
  12  -8  -5   10.83    1.53
 -12  -8   5   10.60    1.47
  12   8  -5   11.94    1.65
  10  -8  -5    5.43    1.02
 -10  -8   5    3.03    0.73
  10   8  -5    3.62    0.87
  -8  -8   5    4.08    0.83
   8  -8  -5    2.99    0.74
   8   8  -5    4.91    1.02
   6  -8  -5   13.54    1.63
  -6  -8   5   12.31    1.41
   6  -8  -5    9.97    0.76
  -6   8   5   10.63    1.38
   6   8  -5   12.25    1.52
   4  -8  -5    0.20    0.18
   4  -8  -5   -0.23    0.30
  -4  -8   5   -0.03    0.25
  -4   8   5    0.11    0.32
   4   8  -5    0.71    0.38
   4   8  -5   -0.06    0.23
  -2  -8   5    2.18    0.57
   2  -8  -5    2.77    0.73
   2  -8  -5    3.00    0.57
  -2   8   5    3.01    0.57
   2   8  -5    0.71    0.50
  -2   8   5    1.86    0.66
   2   8  -5    2.72    0.71
   0  -8  -5    4.21    0.93
   0  -8  -5    2.49    0.79
   0  -8  -5    4.58    0.80
   0  -8   5    3.08    0.72
   0   8  -5    3.57    0.87
   0   8   5    3.52    0.84
   0   8  -5    2.99    0.72
   0   8   5    3.70    0.69
   2  -8   5   11.80    1.43
  -2  -8  -5   14.89    1.68
  -2  -8  -5    9.94    1.35
  -2  -8  -5   12.02    1.67
  -2   8  -5    9.83    1.64
   2   8   5    9.69    1.35
   2   8   5   10.37    1.39
  -2   8  -5    9.48    1.30
  -4  -8  -5   18.18    2.25
   4  -8   5   12.77    1.62
  -4  -8  -5   16.40    1.90
  -4  -8  -5   17.36    1.88
  -4   8  -5   13.86    2.15
   4   8   5   18.18    1.96
  -4   8  -5   16.06    1.73
   4   8   5   16.55    1.77
   6  -8   5    3.00    0.79
  -6  -8  -5    2.29    0.87
   6  -8   5    2.39    0.73
   6   8   5    2.09    0.78
  -6   8  -5    2.89    0.69
   6   8   5    4.92    0.94
  -6   8  -5    3.02    1.09
   8  -8   5    0.58    0.52
  -8  -8  -5   -0.01    0.57
  -8   8  -5    0.67    0.84
   8   8   5    0.34    0.54
 -10  -8  -5    7.12    1.49
  10  -8   5   11.50    1.61
 -10   8  -5    9.59    2.00
  10   8   5    7.77    1.58
  12  -8   5    0.81    0.58
 -12  -8  -5    0.31    0.61
  12   8   5    0.84    0.72
  21  -9  -5    1.68    0.89
 -21  -9   5    1.20    0.82
  21   9  -5    1.02    0.78
  19  -9  -5    8.33    1.46
  19   9  -5    6.63    1.48
 -17  -9   5    1.62    0.81
  17  -9  -5    2.11    0.80
  17   9  -5    1.37    0.80
  15  -9  -5    0.19    0.43
 -15  -9   5    0.59    0.54
  15   9  -5    0.61    0.56
  13  -9  -5   -0.01    0.43
 -13  -9   5    0.31    0.39
  13   9  -5    0.74    0.55
 -11  -9   5    1.50    0.62
  11  -9  -5    3.02    0.82
  11   9  -5    0.53    0.47
   9  -9  -5    0.04    0.37
  -9  -9   5   -0.06    0.26
   9   9  -5    0.52    0.51
  -7  -9   5    0.09    0.28
   7  -9  -5   -0.11    0.33
  -7   9   5    0.06    0.36
   7   9  -5   -0.07    0.32
  -5  -9   5    0.25    0.35
   5  -9  -5    0.36    0.46
   5  -9  -5    0.32    0.22
   5   9  -5    0.44    0.39
  -5   9   5    1.19    0.55
   3  -9  -5    4.93    0.73
  -3  -9   5    5.29    0.94
   3  -9  -5    5.78    1.07
   3   9  -5    2.83    0.82
  -3   9   5    6.75    1.15
   1  -9  -5    0.62    0.47
  -1  -9   5    0.30    0.38
   1  -9  -5    0.94    0.56
   1  -9  -5    0.95    0.42
   1   9  -5    0.79    0.46
  -1   9   5    0.35    0.46
  -1   9   5    0.50    0.35
   1   9  -5    0.98    0.55
   1  -9   5    5.80    1.01
  -1  -9  -5    2.90    0.70
  -1  -9  -5    3.45    0.91
  -1  -9  -5    3.82    0.96
  -1   9  -5    3.21    0.99
   1   9   5    3.36    0.76
  -1   9  -5    5.31    1.04
   1   9   5    3.12    0.84
   3  -9   5    4.98    1.01
  -3  -9  -5    3.56    0.95
  -3  -9  -5    2.23    0.82
  -3  -9  -5    4.89    1.00
  -3   9  -5    4.42    1.15
  -3   9  -5    6.36    1.11
   3   9   5    5.54    1.04
   3   9   5    4.12    0.93
  -5  -9  -5    0.18    0.50
  -5  -9  -5    0.54    0.46
   5  -9   5    0.01    0.37
  -5  -9  -5    0.45    0.51
   5   9   5    0.13    0.46
  -5   9  -5    0.52    0.66
  -5   9  -5    0.73    0.43
   5   9   5    0.30    0.47
  -7  -9  -5    2.11    0.82
   7  -9   5    2.00    0.67
  -7  -9  -5    2.66    1.06
   7   9   5    3.96    1.10
  -7   9  -5    3.19    1.14
   9  -9   5    4.07    0.97
  -9  -9  -5    3.94    1.08
  -9   9  -5    2.82    1.22
   9   9   5    2.90    1.04
 -11  -9  -5    0.63    0.68
  11  -9   5    0.38    0.53
  11   9   5    0.24    0.71
  13  -9   5    1.47    0.79
 -13  -9  -5    0.98    0.92
  13   9   5    1.59    0.91
 -20 -10   5    1.41    0.87
  20 -10  -5    1.12    0.76
  20  10  -5    0.64    0.78
  18 -10  -5    9.26    1.59
 -18 -10   5    9.93    1.75
  18  10  -5   13.27    2.06
 -16 -10   5   13.99    2.05
  16 -10  -5   19.14    2.18
  16  10  -5   12.94    2.07
 -14 -10   5    6.78    1.41
  14 -10  -5    5.94    1.20
  14  10  -5    7.38    1.46
 -12 -10   5    1.21    0.63
  12 -10  -5    0.11    0.56
  12  10  -5    2.62    0.87
 -10 -10   5   12.36    1.65
  10 -10  -5   17.53    1.98
  10  10  -5   13.65    1.89
   8 -10  -5   32.02    2.58
  -8 -10   5   31.40    2.46
  -8  10   5   33.08    2.55
   8  10  -5   32.08    2.64
  -6 -10   5   14.51    1.67
   6 -10  -5   18.71    2.12
  -6  10   5   16.60    1.94
   6  10  -5   15.16    1.96
   4 -10  -5    7.01    1.24
   4 -10  -5    7.03    1.02
  -4 -10   5    4.73    0.95
  -4  10   5    7.11    1.21
   4  10  -5    6.87    1.30
   2 -10  -5    7.89    1.06
   2 -10  -5   10.47    1.55
  -2 -10   5   12.87    1.49
  -2  10   5    9.22    1.46
   2  10  -5   10.70    1.51
   0 -10  -5   33.12    2.70
   0 -10   5   33.70    2.49
   0 -10  -5   32.81    2.38
   0 -10  -5   32.65    2.75
   0  10  -5   36.51    2.64
   0  10  -5   33.61    2.84
   0  10   5   31.21    2.58
   0  10   5   32.90    2.35
  -2 -10  -5   21.74    2.31
   2 -10   5   27.51    2.17
  -2 -10  -5   26.56    2.69
  -2 -10  -5   21.27    2.52
  -2  10  -5   25.25    2.14
  -2  10  -5   29.25    2.63
   2  10   5   23.91    2.50
   2  10   5   22.62    1.99
   4 -10   5    8.92    1.36
  -4 -10  -5    9.97    1.55
  -4 -10  -5   10.13    1.68
  -4 -10  -5    7.80    1.33
   4  10   5    9.23    1.44
  -4  10  -5   10.98    1.54
  -4  10  -5   10.47    1.85
   4  10   5   11.49    1.61
   6 -10   5    3.59    0.98
  -6 -10  -5    0.85    0.69
   6 -10   5    2.38    0.80
  -6 -10  -5    2.09    0.92
  -6 -10  -5    0.52    0.53
   6  10   5    1.57    0.67
  -6  10  -5    0.65    0.75
  -6  10  -5    1.30    0.61
   6  10   5    2.27    0.78
   8 -10   5    5.83    1.20
  -8 -10  -5    5.89    1.36
  -8  10  -5    3.50    1.31
   8  10   5    4.59    1.16
 -10 -10  -5    0.62    0.73
  10 -10   5    0.05    0.50
  10  10   5    1.34    0.83
 -12 -10  -5    0.35    0.65
  12  10   5    0.80    0.80
  19 -11  -5   -0.26    0.65
 -19 -11   5    0.83    0.72
  19  11  -5    0.44    0.73
 -17 -11   5    1.77    0.85
  17 -11  -5    3.58    1.02
  17  11  -5    3.36    1.03
 -15 -11   5    0.37    0.49
  15 -11  -5    0.58    0.65
  15  11  -5   -0.12    0.50
 -13 -11   5    2.62    0.88
  13 -11  -5    2.49    0.89
  13  11  -5    3.21    1.01
 -11 -11   5    0.92    0.61
  11 -11  -5    0.49    0.57
  11  11  -5   -0.05    0.41
  -9 -11   5    0.96    0.49
   9 -11  -5    1.79    0.73
   9  11  -5    1.33    0.65
  -9  11   5    0.87    0.58
   7 -11  -5    1.13    0.60
  -7 -11   5    0.37    0.44
  -7  11   5    1.36    0.63
   7  11  -5    0.57    0.49
   5 -11  -5    7.83    1.43
  -5 -11   5    9.17    1.31
  -5  11   5   10.40    1.54
   5  11  -5    9.11    1.57
  -3 -11   5    6.65    1.17
   3 -11  -5    5.81    1.23
   3  11  -5    9.22    1.50
  -3  11   5    9.02    1.50
  -1 -11   5    0.93    0.49
   1 -11  -5    1.44    0.49
   1 -11  -5    0.97    0.63
   1 -11  -5    0.32    0.53
   1  11  -5    1.94    0.71
  -1  11   5   -0.29    0.45
  -1 -11  -5    0.68    0.55
  -1 -11  -5    0.49    0.40
  -1 -11  -5    1.56    0.78
   1 -11   5    0.70    0.55
  -1  11  -5    1.79    0.74
   1  11   5    1.05    0.66
   3 -11   5    0.15    0.40
  -3 -11  -5   -0.04    0.54
  -3 -11  -5    0.78    0.53
  -3 -11  -5   -0.01    0.46
   3  11   5    0.09    0.45
  -3  11  -5    0.41    0.47
   3  11   5    0.82    0.59
  -3  11  -5    0.42    0.66
   5 -11   5    0.15    0.57
  -5 -11  -5    0.18    0.49
   5 -11   5   -0.74    0.34
  -5 -11  -5    0.08    0.55
  -5 -11  -5   -0.44    0.54
  -5  11  -5   -0.09    0.39
  -5  11  -5   -0.13    0.56
   5  11   5    0.27    0.51
   5  11   5   -0.05    0.50
   7 -11   5    2.95    0.88
  -7 -11  -5    4.05    1.11
   7  11   5    3.05    1.02
  -7  11  -5    2.24    1.08
  -9 -11  -5    4.14    1.09
   9 -11   5    3.17    1.00
   9  11   5    6.40    1.46
  18 -12  -5    8.66    1.59
 -18 -12   5    3.29    1.18
  18  12  -5    7.66    1.63
 -16 -12   5    0.08    0.52
  16 -12  -5    0.13    0.64
  16  12  -5   -0.12    0.49
 -14 -12   5    0.18    0.48
  14 -12  -5    0.72    0.63
  14  12  -5    0.57    0.66
 -12 -12   5    0.02    0.43
  12 -12  -5    0.05    0.56
  12  12  -5    0.30    0.62
 -10 -12   5    5.99    1.23
  10 -12  -5    9.43    1.60
  10  12  -5    5.60    1.31
   8 -12  -5    1.50    0.76
  -8 -12   5    2.49    0.81
  -8  12   5    0.79    0.57
   8  12  -5    1.16    0.71
  -6 -12   5    5.11    1.06
   6 -12  -5    3.67    1.01
  -6  12   5    2.80    0.90
   6  12  -5    3.73    1.06
  -4 -12   5    9.54    1.40
   4 -12  -5   12.98    1.83
   4  12  -5    7.80    1.45
  -4  12   5    8.78    1.58
   2 -12  -5    0.66    0.61
  -2 -12   5    1.25    0.55
   2  12  -5    1.34    0.65
  -2  12   5    1.08    0.67
   0 -12  -5   -0.02    0.47
   0 -12   5   -0.21    0.38
   0 -12  -5    0.41    0.55
   0  12  -5   -0.40    0.33
   0  12   5   -0.17    0.51
   2 -12   5   -0.09    0.48
  -2 -12  -5    0.35    0.61
  -2 -12  -5    1.53    0.74
  -2 -12  -5    0.56    0.49
   2  12   5    2.06    0.81
  -2  12  -5    0.60    0.50
  -4 -12  -5    2.04    0.79
  -4 -12  -5    1.41    0.88
   4 -12   5    0.66    0.54
   4  12   5    1.98    0.83
  -4  12  -5    0.60    0.59
   4  12   5    1.62    0.66
   6 -12   5   16.98    2.19
  -6 -12  -5   13.67    2.04
  -6 -12  -5   17.29    2.46
   6 -12   5   14.75    1.99
  -6  12  -5   16.55    2.71
   6  12   5   16.09    2.07
   6  12   5   15.71    2.06
  -6  12  -5   12.69    1.88
  -8 -12  -5   -0.35    0.54
   8  12   5    0.73    0.64
  17 -13  -5    0.90    0.76
 -17 -13   5   -0.39    0.48
  17  13  -5   -0.15    0.68
  15 -13  -5    6.84    1.48
 -15 -13   5    5.61    1.29
  15  13  -5    6.42    1.56
 -13 -13   5    1.08    0.77
  13 -13  -5    0.84    0.81
  13  13  -5    2.47    1.04
 -11 -13   5    0.69    0.60
  11 -13  -5    1.53    0.77
  11  13  -5    1.53    0.94
  -9 -13   5    0.19    0.48
   9 -13  -5    0.62    0.65
  -9  13   5    0.24    0.48
   9  13  -5    0.89    0.68
   7 -13  -5   36.68    2.97
  -7 -13   5   31.73    2.57
   7  13  -5   25.41    3.09
  -7  13   5   29.27    2.68
   5 -13  -5    3.83    1.11
  -5 -13   5    5.89    1.15
   5  13  -5    5.35    1.22
  -5  13   5    4.13    1.11
   3 -13  -5    4.92    1.26
  -3 -13   5    5.63    1.17
   3  13  -5    5.28    1.20
  -3  13   5    4.32    1.09
  -1 -13   5   -0.03    0.38
   1 -13  -5    0.44    0.69
   1 -13  -5    0.17    0.56
  -1  13   5   -0.12    0.61
   1  13  -5    0.24    0.53
  -1 -13  -5    3.91    1.19
  -1 -13  -5    4.54    1.26
   1 -13   5    4.09    0.95
   1  13   5    4.32    1.19
  -1  13  -5    2.05    0.82
   3 -13   5    6.59    1.32
  -3 -13  -5    6.45    1.44
  -3  13  -5    7.88    1.46
   3  13   5    7.08    1.53
   5 -13   5    1.26    0.90
  -5 -13  -5    0.77    0.65
   5 -13   5    0.15    0.65
  -5 -13  -5   -0.24    0.64
   5  13   5    0.23    0.65
  -5  13  -5    0.99    0.66
  -7 -13  -5   -0.71    0.47
 -14 -14   5    0.20    0.49
  14 -14  -5    0.47    0.77
  14  14  -5   -0.11    0.71
  12 -14  -5    3.26    1.12
 -12 -14   5    5.41    1.27
  12  14  -5    5.76    1.48
  10 -14  -5    7.86    1.54
 -10 -14   5    3.33    0.99
  10  14  -5    3.22    1.15
  -8 -14   5    0.79    0.48
   8 -14  -5    1.09    0.80
  -8  14   5    0.50    0.62
   8  14  -5   -0.06    0.51
  -6 -14   5    6.70    1.32
   6 -14  -5    5.77    1.34
   6  14  -5    6.89    1.50
  -6  14   5    6.74    1.48
   4 -14  -5    0.49    0.66
  -4 -14   5    0.40    0.46
  -4  14   5    0.16    0.62
   4  14  -5    0.49    0.55
   2 -14  -5    0.16    0.55
   2 -14  -5    0.49    0.75
  -2 -14   5    0.22    0.43
  -2  14   5   -0.05    0.56
   2  14  -5    0.02    0.49
   0 -14  -5    0.33    0.61
   0 -14   5    0.07    0.44
   0  14   5    0.42    0.67
   0  14  -5   -0.44    0.36
  -2 -14  -5    3.07    1.17
   2 -14   5    5.18    1.20
   2  14   5    3.31    1.08
  -2  14  -5    3.88    1.15
   4 -14   5    0.68    0.84
  -4 -14  -5    1.22    0.89
   4  14   5    0.12    0.73
  -4  14  -5   -0.07    0.47
  11 -15  -5    0.60    0.78
 -11 -15   5    1.05    0.74
  11  15  -5    0.03    0.67
  -9 -15   5    0.70    0.64
   9 -15  -5    1.00    0.79
  -9  15   5    0.37    0.67
   9  15  -5    0.60    0.64
  -7 -15   5    0.76    0.54
   7 -15  -5    0.78    0.66
   7  15  -5    0.63    0.67
  -7  15   5    0.87    0.83
   5 -15  -5    0.50    0.73
  -5 -15   5    0.77    0.63
  -5  15   5    0.14    0.60
   5  15  -5    0.53    0.62
   3 -15  -5    0.82    0.76
  -3 -15   5   -0.02    0.42
   3  15  -5    1.75    0.88
  -3  15   5    0.68    0.79
  -1 -15   5    0.10    0.52
   1 -15  -5    0.62    0.68
  -1  15   5    0.50    0.77
   1  15  -5    0.23    0.64
  -1 -15  -5    1.49    0.84
  -1  15  -5    1.77    0.86
   1  15   5    3.21    1.25
  24   0  -6    0.99    0.58
 -24   0   6    0.60    0.55
 -22   0   6   27.49    2.36
  22   0  -6   26.98    2.33
  22   0  -6   28.76    2.29
  20   0  -6    1.98    0.61
  20   0  -6    3.88    0.89
 -20   0   6    4.26    0.89
  18   0  -6   20.50    1.85
  18   0  -6   23.33    1.80
 -18   0   6   23.96    1.88
  16   0  -6   17.85    1.55
  16   0  -6   16.68    1.36
 -16   0   6   15.34    1.36
  14   0  -6    6.62    1.04
 -14   0   6    9.32    1.03
 -12   0   6   58.23    3.37
  12   0  -6   60.28    3.59
 -10   0   6   89.00    4.65
  10   0  -6   82.47    4.85
   8   0  -6  158.11    8.48
  -8   0   6  160.74    8.28
   6   0  -6    8.47    0.92
  -6   0   6    7.60    0.77
   6   0  -6    8.22    0.93
   4   0  -6  163.86    8.64
  -4   0   6  162.35    8.60
   4   0  -6  158.79    8.42
  -4   0   6  158.92    8.44
  -2   0   6    0.78    0.31
   2   0  -6    0.63    0.26
  -2   0   6    0.72    0.30
   2   0  -6    1.00    0.39
   0   0  -6    5.42    0.48
   0   0   6    3.81    0.66
   0   0  -6    4.96    0.91
   2   0   6   72.20    4.29
   4   0   6    2.68    0.64
   6   0   6    1.77    0.58
   8   0   6   -0.23    0.25
  10   0   6    8.17    1.38
  12   0   6   -0.37    0.31
  14   0   6    1.61    0.76
 -27  -1   6   -0.15    0.79
  27   1  -6    0.28    0.65
 -25  -1   6   10.25    1.79
  25   1  -6   14.61    2.00
  23  -1  -6    3.30    0.85
  23  -1  -6    1.69    0.77
 -23  -1   6    2.79    0.91
  23   1  -6    1.80    0.78
  23   1  -6    3.36    0.87
 -23   1   6    3.36    0.90
 -21  -1   6    1.78    0.68
  21  -1  -6    2.54    0.81
  21  -1  -6    3.64    0.82
  21   1  -6    2.64    0.75
 -21   1   6    2.69    0.76
  21   1  -6    1.74    0.66
  19  -1  -6   22.93    1.90
  19  -1  -6   23.22    1.76
 -19  -1   6   20.02    2.14
 -19   1   6   21.29    1.78
  19   1  -6   20.67    1.81
  19   1  -6   20.57    2.14
  17  -1  -6   14.11    1.44
  17  -1  -6   15.24    1.70
 -17  -1   6   15.37    1.66
  17   1  -6   16.08    1.76
  17   1  -6   13.55    1.50
 -17   1   6   13.25    1.46
 -15  -1   6    5.62    0.88
  15  -1  -6    5.56    0.93
 -15   1   6    6.26    0.81
  15   1  -6    6.66    1.02
 -13  -1   6    0.74    0.31
  13  -1  -6    0.73    0.40
  13   1  -6    0.33    0.27
 -13   1   6    0.94    0.28
  13   1  -6    1.47    0.48
 -11  -1   6   17.22    1.20
  11  -1  -6   16.13    1.34
  11   1  -6   14.02    1.28
 -11   1   6   14.18    1.03
  -9  -1   6   23.62    1.58
   9  -1  -6   26.91    1.79
   9   1  -6   23.49    1.74
  -9   1   6   24.80    1.48
  -7  -1   6    4.00    0.54
   7  -1  -6    4.07    0.66
   7   1  -6    3.18    0.58
  -7   1   6    4.34    0.50
   7   1  -6    3.99    0.57
   5  -1  -6  149.41    8.20
  -5  -1   6  156.34    8.20
  -5  -1   6  158.57    8.27
   5  -1  -6  159.40    8.38
  -5   1   6  147.21    8.10
   5   1  -6  159.44    8.22
   5   1  -6  161.50    8.31
   3  -1  -6    1.05    0.34
   3  -1  -6    1.18    0.43
  -3  -1   6    1.63    0.40
  -3  -1   6    1.68    0.42
  -3   1   6    0.69    0.29
   3   1  -6    1.62    0.35
  -3   1   6    1.22    0.38
   3   1  -6    0.79    0.35
   1  -1  -6    1.33    0.32
   1  -1  -6    1.53    0.49
  -1  -1   6    0.79    0.34
   1   1  -6    1.32    0.49
  -1   1   6    1.11    0.34
   1   1  -6    1.40    0.30
   1  -1   6   50.16    2.99
  -1  -1  -6   46.45    2.55
  -1  -1  -6   43.85    3.15
   1   1   6   44.65    2.93
  -1   1  -6   47.26    2.56
   3  -1   6    4.08    0.75
  -3  -1  -6    5.85    1.08
   3   1   6    5.07    0.83
   5  -1   6   11.20    1.42
   5   1   6   10.03    1.34
   7  -1   6    0.15    0.34
   7   1   6   -0.07    0.30
   9  -1   6    0.08    0.41
   9   1   6   -0.35    0.29
  11  -1   6   -0.14    0.35
  11   1   6    0.04    0.45
  13  -1   6   10.91    1.76
  13   1   6    8.76    1.61
  15  -1   6   10.15    1.82
  15   1   6   12.50    1.97
 -26  -2   6    0.26    0.69
  26   2  -6    0.39    0.62
 -24  -2   6    1.13    0.74
  24   2  -6    1.08    0.61
  22  -2  -6    4.73    1.36
 -22  -2   6    4.88    1.13
  22  -2  -6    3.33    0.99
  22   2  -6    6.33    1.21
 -22   2   6    3.22    0.87
  22   2  -6    2.41    0.81
  20  -2  -6    2.55    0.64
 -20  -2   6    1.99    0.78
  20  -2  -6    2.34    0.79
  20   2  -6    3.15    0.84
  20   2  -6    2.14    0.71
 -20   2   6    2.45    0.67
 -18  -2   6    3.37    0.83
  18  -2  -6    7.14    0.91
  18  -2  -6    5.68    1.02
  18   2  -6    5.87    1.09
  18   2  -6    3.99    0.87
 -18   2   6    6.60    0.95
  16  -2  -6    1.11    0.37
  16  -2  -6    1.26    0.52
 -16  -2   6    0.64    0.41
  16   2  -6    0.92    0.51
 -16   2   6    0.57    0.30
  14  -2  -6    4.91    0.87
 -14  -2   6    4.83    0.82
  14   2  -6    4.53    0.83
 -14   2   6    5.24    0.66
 -12  -2   6   18.96    1.54
  12  -2  -6   22.04    1.69
  12   2  -6   23.08    1.73
 -12   2   6   21.00    1.33
  12   2  -6   22.91    1.48
 -10  -2   6    1.31    0.37
  10  -2  -6    0.29    0.35
 -10   2   6    0.71    0.18
  10   2  -6    1.03    0.25
  10   2  -6    1.40    0.46
  -8  -2   6    2.11    0.46
   8  -2  -6    2.86    0.61
   8   2  -6    2.71    0.43
   8   2  -6    2.61    0.56
  -8   2   6    3.43    0.38
  -6  -2   6   31.10    1.95
   6  -2  -6   30.06    2.00
  -6  -2   6   31.03    1.91
  -6   2   6   30.39    1.78
   6   2  -6   30.61    1.94
   6   2  -6   29.03    1.98
  -4  -2   6   54.01    3.15
   4  -2  -6   47.58    3.08
  -4  -2   6   54.67    3.20
   4  -2  -6   54.61    3.32
  -4   2   6   54.93    3.05
   4   2  -6   52.00    3.22
   4   2  -6   58.14    3.14
  -2  -2   6   25.16    1.81
  -2  -2   6   25.14    1.70
   2  -2  -6   24.04    1.83
   2  -2  -6   23.36    1.56
   2   2  -6   21.63    1.51
  -2   2   6   23.63    1.62
   0  -2   6   30.93    2.13
   0  -2  -6   33.37    1.91
   0  -2  -6   27.14    2.25
   0   2  -6   32.93    1.88
   0   2   6   29.45    2.09
  -2  -2  -6   48.47    2.63
   2  -2   6   49.45    3.08
  -2  -2  -6   48.53    3.33
   2   2   6   48.76    3.10
  -2   2  -6   45.48    2.62
  -4  -2  -6   18.45    2.11
   4  -2   6   19.19    1.64
   4   2   6   20.49    1.74
   6  -2   6    0.10    0.34
   6   2   6    0.19    0.34
   8  -2   6    9.54    1.38
   8   2   6   10.68    1.57
  10  -2   6   13.13    1.79
  10   2   6   13.78    1.90
  12  -2   6    7.88    1.44
  12   2   6    9.66    1.64
  14  -2   6    1.75    0.82
  14   2   6    3.56    1.13
 -25  -3   6    0.23    0.68
  25   3  -6   -0.01    0.49
  23  -3  -6    0.94    0.71
 -23  -3   6    3.05    0.97
  23   3  -6    1.66    0.78
  23   3  -6    1.09    0.65
 -21  -3   6   16.58    2.10
  21  -3  -6   14.05    1.80
  21   3  -6   16.14    1.97
  21   3  -6   18.33    2.14
  19  -3  -6    4.33    0.75
 -19  -3   6    3.91    0.95
  19  -3  -6    5.55    1.09
 -19   3   6    6.91    0.97
  19   3  -6    6.00    1.07
  19   3  -6    5.18    1.07
  17  -3  -6    2.11    0.47
  17  -3  -6    1.97    0.69
 -17  -3   6    2.00    0.67
  17   3  -6    2.46    0.73
 -17   3   6    2.63    0.54
 -15  -3   6    2.64    0.70
  15  -3  -6    1.74    0.61
  15  -3  -6    2.14    0.39
  15   3  -6    1.62    0.59
 -15   3   6    1.75    0.39
 -13  -3   6   24.93    1.77
  13  -3  -6   22.36    1.76
  13   3  -6   20.75    1.75
 -13   3   6   20.92    1.32
  11  -3  -6   17.67    1.47
 -11  -3   6   18.69    1.42
  11   3  -6   15.99    1.04
 -11   3   6   18.64    1.02
  11   3  -6   16.77    1.46
  11   3  -6   16.63    1.09
 -11   3   6   18.35    1.03
   9  -3  -6    1.65    0.51
  -9  -3   6    1.08    0.37
   9  -3  -6    1.45    0.19
  -9   3   6    1.60    0.19
   9   3  -6    0.53    0.19
   9   3  -6    1.25    0.43
  -9   3   6    1.55    0.20
   7  -3  -6    3.06    0.36
  -7  -3   6    4.15    0.63
  -7  -3   6    4.68    0.56
   7  -3  -6    3.85    0.68
   7   3  -6    5.08    0.78
   7   3  -6    4.41    0.58
  -7   3   6    5.04    0.46
   5  -3  -6   22.35    1.54
   5  -3  -6   19.91    1.61
  -5  -3   6   19.53    1.42
  -5  -3   6   18.68    1.45
   5   3  -6   18.71    1.45
  -5   3   6   21.78    1.32
   3  -3  -6  128.27    7.18
   3  -3  -6  141.38    7.51
  -3  -3   6  134.92    7.28
  -3  -3   6  133.42    7.34
   3   3  -6  134.56    7.20
  -3   3   6  136.27    7.16
   1  -3  -6   92.73    5.46
  -1  -3   6   96.32    5.26
   1  -3  -6   98.53    5.08
   1   3  -6   89.91    5.03
  -1   3   6   85.70    5.15
  -1  -3  -6   18.44    1.68
   1  -3   6   18.37    1.51
  -1  -3  -6   20.06    1.31
   1   3   6   16.50    1.47
  -1   3  -6   17.64    1.25
   3  -3   6    1.49    0.51
  -3  -3  -6    3.16    0.83
  -3  -3  -6    1.74    0.39
  -3   3  -6    1.94    0.36
   3   3   6    2.04    0.60
  -5  -3  -6   19.10    2.24
   5  -3   6   20.42    1.75
   5   3   6   22.02    2.21
   7  -3   6    9.27    1.38
   7   3   6   12.40    1.68
   9  -3   6    2.96    0.80
   9   3   6    3.35    0.92
  11  -3   6    0.58    0.51
  11   3   6    0.97    0.61
  13  -3   6    0.53    0.59
  13   3   6    0.30    0.48
  15  -3   6    0.15    0.62
  15   3   6    1.33    0.81
 -26  -4   6   -0.15    0.63
  26   4  -6    1.21    0.81
 -24  -4   6   -0.35    0.53
  24   4  -6    0.09    0.44
  22  -4  -6    3.34    0.91
 -22  -4   6    2.94    0.89
  22   4  -6    2.85    0.92
  22   4  -6    1.50    0.68
 -20  -4   6    6.67    1.26
  20  -4  -6    7.49    1.25
  20   4  -6    4.75    1.12
  18  -4  -6    8.65    1.30
 -18  -4   6    6.44    1.19
  18   4  -6    8.18    1.38
  16  -4  -6    2.09    0.67
  16  -4  -6    1.06    0.30
 -16  -4   6    0.86    0.47
  16   4  -6    1.51    0.65
 -16   4   6    1.63    0.38
  14  -4  -6    5.86    1.01
 -14  -4   6    4.96    0.90
  14   4  -6    5.11    0.95
 -14   4   6    6.79    0.53
 -12  -4   6    3.62    0.74
  12  -4  -6    4.74    0.83
  12   4  -6    4.27    0.86
 -10  -4   6   23.42    1.72
  10  -4  -6   23.25    1.78
  10   4  -6   21.65    1.77
  -8  -4   6   23.95    1.72
   8  -4  -6   25.11    1.81
  -8  -4   6   23.29    1.43
   8   4  -6   23.74    1.80
  -6  -4   6   32.69    1.98
   6  -4  -6   29.06    2.11
  -6  -4   6   28.71    2.06
  -6   4   6   33.80    1.83
   6   4  -6   32.31    2.18
   4  -4  -6   27.78    2.05
  -4  -4   6   26.50    1.84
   4  -4  -6   24.85    1.80
  -4  -4   6   25.09    1.81
   4   4  -6   26.31    1.83
  -4   4   6   25.64    1.65
  -2  -4   6    3.86    0.68
  -2  -4   6    3.44    0.75
   2  -4  -6    4.43    0.70
   2  -4  -6    3.14    0.69
  -2   4   6    2.93    0.56
   2   4  -6    3.98    0.67
   0  -4  -6    2.71    0.73
   0  -4  -6    4.03    0.66
   0  -4   6    3.17    0.66
   0   4   6    3.55    0.69
   0   4  -6    5.35    0.72
  -2  -4  -6    1.70    0.44
   2  -4   6    1.76    0.55
  -2  -4  -6    0.52    0.42
   2   4   6    1.32    0.50
  -2   4  -6    1.89    0.42
   4  -4   6    0.92    0.46
  -4  -4  -6    0.94    0.64
  -4  -4  -6    1.84    0.42
   4   4   6    0.99    0.49
  -4   4  -6    1.44    0.36
  -6  -4  -6    0.42    0.58
   6  -4   6    0.07    0.33
   6   4   6    0.20    0.36
   8  -4   6    3.59    0.88
   8   4   6    3.71    0.93
  10  -4   6   -0.26    0.30
  10   4   6    0.27    0.48
  12  -4   6    0.27    0.46
 -12   4  -6   -0.59    0.59
  12   4   6    0.48    0.48
  14  -4   6   -0.37    0.39
  14   4   6   -0.34    0.43
 -25  -5   6   -0.14    0.65
 -23  -5   6    1.47    0.83
  23  -5  -6    3.39    0.99
  23   5  -6    2.02    0.90
  21  -5  -6    0.42    0.62
 -21  -5   6    0.54    0.59
  21   5  -6    0.12    0.58
 -19  -5   6    4.34    1.05
  19  -5  -6    4.55    1.00
  19   5  -6    5.82    1.24
  17  -5  -6    3.23    0.85
 -17  -5   6    2.16    0.74
  17   5  -6    2.67    0.79
  15  -5  -6    7.72    1.16
 -15  -5   6    3.91    0.89
  15   5  -6    6.10    1.14
  13  -5  -6    0.43    0.45
 -13  -5   6    0.31    0.34
  13   5  -6    0.31    0.44
  11  -5  -6   35.81    2.42
 -11  -5   6   32.56    2.37
  11   5  -6   33.17    2.47
  -9  -5   6    5.44    0.85
   9  -5  -6    4.74    0.83
   9   5  -6    5.15    0.90
   7  -5  -6    0.11    0.10
   7  -5  -6    0.49    0.34
  -7  -5   6    0.24    0.18
   7  -5  -6    0.31    0.12
  -7  -5   6    0.20    0.21
   7   5  -6    0.26    0.35
  -7   5   6    0.20    0.11
  -5  -5   6    7.43    0.92
   5  -5  -6    6.23    0.96
  -5  -5   6    6.30    0.92
  -5   5   6    8.30    0.78
   5   5  -6   10.22    1.20
   3  -5  -6   14.85    1.67
   3  -5  -6   14.55    1.49
  -3  -5   6   15.66    1.39
  -3  -5   6   16.50    1.35
   3   5  -6   13.42    1.24
  -3   5   6   16.00    1.19
  -1  -5   6   46.09    2.91
   1  -5  -6   44.80    3.08
   1  -5  -6   39.99    2.74
  -1   5   6   44.95    2.81
   1   5  -6   45.54    2.78
  -1  -5  -6    0.76    0.40
  -1  -5  -6    1.20    0.53
   1  -5   6    1.15    0.48
  -1   5  -6    0.90    0.39
   1   5   6    0.38    0.33
  -3  -5  -6    8.06    0.99
  -3  -5  -6    7.18    1.29
   3  -5   6    8.93    1.26
  -3   5  -6    9.31    1.01
   3   5   6    8.18    1.22
  -5  -5  -6    8.09    1.48
   5  -5   6    8.25    1.24
   5   5   6    8.13    1.31
   7  -5   6    0.03    0.33
  -7  -5  -6    0.65    0.58
   7   5   6   -0.27    0.33
   9  -5   6    0.35    0.45
  -9   5  -6    0.62    0.64
   9   5   6    0.08    0.43
  11  -5   6    0.62    0.50
  11   5   6   -0.04    0.49
 -11   5  -6   -0.22    0.63
  13  -5   6   -0.13    0.44
  13   5   6   -0.23    0.49
 -24  -6   6    0.21    0.68
 -22  -6   6   10.43    1.81
  22  -6  -6   11.89    1.72
  22   6  -6    9.00    1.64
  20  -6  -6    3.11    0.91
 -20  -6   6    0.10    0.43
  20   6  -6    2.11    0.86
 -18  -6   6    1.94    0.79
  18  -6  -6    3.05    0.81
  18   6  -6    0.88    0.65
  16  -6  -6    2.32    0.72
 -16  -6   6    2.28    0.72
  16   6  -6    1.96    0.80
 -14  -6   6   -0.03    0.29
  14  -6  -6    0.27    0.45
  14   6  -6   -0.45    0.32
 -12  -6   6    5.85    1.02
  12  -6  -6    9.23    1.28
  12   6  -6    6.82    1.19
  10  -6  -6    6.93    1.01
 -10  -6   6    4.95    0.93
  10   6  -6    6.68    1.12
  -8  -6   6    9.98    0.76
  -8  -6   6    9.69    1.23
   8  -6  -6   12.61    1.43
   8   6  -6   10.05    1.33
   8   6  -6   11.39    0.82
   6  -6  -6    0.47    0.37
  -6  -6   6    0.26    0.26
  -6  -6   6    0.12    0.21
   6  -6  -6    0.39    0.15
   6   6  -6    0.30    0.25
   6   6  -6    0.34    0.31
  -6   6   6    0.20    0.14
  -4  -6   6    0.98    0.42
   4  -6  -6    1.11    0.48
  -4  -6   6    0.88    0.40
   4   6  -6    0.26    0.31
  -4   6   6    0.72    0.27
   4   6  -6    0.93    0.41
   2  -6  -6    4.61    0.92
   2  -6  -6    4.95    0.86
  -2  -6   6    6.86    1.00
   2   6  -6    7.05    1.14
   2   6  -6    7.98    1.05
  -2   6   6    6.13    0.83
   0  -6   6    0.45    0.41
   0  -6  -6    2.39    0.62
   0  -6  -6    0.46    0.41
   0   6  -6    0.40    0.30
   0   6   6    0.86    0.41
   0   6   6    0.96    0.41
   0   6  -6    1.05    0.56
  -2  -6  -6   21.06    2.40
  -2  -6  -6   21.10    1.68
   2  -6   6   22.68    1.84
  -2   6  -6   20.69    2.52
   2   6   6   21.53    2.12
   2   6   6   22.07    1.67
  -2   6  -6   23.42    1.69
   4  -6   6    1.95    0.65
  -4  -6  -6    0.54    0.52
  -4  -6  -6    1.94    0.55
  -4   6  -6    2.26    0.56
  -4   6  -6    1.91    0.86
   4   6   6    2.03    0.54
   4   6   6    2.23    0.71
   6  -6   6   13.50    1.72
  -6  -6  -6   13.56    1.98
  -6   6  -6   10.61    1.94
   6   6   6   15.38    1.89
  -8  -6  -6    3.47    1.17
   8  -6   6    6.08    1.12
  -8   6  -6    3.44    1.27
   8   6   6    5.05    1.19
  10  -6   6    0.08    0.43
  10   6   6   -0.41    0.43
 -10   6  -6   -0.01    0.60
  12  -6   6    1.57    0.74
  12   6   6    1.48    0.79
  23  -7  -6    1.40    1.02
 -23  -7   6    0.08    0.61
  23   7  -6    1.01    1.17
  21  -7  -6    2.40    0.90
 -21  -7   6    3.49    1.09
  21   7  -6    1.16    0.76
 -19  -7   6   23.97    2.78
  19  -7  -6   26.74    2.26
  19   7  -6   24.52    2.72
  17  -7  -6    1.67    0.70
 -17  -7   6    0.50    0.55
  17   7  -6    0.62    0.58
  15  -7  -6    7.48    1.21
 -15  -7   6    3.22    0.88
  15   7  -6    9.36    1.49
  13  -7  -6    0.47    0.46
 -13  -7   6    1.73    0.60
  13   7  -6    0.73    0.53
 -11  -7   6   62.90    4.07
  11  -7  -6   67.87    4.09
  11   7  -6   61.76    4.19
   9  -7  -6   15.89    1.76
  -9  -7   6   17.35    1.80
   9   7  -6   18.20    1.93
  -7  -7   6   -0.06    0.24
  -7  -7   6   -0.01    0.22
   7  -7  -6    0.08    0.10
   7  -7  -6    0.23    0.41
   7   7  -6   -0.01    0.20
   7   7  -6    0.09    0.28
   5  -7  -6    9.00    1.20
   5  -7  -6    8.31    0.71
  -5  -7   6    6.25    0.94
   5   7  -6    8.79    1.28
  -5   7   6    8.42    0.69
   5   7  -6    7.00    1.03
   3  -7  -6   18.77    1.46
   3  -7  -6   22.83    1.97
   3  -7  -6   22.62    1.79
  -3  -7   6   19.22    1.65
   3   7  -6   18.25    1.75
  -3   7   6   21.35    1.73
   3   7  -6   18.50    1.66
  -3   7   6   23.23    1.54
   1  -7  -6   58.87    4.01
  -1  -7   6   68.66    4.10
   1  -7  -6   61.35    4.27
   1   7  -6   68.01    4.41
   1   7  -6   69.53    4.07
  -1   7   6   71.54    4.10
  -1   7   6   64.18    3.93
  -1  -7  -6   -0.17    0.31
  -1  -7  -6    0.37    0.37
   1  -7   6    0.68    0.46
  -1   7  -6    0.64    0.55
   1   7   6    0.37    0.36
   1   7   6   -0.20    0.24
  -1   7  -6    0.31    0.31
  -3  -7  -6    8.05    1.10
  -3  -7  -6    8.76    1.52
   3  -7   6    5.05    0.98
   3   7   6    5.79    0.95
  -3   7  -6    7.11    1.05
   3   7   6    5.64    1.04
  -3   7  -6    6.66    1.43
  -5  -7  -6    5.25    1.25
   5  -7   6    5.92    1.11
   5   7   6    6.70    1.26
  -5   7  -6    5.00    1.29
  -7  -7  -6    0.71    0.72
   7  -7   6   -0.02    0.41
  -7   7  -6    1.51    0.87
   7   7   6    2.00    0.77
   9  -7   6    1.26    0.61
  -9   7  -6    1.35    0.88
   9   7   6    1.08    0.72
  11  -7   6    2.12    0.78
  11   7   6    4.19    1.17
  13  -7   6    1.42    0.75
  13   7   6    0.09    0.64
 -24  -8   6    0.09    0.70
  22  -8  -6    6.74    1.38
 -22  -8   6    4.96    1.36
  22   8  -6    4.95    1.34
  20  -8  -6    6.82    1.29
 -20  -8   6    4.75    1.23
  20   8  -6    5.15    1.29
  18  -8  -6    8.06    1.44
 -18  -8   6    9.94    1.61
  18   8  -6    7.75    1.50
  16  -8  -6    2.09    0.75
 -16  -8   6    0.35    0.49
  16   8  -6    0.89    0.71
  14  -8  -6   14.60    1.75
 -14  -8   6   12.10    1.68
  14   8  -6   15.86    2.01
  12  -8  -6   16.79    1.85
 -12  -8   6   15.23    1.81
  12   8  -6   18.09    2.12
  10  -8  -6    1.57    0.65
 -10  -8   6    1.68    0.58
  10   8  -6    2.61    0.78
  -8  -8   6   71.08    4.42
   8  -8  -6   71.55    4.49
   6  -8  -6   21.81    1.93
   6  -8  -6   24.23    1.46
  -6  -8   6   23.74    1.89
   6   8  -6   22.53    1.97
  -6   8   6   24.26    1.95
  -4  -8   6   29.56    2.15
   4  -8  -6   25.35    1.79
   4  -8  -6   26.80    2.19
   4   8  -6   29.55    2.21
  -4   8   6   28.84    1.82
   4   8  -6   29.08    2.22
  -4   8   6   25.26    2.13
   2  -8  -6    0.09    0.30
  -2  -8   6    0.47    0.39
   2  -8  -6    0.25    0.41
   2  -8  -6    0.14    0.23
   2   8  -6    0.33    0.37
  -2   8   6    0.18    0.25
  -2   8   6    0.35    0.33
   2   8  -6   -0.03    0.34
   0  -8  -6    2.10    0.68
   0  -8  -6    1.97    0.66
   0  -8   6    2.28    0.66
   0  -8  -6    1.57    0.52
   0   8   6    1.81    0.62
   0   8  -6    1.43    0.58
   0   8   6    1.76    0.56
   0   8  -6    0.86    0.60
  -2  -8  -6    7.21    1.38
  -2  -8  -6    5.34    1.01
   2  -8   6    5.85    1.04
   2   8   6    6.89    1.13
  -2   8  -6    4.89    1.22
   2   8   6    4.99    0.94
  -2   8  -6    5.34    0.94
  -4  -8  -6    0.29    0.41
  -4  -8  -6    0.67    0.56
   4  -8   6    0.96    0.56
  -4   8  -6   -0.02    0.34
  -4   8  -6    1.01    0.71
   4   8   6   -0.17    0.40
   4   8   6    0.78    0.54
   6  -8   6    3.04    0.84
  -6  -8  -6    3.71    1.13
  -6   8  -6    3.67    1.23
   6   8   6    4.53    1.08
   8  -8   6   -0.05    0.38
  -8  -8  -6    0.12    0.62
   8   8   6    0.03    0.52
  -8   8  -6    1.21    0.93
  10  -8   6    7.62    1.39
  10   8   6    9.56    1.70
  12  -8   6   10.85    1.71
  12   8   6   11.08    1.91
 -23  -9   6    2.47    1.14
  21  -9  -6    0.65    0.69
 -21  -9   6    0.33    0.66
  21   9  -6    0.51    0.71
  19  -9  -6    0.93    0.74
 -19  -9   6    0.31    0.53
  19   9  -6    1.00    0.74
 -17  -9   6    5.23    1.23
  17  -9  -6    9.39    1.48
  17   9  -6    5.63    1.30
  15  -9  -6   13.83    1.82
 -15  -9   6   12.42    1.83
  15   9  -6   15.13    2.02
  13  -9  -6    1.79    0.71
 -13  -9   6    3.29    0.90
  13   9  -6    2.47    0.89
  11  -9  -6    0.38    0.46
 -11  -9   6    0.18    0.33
  11   9  -6    0.21    0.45
   9  -9  -6    0.84    0.57
  -9  -9   6    0.36    0.37
   9   9  -6    0.65    0.49
   7  -9  -6    0.30    0.44
  -7  -9   6    0.48    0.41
  -7   9   6    0.33    0.45
   7   9  -6   -0.26    0.26
   5  -9  -6    0.77    0.29
  -5  -9   6    1.28    0.51
   5  -9  -6    2.25    0.73
  -5   9   6    1.61    0.65
   5   9  -6    0.58    0.40
  -3  -9   6   10.93    1.38
   3  -9  -6   11.29    1.62
   3  -9  -6   11.62    1.23
   3  -9  -6   14.27    1.86
   3   9  -6   13.23    1.66
   3   9  -6   10.76    1.48
  -3   9   6   10.76    1.18
  -3   9   6   11.77    1.57
   1  -9  -6    8.99    1.17
   1  -9  -6    6.11    1.24
   1  -9  -6    8.41    1.36
  -1  -9   6    7.74    1.17
  -1   9   6   10.10    1.21
  -1   9   6    8.02    1.31
   1   9  -6    9.48    1.49
   1   9  -6    7.47    1.22
  -1  -9  -6    2.54    0.70
  -1  -9  -6    2.53    0.74
  -1  -9  -6    1.35    0.65
   1  -9   6    1.94    0.72
   1   9   6    2.83    0.79
   1   9   6    2.67    0.72
  -1   9  -6    1.56    0.79
  -1   9  -6    1.98    0.65
   3  -9   6    2.04    0.72
  -3  -9  -6    2.93    0.80
  -3  -9  -6    1.78    0.78
  -3  -9  -6    1.74    0.64
  -3   9  -6    2.58    0.73
  -3   9  -6    2.98    1.09
   3   9   6    1.66    0.68
   3   9   6    2.02    0.69
  -5  -9  -6   15.33    1.97
  -5  -9  -6   12.38    2.00
   5  -9   6   17.81    2.07
  -5   9  -6   15.36    2.39
   5   9   6   16.12    2.05
  -7  -9  -6   -0.19    0.41
   7  -9   6   -0.16    0.39
  -7  -9  -6   -0.04    0.62
  -7   9  -6   -0.66    0.55
   7   9   6    0.11    0.55
  -9  -9  -6    2.01    0.89
   9  -9   6    0.96    0.64
   9   9   6    0.97    0.71
  11  -9   6    0.48    0.72
 -11  -9  -6    1.40    0.85
  11   9   6    0.43    0.75
  22 -10  -6   14.93    2.06
 -22 -10   6    7.22    1.72
  22  10  -6   12.58    2.09
  20 -10  -6   -0.16    0.64
 -20 -10   6    0.10    0.55
  20  10  -6    0.07    0.71
  18 -10  -6    1.52    0.82
 -18 -10   6    0.82    0.68
  18  10  -6    0.76    0.72
 -16 -10   6    4.26    1.12
  16 -10  -6    5.79    1.18
  16  10  -6    6.04    1.38
 -14 -10   6    4.74    1.08
  14 -10  -6    5.68    1.15
  14  10  -6    4.10    1.13
  12 -10  -6    3.43    0.92
 -12 -10   6    3.28    0.86
  12  10  -6    2.88    0.94
 -10 -10   6    1.35    0.57
  10 -10  -6    3.26    0.92
  10  10  -6    1.86    0.75
   8 -10  -6    2.03    0.69
  -8 -10   6    1.30    0.54
   8  10  -6    0.64    0.48
   6 -10  -6    1.31    0.70
  -6 -10   6    4.38    0.92
   6  10  -6    2.26    0.73
  -6  10   6    1.46    0.68
  -4 -10   6    4.27    0.91
   4 -10  -6    4.23    0.98
  -4  10   6    6.93    1.23
   4  10  -6    5.99    1.17
  -2 -10   6   11.41    1.55
   2 -10  -6   16.09    1.97
   2 -10  -6   14.36    1.48
   2 -10  -6   12.39    1.84
   2  10  -6   10.70    1.65
  -2  10   6   15.51    1.50
  -2  10   6   16.50    1.99
   2  10  -6   14.63    1.86
   0 -10  -6    4.16    1.07
   0 -10   6    8.29    1.29
   0 -10  -6    5.09    0.94
   0 -10  -6    5.40    1.31
   0  10  -6    6.34    1.33
   0  10   6    8.02    1.31
   0  10   6    7.97    1.13
   0  10  -6    6.22    1.17
  -2 -10  -6    3.69    0.99
  -2 -10  -6    5.72    1.31
   2 -10   6    4.35    0.98
  -2 -10  -6    5.76    1.07
  -2  10  -6    4.59    1.31
   2  10   6    5.07    1.09
   2  10   6    4.87    1.01
  -2  10  -6    4.39    0.98
  -4 -10  -6   -0.15    0.39
  -4 -10  -6   -0.38    0.47
   4 -10   6    0.39    0.50
  -4 -10  -6    0.46    0.50
  -4  10  -6    0.30    0.68
   4  10   6    0.01    0.49
   4  10   6    0.54    0.50
  -4  10  -6   -0.24    0.35
  -6 -10  -6    1.09    0.68
  -6 -10  -6    0.91    0.79
   6 -10   6    0.91    0.61
  -6  10  -6    0.12    0.77
   6  10   6    1.44    0.72
   8 -10   6   -0.13    0.52
  -8 -10  -6    0.13    0.53
   8  10   6   -0.56    0.43
 -10 -10  -6    0.25    0.65
  10 -10   6   -0.24    0.47
  10  10   6    0.79    0.78
 -21 -11   6    0.28    0.62
 -19 -11   6    5.43    1.45
  19 -11  -6    9.63    1.62
  19  11  -6    6.09    1.48
 -17 -11   6    2.64    1.00
  17 -11  -6    3.29    0.97
  17  11  -6    1.48    0.89
  15 -11  -6    3.32    0.98
 -15 -11   6    2.28    0.85
  15  11  -6    1.85    0.88
  13 -11  -6    0.42    0.58
 -13 -11   6    0.07    0.45
  13  11  -6    0.92    0.66
  11 -11  -6    3.88    1.03
 -11 -11   6    4.31    0.99
  11  11  -6    6.18    1.27
  -9 -11   6   -0.09    0.30
   9 -11  -6    0.40    0.50
   9  11  -6   -0.12    0.42
   7 -11  -6    9.37    1.50
  -7 -11   6    9.81    1.49
  -7  11   6   11.46    1.64
   7  11  -6    9.74    1.59
  -5 -11   6    2.70    0.80
   5 -11  -6    2.01    0.78
  -5  11   6    2.35    0.82
   5  11  -6    2.38    0.82
   3 -11  -6    0.02    0.48
  -3 -11   6    0.09    0.35
   3  11  -6    0.04    0.35
  -3  11   6    0.36    0.53
   1 -11  -6   20.41    2.55
   1 -11  -6   19.34    2.77
   1 -11  -6   19.06    2.34
  -1 -11   6   19.14    2.14
  -1  11   6   24.06    2.48
   1  11  -6   16.87    2.11
  -1 -11  -6    2.78    0.74
   1 -11   6    2.14    0.76
  -1 -11  -6    1.89    0.77
  -1 -11  -6    0.80    0.56
  -1  11  -6    2.94    0.99
   1  11   6    2.43    0.84
  -1  11  -6    1.50    0.61
   1  11   6    2.61    0.72
  -3 -11  -6    5.83    1.43
  -3 -11  -6    8.07    1.49
   3 -11   6    4.68    1.11
  -3 -11  -6    6.42    1.24
  -3  11  -6    9.27    1.73
   3  11   6    6.78    1.38
   3  11   6    6.23    1.20
  -3  11  -6    8.68    1.45
   5 -11   6   -0.49    0.45
  -5 -11  -6    1.25    1.00
  -5 -11  -6    1.25    0.66
   5  11   6    0.27    0.58
  -5  11  -6    0.56    0.76
   7 -11   6    3.06    1.00
  -7 -11  -6    2.21    0.91
   7  11   6    4.24    1.17
   9 -11   6    0.70    0.62
  -9 -11  -6   -0.31    0.58
   9  11   6    0.96    0.74
  18 -12  -6    4.06    1.19
 -18 -12   6    1.48    0.84
  18  12  -6    3.43    1.25
 -16 -12   6    0.18    0.47
  16 -12  -6    0.23    0.60
  16  12  -6    0.59    0.64
 -14 -12   6    0.40    0.59
  14 -12  -6   -0.04    0.60
  14  12  -6    0.32    0.60
 -12 -12   6    6.23    1.23
  12 -12  -6    9.03    1.56
  12  12  -6    5.38    1.34
 -10 -12   6    4.26    1.06
  10 -12  -6    5.89    1.24
  10  12  -6    5.05    1.23
   8 -12  -6    2.01    0.82
  -8 -12   6    2.27    0.74
   8  12  -6    1.38    0.73
  -8  12   6    0.50    0.58
  -6 -12   6   -0.06    0.32
   6 -12  -6    0.29    0.54
  -6  12   6    0.52    0.55
   6  12  -6    0.34    0.51
   4 -12  -6    4.96    1.22
  -4 -12   6    5.52    1.12
   4  12  -6    4.18    1.08
  -4  12   6    3.70    1.07
   2 -12  -6   10.53    1.73
   2 -12  -6   10.60    1.78
  -2 -12   6    8.41    1.40
   2  12  -6    9.77    1.59
  -2  12   6   10.52    1.72
   0 -12  -6    8.25    1.63
   0 -12  -6    7.81    1.53
   0 -12   6    8.40    1.44
   0  12   6    6.33    1.35
   0  12  -6    8.89    1.48
  -2 -12  -6    1.64    0.77
   2 -12   6    2.47    0.87
  -2 -12  -6    1.59    0.81
  -2 -12  -6    1.98    0.87
   2  12   6    1.39    0.59
  -2  12  -6   -0.10    0.64
   2  12   6    2.42    0.90
  -2  12  -6    0.47    0.55
  -4 -12  -6    0.70    0.66
  -4 -12  -6    0.48    0.66
   4 -12   6    0.84    0.63
  -4  12  -6    0.90    0.86
   4  12   6    1.03    0.63
   4  12   6    1.17    0.72
  -4  12  -6    0.45    0.59
   6 -12   6   -0.15    0.53
  -6 -12  -6    0.08    0.49
   6  12   6    0.60    0.66
 -17 -13   6    0.61    0.66
  17 -13  -6    1.08    0.83
  17  13  -6    0.15    0.69
  15 -13  -6    0.75    0.81
 -15 -13   6    0.58    0.66
  15  13  -6    0.35    0.70
 -13 -13   6   -0.23    0.42
  13 -13  -6   -0.60    0.48
  13  13  -6    0.08    0.59
  11 -13  -6   -0.37    0.56
 -11 -13   6    0.33    0.47
  11  13  -6    0.55    0.66
   9 -13  -6    0.28    0.65
  -9 -13   6    0.80    0.56
   9  13  -6    1.88    0.94
  -7 -13   6    0.66    0.54
   7 -13  -6    0.49    0.66
   7  13  -6    1.61    0.82
  -7  13   6    0.32    0.59
   5 -13  -6    1.23    0.69
  -5 -13   6    0.94    0.59
  -5  13   6   -0.47    0.46
   5  13  -6    0.86    0.66
   3 -13  -6   12.09    1.93
   3 -13  -6   16.80    2.31
  -3 -13   6   14.90    1.96
   3  13  -6   12.49    1.93
  -3  13   6   14.00    2.05
   1 -13  -6    2.43    0.98
   1 -13  -6    3.64    1.19
  -1 -13   6    2.79    0.86
   1  13  -6    3.87    1.10
  -1  13   6    2.40    0.96
  -1 -13  -6    1.25    0.77
   1 -13   6    0.60    0.63
  -1 -13  -6    1.05    0.77
  -1  13  -6    1.70    0.84
   1  13   6    0.34    0.56
  -3 -13  -6    0.59    0.65
   3 -13   6    0.35    0.59
  -3  13  -6    0.09    0.47
   3  13   6    0.19    0.65
   5 -13   6    1.08    0.71
 -14 -14   6    0.74    0.66
  14 -14  -6    0.58    0.64
  14  14  -6    0.29    0.71
  12 -14  -6    1.96    0.97
 -12 -14   6    1.53    0.74
  12  14  -6    0.24    0.61
  10 -14  -6    0.56    0.72
 -10 -14   6    0.11    0.52
  10  14  -6   -0.09    0.62
  -8 -14   6   -0.21    0.40
   8 -14  -6    0.44    0.71
   8  14  -6   -0.01    0.54
  -8  14   6    0.58    0.67
   6 -14  -6    1.32    0.81
  -6 -14   6    2.69    0.88
   6  14  -6    1.10    0.73
  -6  14   6    2.72    1.00
   4 -14  -6    1.45    0.91
  -4 -14   6    0.82    0.54
  -4  14   6    0.66    0.79
   4  14  -6    0.61    0.61
   2 -14  -6    0.31    0.67
  -2 -14   6    0.19    0.46
  -2  14   6    0.04    0.64
   2  14  -6   -0.42    0.39
   0 -14  -6    1.23    0.83
   0 -14   6    0.21    0.50
   0  14  -6   -0.35    0.41
   0  14   6    0.54    0.72
   2 -14   6    2.12    0.88
  -2 -14  -6    6.45    1.48
   2  14   6    5.08    1.39
  -2  14  -6    4.11    1.13
 -11 -15   6    2.28    0.83
  11 -15  -6    3.63    1.16
  11  15  -6    4.56    1.40
   9 -15  -6    4.61    1.31
  -9 -15   6    3.06    0.93
   9  15  -6    5.16    1.39
   7 -15  -6    0.49    0.76
  -7 -15   6    0.50    0.64
  -7  15   6    0.85    0.69
   7  15  -6    0.46    0.66
  -5 -15   6    0.76    0.70
   5 -15  -6    1.93    0.89
  -5  15   6    2.03    1.00
   5  15  -6    0.41    0.69
   3 -15  -6    0.74    0.77
  -3 -15   6    2.16    0.80
  -3  15   6    2.27    1.06
   3  15  -6    1.00    0.70
  -1 -15   6    5.86    1.27
   1 -15  -6    7.73    1.73
  -1  15   6    5.22    1.41
   1  15  -6    3.72    1.19
  24   0  -7    0.14    0.42
 -24   0   7    0.01    0.49
  24   0  -7    0.44    0.57
 -22   0   7   -0.05    0.38
  22   0  -7   -0.29    0.29
  22   0  -7    0.13    0.46
 -20   0   7    0.03    0.31
  20   0  -7   -0.46    0.38
  18   0  -7   -0.46    0.35
 -18   0   7    0.30    0.31
  16   0  -7   -0.08    0.37
 -16   0   7   -0.23    0.21
  14   0  -7    0.03    0.34
 -14   0   7    0.17    0.19
  12   0  -7    0.04    0.30
 -12   0   7    0.16    0.18
 -10   0   7    0.17    0.16
  10   0  -7   -0.62    0.18
   8   0  -7   -0.34    0.20
  -8   0   7    0.26    0.20
   8   0  -7    0.04    0.16
   6   0  -7    0.18    0.28
   6   0  -7   -0.02    0.19
  -6   0   7   -0.10    0.17
   4   0  -7    0.00    0.21
   4   0  -7    0.12    0.23
  -4   0   7   -0.09    0.18
  -4   0   7   -0.12    0.17
   2   0  -7    0.27    0.21
   2   0  -7   -0.03    0.21
  -2   0   7   -0.07    0.20
   0   0   7    0.17    0.24
   0   0  -7    0.36    0.36
   0   0  -7   -0.03    0.16
   2   0   7   -0.12    0.23
   4   0   7   -0.25    0.24
   6   0   7   -0.27    0.28
   8   0   7    0.06    0.35
  10   0   7    0.05    0.37
  12   0   7   -0.25    0.41
  14   0   7    0.09    0.53
 -25  -1   7    0.57    0.67
  25   1  -7    0.32    0.44
  23  -1  -7    1.17    0.73
 -23  -1   7    2.24    0.80
  23  -1  -7    1.32    0.60
 -23   1   7    1.38    0.61
  23   1  -7    2.81    0.79
  23   1  -7    0.91    0.67
 -21  -1   7    4.90    1.03
  21  -1  -7    5.06    1.09
  21  -1  -7    6.21    0.98
 -21   1   7    5.62    1.01
  21   1  -7    3.67    0.94
 -19  -1   7    0.32    0.40
  19  -1  -7    0.92    0.58
 -19   1   7    1.14    0.48
  19   1  -7    0.98    0.52
  17  -1  -7   13.92    1.66
 -17  -1   7   14.04    1.54
  17   1  -7   13.61    1.63
 -17   1   7   13.31    1.17
 -15  -1   7    0.10    0.24
  15  -1  -7   -0.39    0.29
 -15   1   7    0.29    0.22
  15   1  -7    0.29    0.42
  13  -1  -7    8.50    1.14
 -13  -1   7    6.93    0.89
 -13   1   7    8.22    0.83
  13   1  -7    8.88    1.14
  13   1  -7    6.63    0.89
  11  -1  -7   16.72    1.43
 -11  -1   7   14.81    1.19
  11   1  -7   17.23    1.43
 -11   1   7   17.15    1.12
   9  -1  -7   37.54    2.48
  -9  -1   7   39.45    2.32
   9   1  -7   35.22    2.43
  -9   1   7   37.50    2.21
   9   1  -7   38.76    2.35
  -7  -1   7    8.76    0.95
   7  -1  -7    6.67    0.94
   7  -1  -7   10.36    1.15
   7   1  -7    9.40    1.03
  -7   1   7    8.48    0.86
   7   1  -7   10.18    1.10
   5  -1  -7    0.23    0.29
  -5  -1   7    0.29    0.25
   5  -1  -7   -0.10    0.18
  -5  -1   7    0.14    0.22
  -5   1   7    0.04    0.17
   5   1  -7    0.24    0.23
   5   1  -7    0.14    0.22
   3  -1  -7    1.30    0.48
  -3  -1   7    1.29    0.40
   3  -1  -7    0.81    0.36
   3   1  -7    0.71    0.38
   3   1  -7    0.96    0.32
  -3   1   7    0.39    0.26
   1  -1  -7   16.31    1.80
  -1  -1   7   14.28    1.43
   1  -1  -7   12.26    0.96
   1   1  -7   12.46    0.95
  -1   1   7   13.16    1.37
   1   1  -7   13.47    1.58
   1  -1   7   17.07    1.51
  -1  -1  -7   17.59    1.13
  -1  -1  -7   19.37    1.78
   1   1   7   18.61    1.55
  -1   1  -7   17.75    1.14
   3  -1   7    0.44    0.36
   3   1   7    0.23    0.34
   5  -1   7    0.95    0.51
   5   1   7    2.11    0.65
   7  -1   7    2.66    0.76
   7   1   7    2.75    0.87
   9  -1   7    4.88    1.12
   9   1   7    3.60    0.99
  11  -1   7    0.60    0.54
  11   1   7    1.02    0.65
  13  -1   7    0.02    0.48
  13   1   7   -0.36    0.36
 -26  -2   7    4.15    1.19
 -24  -2   7   -0.24    0.50
  24  -2  -7    0.21    0.68
  24   2  -7    0.29    0.60
  22  -2  -7    3.63    0.95
 -22  -2   7    2.78    0.87
  22   2  -7    3.41    0.98
  20  -2  -7   10.04    1.24
  20  -2  -7   13.47    1.70
 -20  -2   7   16.06    1.83
 -20   2   7   13.69    1.49
  20   2  -7   12.32    1.70
 -18  -2   7    3.78    0.83
  18  -2  -7    4.59    0.97
  18   2  -7    3.73    0.92
 -18   2   7    4.38    0.71
  16  -2  -7   55.37    3.47
 -16  -2   7   53.94    3.35
 -16   2   7   48.12    3.01
  16   2  -7   53.78    3.47
 -14  -2   7    5.94    0.87
  14  -2  -7    3.64    0.83
  14   2  -7    6.38    1.01
 -14   2   7    5.85    0.66
  14   2  -7    6.45    0.79
  12  -2  -7   34.59    2.37
 -12  -2   7   31.85    2.18
 -12   2   7   36.31    1.95
  12   2  -7   29.59    2.29
 -10  -2   7   74.35    4.20
  10  -2  -7   75.66    4.35
  10   2  -7   71.23    4.05
  10   2  -7   72.82    4.33
 -10   2   7   75.20    3.95
  -8  -2   7   33.74    2.18
   8  -2  -7   33.36    2.28
   8   2  -7   34.79    2.16
   8   2  -7   35.64    2.30
  -8   2   7   34.06    2.00
  -6  -2   7    1.92    0.47
   6  -2  -7    1.58    0.49
  -6  -2   7    1.42    0.40
   6  -2  -7    2.01    0.53
  -6   2   7    1.77    0.39
   6   2  -7    1.92    0.48
   6   2  -7    1.16    0.39
   4  -2  -7   58.87    3.50
   4  -2  -7   68.70    3.85
  -4  -2   7   57.12    3.57
  -4  -2   7   59.07    3.65
  -4   2   7   58.06    3.46
   4   2  -7   62.55    3.50
   4   2  -7   61.13    3.72
  -2  -2   7   72.25    4.42
   2  -2  -7   75.31    4.24
   2  -2  -7   73.70    4.66
   2   2  -7   81.02    4.24
  -2   2   7   79.04    4.42
   0  -2   7   21.95    1.75
   0  -2  -7   22.64    1.48
   0  -2  -7   22.21    1.94
   0   2  -7   23.12    1.46
   0   2   7   21.85    1.73
  -2  -2  -7    0.52    0.42
   2  -2   7    0.26    0.29
  -2  -2  -7    0.29    0.22
   2   2   7    0.49    0.36
  -2   2  -7    0.57    0.21
   4  -2   7    0.73    0.40
   4   2   7    0.24    0.37
   6  -2   7    7.41    1.21
   6   2   7    8.53    1.32
   8  -2   7   22.09    2.40
   8   2   7   24.70    2.52
  10  -2   7    1.04    0.60
  10   2   7    0.87    0.62
  12  -2   7    0.69    0.66
  12   2   7    0.38    0.59
 -27  -3   7    2.98    1.11
 -25  -3   7    1.69    0.83
  23  -3  -7    7.24    1.31
 -23  -3   7    7.66    1.46
  23   3  -7    7.14    1.41
 -21  -3   7    1.95    0.76
  21  -3  -7    3.69    0.96
  21   3  -7    1.30    0.69
  19  -3  -7   11.41    1.52
 -19  -3   7    8.08    1.32
  19   3  -7    9.18    1.43
 -19   3   7    8.90    1.15
 -17  -3   7    5.78    1.01
  17  -3  -7    6.58    1.16
  17   3  -7    8.61    1.32
 -17   3   7    6.50    0.78
 -15  -3   7    0.90    0.40
  15  -3  -7    1.61    0.62
 -15   3   7    1.26    0.29
  15   3  -7    0.80    0.51
 -13  -3   7   75.00    4.34
  13  -3  -7   72.63    4.41
 -13   3   7   73.55    3.86
  13   3  -7   72.14    3.98
  13   3  -7   76.14    4.49
  13   3  -7   71.31    3.91
  11  -3  -7    1.31    0.22
 -11  -3   7    1.85    0.47
  11  -3  -7    1.20    0.50
 -11   3   7    1.75    0.26
  11   3  -7    2.75    0.39
 -11   3   7    1.28    0.22
  11   3  -7    2.74    0.66
   9  -3  -7   26.55    1.93
  -9  -3   7   26.11    1.79
   9   3  -7   26.25    1.91
  -9   3   7   24.40    1.48
   9   3  -7   26.02    1.65
  -7  -3   7   10.42    1.12
  -7  -3   7    9.61    0.90
   7  -3  -7   14.06    1.18
   7   3  -7   11.02    1.25
  -7   3   7   11.31    0.82
   7   3  -7   10.06    0.95
   5  -3  -7  121.97    7.19
  -5  -3   7  130.87    7.02
   5  -3  -7  122.01    6.97
  -5  -3   7  136.72    7.05
  -5   3   7  125.64    6.82
   5   3  -7  133.25    6.99
   3  -3  -7    0.31    0.31
  -3  -3   7    0.29    0.30
   3  -3  -7    0.51    0.35
   3   3  -7   -0.07    0.17
  -3   3   7    0.09    0.18
   1  -3  -7    0.42    0.34
   1  -3  -7    0.25    0.36
  -1  -3   7    0.34    0.32
   1   3  -7    0.86    0.32
  -1   3   7    0.20    0.28
  -1  -3  -7   67.66    4.46
   1  -3   7   69.66    4.21
  -1  -3  -7   69.04    3.82
  -1   3  -7   70.86    3.81
   1   3   7   62.57    4.15
  -3  -3  -7   14.76    1.92
   3  -3   7   10.86    1.43
   3   3   7   17.92    1.82
  -5  -3  -7   11.58    1.85
   5  -3   7   13.53    1.66
   5   3   7   10.64    1.49
   7  -3   7   18.73    2.14
   7   3   7   16.19    2.05
   9  -3   7    1.42    0.69
   9   3   7    1.25    0.67
  11  -3   7    5.42    1.21
  11   3   7    5.34    1.28
  13  -3   7    0.52    0.62
  13   3   7    0.93    0.75
 -26  -4   7    4.06    1.18
 -24  -4   7    5.63    1.34
  24  -4  -7    6.35    1.30
  24   4  -7    5.83    1.28
 -22  -4   7    0.72    0.60
  22  -4  -7    1.36    0.75
  22   4  -7    0.02    0.55
 -20  -4   7    4.23    1.07
  20  -4  -7    4.33    1.05
  20   4  -7    4.12    1.07
  18  -4  -7   17.07    1.94
 -18  -4   7   18.02    1.99
  18   4  -7   17.59    2.07
 -16  -4   7   22.73    1.89
  16  -4  -7   19.83    2.07
  16   4  -7   23.99    2.01
 -16   4   7   22.11    1.43
 -14  -4   7   16.13    1.72
  14  -4  -7   16.52    1.75
  14   4  -7   14.94    1.80
 -14   4   7   16.72    0.96
 -12  -4   7    0.24    0.25
  12  -4  -7   -0.24    0.33
  12   4  -7    0.41    0.38
  10  -4  -7   19.29    1.73
 -10  -4   7   23.71    1.73
  10   4  -7   25.26    1.88
   8  -4  -7   17.38    1.13
  -8  -4   7   16.90    1.42
   8  -4  -7   17.47    1.54
  -8  -4   7   19.53    1.29
   8   4  -7   20.18    1.57
  -8   4   7   18.77    1.13
  -6  -4   7    9.87    1.03
  -6  -4   7    9.55    1.11
   6  -4  -7    9.00    1.08
   6  -4  -7    5.34    0.96
  -6   4   7    6.84    0.76
   6   4  -7    7.63    1.01
   4  -4  -7   24.90    2.00
  -4  -4   7   33.20    2.19
   4  -4  -7   30.69    2.29
  -4  -4   7   31.81    2.13
  -4   4   7   29.45    1.96
   4   4  -7   31.35    2.08
   2  -4  -7   35.40    2.28
   2  -4  -7   32.99    2.56
  -2  -4   7   35.18    2.41
   2   4  -7   35.31    2.26
  -2   4   7   33.65    2.29
   0  -4  -7    5.02    1.06
   0  -4  -7    4.68    0.76
   0  -4   7    5.49    0.93
   0   4  -7    5.96    0.78
   0   4   7    3.41    0.70
  -2  -4  -7    5.73    1.16
  -2  -4  -7    6.24    0.80
   2  -4   7    4.41    0.89
   2   4   7    5.85    1.01
  -2   4  -7    5.49    0.76
  -4  -4  -7   41.62    3.30
   4  -4   7   40.44    2.95
   4   4   7   42.51    3.06
   6  -4   7    1.47    0.62
   6   4   7    1.12    0.59
   8  -4   7    9.78    1.55
   8   4   7   10.72    1.69
  10  -4   7   -0.04    0.39
  10   4   7   -0.26    0.45
  12  -4   7    4.97    1.22
  12   4   7    6.82    1.47
 -25  -5   7    0.07    0.60
  23  -5  -7   11.52    1.73
 -23  -5   7    9.23    1.71
  23   5  -7    7.04    1.52
 -21  -5   7    0.57    0.58
  21  -5  -7    0.14    0.58
  21   5  -7    1.64    0.81
  19  -5  -7    0.91    0.60
 -19  -5   7    0.80    0.49
  19   5  -7    0.69    0.57
  17  -5  -7    6.02    1.14
 -17  -5   7    5.88    1.14
  17   5  -7    6.41    1.22
  15  -5  -7   38.52    2.75
 -15  -5   7   34.67    2.69
  15   5  -7   40.16    2.89
 -13  -5   7   82.84    4.98
  13  -5  -7   77.46    4.94
  13   5  -7   89.46    5.15
  11  -5  -7   14.05    1.54
 -11  -5   7   11.65    1.36
  11   5  -7   14.56    1.64
  -9  -5   7    8.70    1.08
   9  -5  -7   12.02    1.37
  -9  -5   7    9.16    0.73
   9   5  -7    9.26    1.27
  -7  -5   7    7.37    0.97
   7  -5  -7    8.17    1.14
  -7  -5   7    9.29    0.96
  -7   5   7    8.70    0.66
   7   5  -7    7.52    1.10
   5  -5  -7   22.82    1.84
   5  -5  -7   25.54    2.11
  -5  -5   7   28.16    1.90
  -5  -5   7   23.53    1.85
   5   5  -7   27.57    1.92
  -5   5   7   23.70    1.63
   3  -5  -7    3.53    0.86
   3  -5  -7    2.69    0.63
  -3  -5   7    3.49    0.73
   3   5  -7    2.51    0.58
  -3   5   7    3.02    0.59
   1  -5  -7    0.23    0.35
   1  -5  -7    0.30    0.37
  -1  -5   7    0.40    0.43
  -1   5   7    0.69    0.35
   1   5  -7    1.40    0.43
  -1  -5  -7   26.74    2.30
   1  -5   7   23.42    1.98
  -1  -5  -7   24.22    1.80
  -1   5  -7   26.66    1.82
   1   5   7   26.34    2.03
  -3  -5  -7    3.59    1.00
   3  -5   7    3.20    0.84
   3   5   7    3.53    0.83
  -3   5  -7    2.80    0.82
  -5  -5  -7   48.67    3.69
   5  -5   7   43.72    3.25
   5   5   7   47.05    3.40
   7  -5   7   10.01    1.49
   7   5   7    9.84    1.59
   9  -5   7    1.32    0.68
  -9   5  -7    1.17    0.85
   9   5   7    3.24    0.97
  11  -5   7    2.05    0.79
  11   5   7    1.03    0.78
  13  -5   7    0.33    0.57
  13   5   7    1.61    0.86
 -26  -6   7    2.16    1.11
  24  -6  -7    0.58    0.76
 -24  -6   7    0.85    0.77
  24   6  -7    1.13    0.77
  22  -6  -7    0.01    0.60
 -22  -6   7    0.29    0.55
  22   6  -7   -0.39    0.57
  20  -6  -7    5.25    1.15
 -20  -6   7    4.28    1.15
  20   6  -7    6.64    1.45
 -18  -6   7   -0.10    0.38
  18  -6  -7   -0.08    0.48
  18   6  -7   -0.17    0.41
  16  -6  -7    3.66    0.93
 -16  -6   7    2.45    0.73
  16   6  -7    3.49    0.95
  14  -6  -7    4.58    0.94
 -14  -6   7    3.12    0.83
  14   6  -7    4.12    0.97
  12  -6  -7    2.36    0.74
 -12  -6   7    2.34    0.60
  12   6  -7    2.82    0.81
  10  -6  -7    7.75    1.19
 -10  -6   7    7.39    1.13
  10   6  -7    7.41    1.19
   8  -6  -7    0.03    0.10
   8  -6  -7   -0.33    0.30
  -8  -6   7   -0.17    0.22
  -8  -6   7    0.21    0.19
   8   6  -7   -0.14    0.16
  -8   6   7    0.16    0.10
   8   6  -7   -0.19    0.27
  -6  -6   7   13.64    1.14
  -6  -6   7   12.42    1.39
   6  -6  -7   10.47    1.36
   6   6  -7   11.04    1.36
  -6   6   7    9.96    0.84
  -4  -6   7   13.68    1.51
   4  -6  -7   17.39    1.95
   4  -6  -7   15.07    1.61
  -4   6   7   13.81    1.15
   4   6  -7   14.38    1.59
   2  -6  -7   25.87    2.01
  -2  -6   7   27.82    2.11
   2  -6  -7   27.31    2.29
   2   6  -7   25.86    1.97
  -2   6   7   27.90    1.95
   0  -6  -7    5.18    0.91
   0  -6   7    4.39    0.90
   0  -6  -7    4.61    1.11
   0   6   7    3.99    0.81
   0   6  -7    4.43    0.82
  -2  -6  -7   12.29    1.38
   2  -6   7   12.03    1.53
  -2  -6  -7   14.31    1.97
   2   6   7   10.83    1.48
  -2   6  -7   14.02    1.22
  -4  -6  -7    9.75    1.68
   4  -6   7    6.53    1.15
   4   6   7    6.60    1.23
   6  -6   7    3.76    0.92
  -6  -6  -7    6.62    1.42
   6   6   7    3.54    0.97
  -6   6  -7    3.26    1.13
   8  -6   7    9.14    1.55
  -8   6  -7    9.05    1.89
   8   6   7    8.48    1.55
  10  -6   7    0.35    0.45
  10   6   7    0.92    0.75
  12  -6   7   -0.23    0.45
  12   6   7    0.37    0.71
 -25  -7   7    0.71    0.86
 -23  -7   7    1.77    0.91
  23  -7  -7    0.76    0.76
  23   7  -7    0.15    0.63
 -21  -7   7    0.97    0.72
  21  -7  -7    1.50    0.79
  21   7  -7    2.43    0.96
 -19  -7   7   12.34    1.85
  19  -7  -7   10.55    1.66
  19   7  -7   14.10    2.04
  17  -7  -7    1.48    0.70
 -17  -7   7    0.14    0.44
  17   7  -7    0.70    0.64
 -15  -7   7    0.29    0.39
  15  -7  -7   -0.36    0.43
  15   7  -7    0.20    0.46
  13  -7  -7    1.25    0.61
 -13  -7   7    2.17    0.70
  13   7  -7    3.38    0.91
 -11  -7   7    1.82    0.57
  11  -7  -7    3.71    0.87
  11   7  -7    2.40    0.76
  -9  -7   7   29.93    1.89
   9  -7  -7   21.42    2.06
  -9  -7   7   30.61    2.19
   9   7  -7   29.65    2.31
  -7  -7   7    2.34    0.61
   7  -7  -7    4.56    0.49
   7  -7  -7    3.21    0.83
  -7  -7   7    3.00    0.60
   7   7  -7    3.23    0.78
  -7   7   7    3.78    0.44
   7   7  -7    2.65    0.59
  -5  -7   7    0.27    0.34
   5  -7  -7    0.32    0.23
  -5  -7   7    0.01    0.32
   5  -7  -7   -0.25    0.29
  -5   7   7   -0.02    0.20
   5   7  -7    0.04    0.31
   5   7  -7    0.20    0.32
   3  -7  -7    1.45    0.59
   3  -7  -7    0.44    0.41
  -3  -7   7    0.18    0.35
  -3   7   7    1.47    0.43
   3   7  -7    0.29    0.43
   3   7  -7    1.01    0.47
  -1  -7   7   21.54    1.93
   1  -7  -7   23.97    2.19
  -1   7   7   23.91    1.86
   1   7  -7   22.18    1.84
   1   7  -7   28.74    2.41
  -1  -7  -7    9.33    1.59
  -1  -7  -7    8.17    1.19
   1  -7   7    9.21    1.33
  -1   7  -7    9.32    1.26
   1   7   7   11.82    1.44
  -1   7  -7    8.46    1.58
  -3  -7  -7    1.29    0.68
  -3  -7  -7    2.78    0.66
   3  -7   7    2.57    0.80
  -3   7  -7    2.05    0.89
   3   7   7    3.19    0.85
  -3   7  -7    4.12    0.79
   5  -7   7    9.59    1.50
  -5  -7  -7    8.33    1.62
  -5   7  -7   10.07    1.88
   5   7   7   12.42    1.77
   7  -7   7    5.60    1.17
  -7  -7  -7    2.94    1.20
  -7   7  -7    4.67    1.40
   7   7   7    7.55    1.49
   9  -7   7   -0.07    0.45
   9   7   7   -0.61    0.49
  11  -7   7    2.34    0.89
  11   7   7    2.88    1.03
  24  -8  -7    2.21    0.99
 -24  -8   7    0.57    0.77
  24   8  -7    0.77    0.81
  22  -8  -7   -1.02    0.57
 -22  -8   7    0.20    0.66
  22   8  -7    0.94    0.83
  20  -8  -7    1.28    0.80
 -20  -8   7    1.49    0.71
  20   8  -7    1.48    0.78
 -18  -8   7    0.55    0.52
  18  -8  -7    0.00    0.57
  18   8  -7    0.35    0.61
 -16  -8   7   12.38    1.83
  16  -8  -7   20.00    2.12
  16   8  -7   16.00    2.17
 -14  -8   7   -0.23    0.32
  14  -8  -7    0.14    0.46
  14   8  -7   -0.26    0.38
  12  -8  -7    7.56    1.24
 -12  -8   7    7.35    1.18
  12   8  -7    4.08    1.05
 -10  -8   7    0.82    0.52
  10  -8  -7    0.49    0.49
  10   8  -7    1.12    0.61
   8  -8  -7    2.51    0.76
  -8  -8   7    1.16    0.50
   8   8  -7    1.56    0.61
  -6  -8   7    1.55    0.57
   6  -8  -7    2.79    0.81
   6  -8  -7    2.63    0.44
   6   8  -7    1.99    0.67
  -6   8   7    2.10    0.39
   6   8  -7    2.19    0.65
   4  -8  -7    2.54    0.71
  -4  -8   7    1.59    0.56
   4  -8  -7    1.87    0.48
   4  -8  -7    1.94    0.74
   4   8  -7    1.72    0.66
   4   8  -7    2.34    0.67
  -4   8   7    3.75    0.62
   2  -8  -7    2.25    0.57
  -2  -8   7    2.24    0.66
   2  -8  -7    1.99    0.77
   2  -8  -7    3.09    0.80
  -2   8   7    1.86    0.53
   2   8  -7    1.00    0.46
   2   8  -7    0.97    0.59
   0  -8  -7    4.96    0.96
   0  -8   7    3.99    0.94
   0  -8  -7    4.93    1.16
   0   8   7    6.36    1.02
   0   8  -7    5.32    0.98
   0   8  -7    6.08    1.32
   0   8   7    6.79    1.11
  -2  -8  -7    7.49    1.14
  -2  -8  -7    3.16    1.01
   2  -8   7    4.93    1.06
   2   8   7    8.12    1.26
  -2   8  -7    4.78    1.27
  -2   8  -7    6.64    1.07
  -4  -8  -7    0.30    0.55
   4  -8   7   -0.12    0.40
  -4   8  -7   -0.11    0.49
   4   8   7   -0.08    0.45
  -6  -8  -7    0.19    0.72
   6  -8   7    0.03    0.46
  -6   8  -7    1.03    0.76
   6   8   7    0.36    0.48
   8  -8   7   -0.19    0.42
  -8   8  -7    0.09    0.75
   8   8   7    0.41    0.60
  10  -8   7    3.05    1.01
  10   8   7    3.26    1.06
 -23  -9   7    2.57    1.03
  23  -9  -7    2.77    1.10
  23   9  -7    3.14    1.23
  21  -9  -7    0.81    0.75
 -21  -9   7    0.97    0.81
  21   9  -7    0.00    0.69
  19  -9  -7   -0.31    0.47
 -19  -9   7    0.12    0.52
  19   9  -7    0.03    0.55
 -17  -9   7    0.93    0.58
  17  -9  -7    0.71    0.62
  17   9  -7    0.45    0.56
  15  -9  -7    7.88    1.37
 -15  -9   7   10.49    1.60
  15   9  -7    9.73    1.64
  13  -9  -7    0.00    0.43
 -13  -9   7    0.34    0.37
  13   9  -7    0.14    0.48
 -11  -9   7    1.84    0.70
  11  -9  -7    1.63    0.68
  11   9  -7    3.48    0.94
   9  -9  -7    0.51    0.49
  -9  -9   7    1.61    0.54
   9   9  -7    0.56    0.49
   7  -9  -7    1.55    0.68
  -7  -9   7    1.48    0.59
   7   9  -7    0.98    0.58
   5  -9  -7    2.22    0.70
  -5  -9   7    1.31    0.57
   5   9  -7    2.81    0.76
   5   9  -7    2.24    0.71
  -3  -9   7    2.34    0.73
   3  -9  -7    0.44    0.47
   3  -9  -7    1.57    0.68
   3  -9  -7    2.13    0.54
  -3   9   7    1.44    0.67
  -3   9   7    3.17    0.63
   3   9  -7    2.96    0.84
   3   9  -7    2.29    0.71
  -1  -9   7    3.57    0.87
   1  -9  -7    2.24    0.74
   1  -9  -7    2.69    0.86
   1  -9  -7    2.17    0.66
  -1   9   7    2.04    0.72
   1   9  -7    4.07    1.11
   1   9  -7    1.34    0.56
  -1   9   7    1.80    0.60
  -1  -9  -7    1.05    0.54
  -1  -9  -7    0.64    0.63
  -1  -9  -7    0.87    0.52
   1  -9   7    0.71    0.55
   1   9   7    0.44    0.51
  -1   9  -7    0.72    0.48
  -1   9  -7    0.61    0.68
   1   9   7    0.68    0.48
   3  -9   7    1.81    0.69
  -3  -9  -7    0.26    0.44
  -3  -9  -7    1.83    0.76
  -3  -9  -7    0.37    0.51
  -3   9  -7    0.32    0.67
   3   9   7    0.45    0.49
  -3   9  -7    0.73    0.52
   3   9   7    0.71    0.54
  -5  -9  -7    0.83    0.69
  -5  -9  -7    0.19    0.54
   5  -9   7    0.85    0.58
   5   9   7    0.68    0.58
  -5   9  -7    1.67    0.99
  -7  -9  -7    1.04    0.70
  -7  -9  -7    2.34    1.45
   7  -9   7    2.62    0.97
   7   9   7    1.47    0.83
  -7   9  -7    3.45    1.29
  -9  -9  -7    0.50    0.66
   9  -9   7    0.67    0.63
   9   9   7    0.87    0.80
 -22 -10   7    0.45    0.64
  22 -10  -7   -0.06    0.75
  22  10  -7    0.76    0.73
  20 -10  -7    3.56    1.07
 -20 -10   7    2.44    0.96
  20  10  -7    3.60    1.20
 -18 -10   7   -0.06    0.45
  18 -10  -7   -0.31    0.52
  18  10  -7   -0.66    0.54
 -16 -10   7    1.45    0.62
  16 -10  -7    2.34    0.85
  16  10  -7    2.75    0.99
 -14 -10   7    2.03    0.74
  14 -10  -7    5.07    1.13
  14  10  -7    4.14    1.10
 -12 -10   7    4.34    1.04
  12 -10  -7    4.12    1.03
  12  10  -7    3.93    1.06
 -10 -10   7    4.73    1.04
  10 -10  -7    6.16    1.23
  10  10  -7    2.88    0.88
  -8 -10   7   13.50    1.69
   8 -10  -7   15.16    1.93
   8  10  -7   13.30    1.88
  -6 -10   7   30.74    2.47
   6 -10  -7   30.66    2.56
   6  10  -7   33.58    2.64
   4 -10  -7    4.74    1.09
  -4 -10   7    6.74    1.21
   4 -10  -7    5.02    1.21
   4  10  -7    5.07    1.07
  -4  10   7    5.86    1.18
   4  10  -7   10.81    1.46
   2 -10  -7    6.24    0.98
  -2 -10   7    4.83    1.04
   2 -10  -7    7.58    1.45
   2 -10  -7    6.94    1.25
  -2  10   7    6.75    1.24
   2  10  -7    4.33    1.03
  -2  10   7    6.42    0.97
   2  10  -7    6.74    1.41
   0 -10   7    0.90    0.55
   0 -10  -7   -0.15    0.31
   0 -10  -7    0.12    0.53
   0 -10  -7    0.97    0.56
   0  10  -7    0.64    0.48
   0  10  -7    0.75    0.68
   0  10   7    0.57    0.45
   0  10   7    0.87    0.62
  -2 -10  -7    0.83    0.54
  -2 -10  -7   -0.05    0.57
  -2 -10  -7    0.28    0.48
   2 -10   7    0.13    0.46
   2  10   7   -0.15    0.50
   2  10   7    0.61    0.62
  -2  10  -7    0.70    0.71
  -2  10  -7    1.42    0.63
   4 -10   7    6.07    1.24
  -4 -10  -7    4.90    1.18
  -4 -10  -7    6.49    1.57
  -4  10  -7    4.52    1.46
   4  10   7    8.03    1.40
  -6 -10  -7    1.35    0.73
   6 -10   7    2.36    0.86
   6  10   7    2.66    1.01
  -6  10  -7    4.26    1.46
  -8 -10  -7    2.96    1.10
   8 -10   7    6.11    1.33
   8  10   7    5.97    1.41
 -21 -11   7    4.35    1.31
  21 -11  -7    8.60    1.61
  21  11  -7    5.77    1.54
  19 -11  -7    4.73    1.25
 -19 -11   7    9.13    1.77
  19  11  -7    7.16    1.55
 -17 -11   7    0.67    0.55
  17 -11  -7    0.82    0.70
  17  11  -7   -0.34    0.55
  15 -11  -7    1.01    0.70
 -15 -11   7    1.44    0.75
  15  11  -7   -0.25    0.50
 -13 -11   7    2.00    0.75
  13 -11  -7    3.30    0.99
  13  11  -7    1.18    0.73
  11 -11  -7    0.24    0.52
 -11 -11   7    0.30    0.45
  11  11  -7    0.56    0.64
   9 -11  -7    1.08    0.65
  -9 -11   7    1.26    0.62
   9  11  -7    0.25    0.43
  -7 -11   7    0.22    0.42
   7 -11  -7    0.15    0.46
   7  11  -7    0.63    0.53
   5 -11  -7   -0.39    0.44
  -5 -11   7    0.22    0.41
   5  11  -7   -0.01    0.39
  -5  11   7    0.02    0.48
   3 -11  -7    4.63    1.11
  -3 -11   7    4.10    0.97
   3 -11  -7    3.48    1.10
  -3  11   7    2.60    0.93
   3  11  -7    4.24    1.03
  -1 -11   7   -0.07    0.41
   1 -11  -7   -0.25    0.45
   1 -11  -7    0.37    0.55
   1  11  -7   -0.61    0.48
   1  11  -7    0.01    0.41
  -1  11   7    0.42    0.60
  -1 -11  -7    4.39    1.01
  -1 -11  -7    6.32    1.40
   1 -11   7    3.08    0.90
  -1 -11  -7    5.68    1.22
   1  11   7    7.41    1.20
   1  11   7    6.07    1.21
  -1  11  -7    7.30    1.29
  -1  11  -7    8.68    1.73
  -3 -11  -7    2.37    0.87
  -3 -11  -7    0.32    0.69
   3 -11   7    1.35    0.71
  -3 -11  -7    0.22    0.45
   3  11   7    0.12    0.64
  -3  11  -7    0.25    0.54
   3  11   7    0.98    0.63
  -3  11  -7    1.36    0.95
   5 -11   7    1.02    0.68
  -5 -11  -7    0.25    0.58
   5  11   7    0.83    0.64
  -5  11  -7    0.39    0.85
   7 -11   7   -0.22    0.55
  -7 -11  -7   -0.08    0.60
   7  11   7    0.78    0.69
  18 -12  -7    5.15    1.30
 -18 -12   7    2.10    0.88
  18  12  -7    4.06    1.28
  16 -12  -7    5.45    1.31
 -16 -12   7    4.85    1.21
  16  12  -7    5.55    1.38
  14 -12  -7    1.43    0.81
 -14 -12   7    0.01    0.46
  14  12  -7    1.15    0.80
  12 -12  -7    5.19    1.22
 -12 -12   7    4.30    1.08
  12  12  -7    5.89    1.40
  10 -12  -7    6.21    1.30
 -10 -12   7    4.43    1.11
  10  12  -7    4.60    1.22
   8 -12  -7    6.15    1.32
  -8 -12   7    5.22    1.08
   8  12  -7    3.70    1.06
  -6 -12   7    0.39    0.45
   6 -12  -7    0.06    0.46
   6  12  -7    0.10    0.47
  -6  12   7   -0.03    0.48
   4 -12  -7   -0.02    0.52
  -4 -12   7    0.27    0.46
   4 -12  -7    0.27    0.63
  -4  12   7   -0.19    0.52
   4  12  -7    0.40    0.53
   2 -12  -7    4.44    1.23
   2 -12  -7    6.15    1.33
  -2 -12   7    4.01    0.97
  -2  12   7    4.09    1.11
   2  12  -7    4.13    1.05
   0 -12  -7   -0.29    0.54
   0 -12   7   -0.02    0.43
   0 -12  -7   -0.17    0.47
   0  12  -7   -0.35    0.37
   0  12  -7    0.11    0.68
   0  12   7   -0.07    0.49
  -2 -12  -7    0.34    0.65
   2 -12   7   -0.25    0.47
   2  12   7    0.14    0.68
  -2  12  -7    1.04    0.88
  -2  12  -7    0.39    0.50
   4 -12   7    0.04    0.58
  -4 -12  -7    0.54    0.61
  -4  12  -7    1.71    1.02
   4  12   7    1.03    0.62
  -6 -12  -7    1.11    0.81
   6 -12   7    2.55    0.99
   6  12   7    2.25    0.95
  17 -13  -7    0.86    0.75
 -17 -13   7   -0.48    0.54
  17  13  -7    0.34    0.71
 -15 -13   7    1.69    0.75
  15 -13  -7    1.52    0.93
  15  13  -7    1.93    0.97
 -13 -13   7   10.74    1.77
  13 -13  -7    7.59    1.58
  13  13  -7    5.23    1.38
  11 -13  -7   -0.17    0.58
 -11 -13   7    0.66    0.53
  11  13  -7    0.60    0.67
   9 -13  -7    0.70    0.61
  -9 -13   7    0.43    0.51
   9  13  -7   -0.54    0.43
  -7 -13   7    0.67    0.56
   7 -13  -7    0.57    0.64
   7  13  -7    0.73    0.62
  -5 -13   7   14.45    1.89
   5 -13  -7   15.84    2.19
  -5  13   7   16.02    2.18
   5  13  -7   11.14    1.79
   3 -13  -7    4.39    1.18
  -3 -13   7    5.52    1.19
  -3  13   7    2.49    1.07
   3  13  -7    5.27    1.28
  -1 -13   7    0.48    0.63
   1 -13  -7    1.69    0.91
  -1  13   7    1.60    0.87
   1  13  -7    0.96    0.63
  -1 -13  -7    1.99    0.87
   1 -13   7    0.99    0.74
  -1  13  -7    1.59    0.81
   1  13   7    2.01    0.92
   3 -13   7    1.35    0.77
  14 -14  -7    2.64    1.11
 -14 -14   7    1.11    0.74
  14  14  -7    1.75    1.02
 -12 -14   7    0.95    0.65
  12 -14  -7   -0.39    0.64
  12  14  -7    0.92    0.83
  10 -14  -7    0.85    0.79
 -10 -14   7    0.48    0.56
  10  14  -7    1.47    0.86
   8 -14  -7    1.64    0.86
  -8 -14   7    1.96    0.74
   8  14  -7    1.05    0.81
   6 -14  -7    1.68    0.82
  -6 -14   7    2.01    0.80
  -6  14   7    1.40    0.87
   6  14  -7    0.01    0.53
   4 -14  -7    0.60    0.72
  -4 -14   7    0.23    0.51
  -4  14   7   -0.11    0.60
   4  14  -7    0.96    0.71
  -2 -14   7    3.72    1.07
   2 -14  -7    1.42    0.92
   2  14  -7    2.81    1.05
  -2  14   7    1.67    0.93
   0 -14   7    0.27    0.66
   0 -14  -7    0.03    0.63
   0  14  -7    0.38    0.59
   0  14   7    0.42    0.83
 -11 -15   7    5.97    1.32
   9 -15  -7   -0.17    0.73
  -9 -15   7    0.89    0.73
   9  15  -7    0.28    0.58
  -7 -15   7    4.07    1.11
   7 -15  -7    5.05    1.36
   7  15  -7    2.38    1.01
   5 -15  -7    1.05    0.91
  -5 -15   7   -0.54    0.42
   5  15  -7    1.20    0.79
  -5  15   7    0.66    0.82
  -3 -15   7    0.19    0.63
   3  15  -7    0.27    0.56
  26   0  -8    1.99    0.94
 -24   0   8   27.82    2.31
  24   0  -8   24.90    2.68
 -22   0   8    0.68    0.44
  22   0  -8    0.91    0.66
  20   0  -8   22.09    2.37
 -20   0   8   24.54    1.90
 -18   0   8    0.66    0.38
  18   0  -8    2.22    0.78
 -16   0   8   61.24    3.58
  16   0  -8   60.05    3.89
  14   0  -8   39.38    2.70
 -14   0   8   37.74    2.36
  12   0  -8    7.92    1.10
 -12   0   8    6.22    0.76
 -10   0   8   72.19    3.99
  10   0  -8   69.95    4.21
  10   0  -8   70.30    4.15
   8   0  -8  153.07    8.35
   8   0  -8  149.22    8.29
  -8   0   8  158.95    8.18
   6   0  -8   74.29    4.25
  -6   0   8   71.42    4.22
   6   0  -8   76.97    4.47
   4   0  -8   89.24    5.24
   4   0  -8   88.68    4.86
  -4   0   8   85.88    4.99
  -2   0   8    2.37    0.58
   2   0  -8    3.07    0.80
   2   0  -8    2.47    0.48
   0   0  -8   11.03    0.81
   0   0  -8    7.70    1.32
   0   0   8    9.66    1.28
   2   0   8   13.73    1.63
   4   0   8    6.14    1.11
   6   0   8   -0.39    0.32
   8   0   8    0.43    0.50
  10   0   8    4.01    1.08
  12   0   8   13.45    2.07
 -25  -1   8    2.26    0.83
  25  -1  -8    0.07    0.64
  25   1  -8    1.56    0.86
 -23  -1   8   19.88    2.24
  23  -1  -8   24.28    2.52
  23   1  -8   19.84    2.39
  21  -1  -8    3.64    0.96
 -21  -1   8    4.18    0.88
  21   1  -8    3.15    0.90
 -21   1   8    3.91    0.82
 -19  -1   8   14.20    1.60
  19  -1  -8   13.39    1.69
  19   1  -8   11.66    1.59
 -19   1   8   15.20    1.27
  17  -1  -8   15.13    1.72
 -17  -1   8   14.46    1.51
  17   1  -8   13.69    1.65
 -17   1   8   13.59    1.15
  15  -1  -8    1.92    0.67
 -15  -1   8    1.76    0.48
 -15   1   8    2.84    0.52
  15   1  -8    1.55    0.58
 -13  -1   8    9.96    1.04
  13  -1  -8    8.14    1.16
 -13   1   8    8.64    0.87
  13   1  -8    8.80    1.25
 -11  -1   8    3.78    0.60
  11  -1  -8    3.41    0.73
  11   1  -8    3.16    0.58
 -11   1   8    6.16    0.68
  11   1  -8    2.51    0.65
  -9  -1   8   13.11    1.14
   9  -1  -8   15.33    1.32
   9  -1  -8   14.92    1.53
   9   1  -8   14.84    1.29
  -9   1   8   14.40    1.10
   9   1  -8   13.84    1.20
  -7  -1   8    1.63    0.44
   7  -1  -8    1.57    0.50
  -7  -1   8    1.68    0.46
   7  -1  -8    1.63    0.50
  -7   1   8    1.34    0.38
   7   1  -8    1.04    0.40
   7   1  -8    2.16    0.55
  -5  -1   8    1.17    0.41
   5  -1  -8    1.41    0.51
   5  -1  -8    0.51    0.35
   5   1  -8    1.26    0.52
   5   1  -8    1.10    0.39
  -5   1   8    0.39    0.26
   3  -1  -8   26.99    2.23
  -3  -1   8   30.63    2.11
   3  -1  -8   29.98    1.92
   3   1  -8   28.50    2.26
   3   1  -8   30.41    1.92
  -3   1   8   28.81    2.04
  -1  -1   8    2.21    0.62
   1  -1  -8    3.97    0.56
   1  -1  -8    3.56    0.87
   1   1  -8    3.20    0.52
  -1   1   8    4.17    0.78
  -1  -1  -8    0.06    0.39
   1  -1   8    0.01    0.29
  -1  -1  -8    0.23    0.32
  -1   1  -8    0.03    0.25
   1   1   8    0.38    0.32
   3  -1   8    0.97    0.50
   3   1   8    0.43    0.41
   5  -1   8    7.35    1.24
   5   1   8    6.74    1.19
   7  -1   8   23.06    2.46
   7   1   8   25.55    2.72
   9  -1   8   -0.29    0.32
   9   1   8   -0.10    0.42
  11  -1   8   -0.31    0.44
  11   1   8   -0.06    0.51
  26  -2  -8    3.16    1.10
 -26  -2   8    2.98    1.01
  26   2  -8    1.90    0.94
 -24  -2   8    1.91    0.78
  24  -2  -8    0.29    0.64
  24   2  -8    0.56    0.64
  22  -2  -8    0.49    0.60
 -22  -2   8   -0.32    0.36
  22   2  -8   -0.04    0.48
 -20  -2   8    6.19    1.06
  20  -2  -8    3.86    1.00
 -20   2   8    4.98    0.81
  20   2  -8    4.14    1.04
 -18  -2   8    4.95    0.90
  18  -2  -8    3.75    0.97
  18   2  -8    5.87    1.09
 -18   2   8    4.96    0.72
 -16  -2   8    6.48    0.95
  16  -2  -8    3.76    0.92
  16   2  -8    4.68    0.76
  16   2  -8    6.39    1.13
 -16   2   8    5.02    0.65
 -14  -2   8    5.07    0.82
  14  -2  -8    8.08    1.20
 -14   2   8    5.99    0.65
  14   2  -8    5.55    0.74
  14   2  -8    6.06    1.05
  12  -2  -8    0.35    0.40
 -12  -2   8    0.07    0.22
  12   2  -8    0.23    0.22
 -12   2   8   -0.03    0.15
  12   2  -8    0.11    0.33
  10  -2  -8    2.05    0.59
 -10  -2   8    2.81    0.54
  10   2  -8    2.75    0.52
 -10   2   8    2.30    0.41
  10   2  -8    1.77    0.55
   8  -2  -8   20.59    1.70
  -8  -2   8   19.95    1.53
   8  -2  -8   17.67    1.57
  -8  -2   8   20.54    1.55
   8   2  -8   24.12    1.68
  -8   2   8   20.90    1.39
   8   2  -8   21.45    1.58
   6  -2  -8   34.34    2.26
  -6  -2   8   27.43    1.96
   6  -2  -8   27.78    1.98
  -6  -2   8   26.97    1.99
   6   2  -8   28.25    2.07
  -6   2   8   26.26    1.82
   6   2  -8   28.10    1.96
  -4  -2   8   12.10    1.28
   4  -2  -8    8.25    1.24
   4  -2  -8    7.57    0.98
   4   2  -8    9.56    1.05
   4   2  -8   10.15    1.31
  -4   2   8    9.57    1.07
  -2  -2   8   15.08    1.57
   2  -2  -8   13.08    1.13
   2  -2  -8   16.29    1.84
   2   2  -8   12.94    1.08
  -2   2   8   17.49    1.66
   0  -2   8   20.47    1.78
   0  -2  -8   22.89    2.06
   0  -2  -8   21.80    1.44
   0   2   8   20.20    1.72
   0   2  -8   20.32    1.40
  -2  -2  -8    0.00    0.47
   2  -2   8    0.71    0.41
   2   2   8    1.04    0.51
   4  -2   8   30.35    2.50
   4   2   8   34.36    2.63
   6  -2   8    0.11    0.36
   6   2   8   -0.03    0.33
   8  -2   8    2.44    0.85
   8   2   8    3.29    0.99
  10  -2   8    6.08    1.32
  10   2   8    3.04    1.03
  12  -2   8   -0.18    0.49
  12   2   8    0.10    0.51
 -27  -3   8   -0.09    0.62
  25  -3  -8    4.90    1.27
 -25  -3   8    4.25    1.10
  25   3  -8    2.94    1.10
  23  -3  -8    0.85    0.71
 -23  -3   8    1.57    0.68
  23   3  -8    0.72    0.69
 -21  -3   8    8.20    1.33
  21  -3  -8    6.44    1.22
  21   3  -8    4.89    1.16
  19  -3  -8   11.60    1.63
 -19  -3   8   12.57    1.59
  19   3  -8   11.14    1.67
  17  -3  -8   28.01    2.27
 -17  -3   8   24.17    2.06
  17   3  -8   29.78    2.32
 -17   3   8   27.88    1.71
 -15  -3   8    0.72    0.40
  15  -3  -8    0.79    0.58
  15   3  -8    1.34    0.59
 -15   3   8    1.49    0.29
  15   3  -8    0.81    0.32
  15   3  -8    0.79    0.25
  13  -3  -8    2.90    0.82
 -13  -3   8    4.20    0.78
  13   3  -8    4.64    0.57
 -13   3   8    3.72    0.45
  13   3  -8    4.60    0.90
  11  -3  -8    0.44    0.42
 -11  -3   8   -0.16    0.17
 -11   3   8    0.26    0.18
  11   3  -8    0.14    0.28
  11   3  -8    0.17    0.21
   9  -3  -8   29.29    2.23
  -9  -3   8   33.61    2.18
   9   3  -8   31.70    2.08
   9   3  -8   32.60    2.27
  -9   3   8   30.66    1.86
   7  -3  -8   43.13    2.71
  -7  -3   8   38.01    2.54
   7  -3  -8   44.14    2.88
  -7  -3   8   37.16    2.58
   7   3  -8   39.74    2.62
   7   3  -8   40.32    2.63
  -7   3   8   40.18    2.39
  -5  -3   8    0.63    0.38
   5  -3  -8    0.21    0.29
   5  -3  -8    0.31    0.37
  -5   3   8    0.37    0.27
   5   3  -8    0.81    0.36
   3  -3  -8   12.60    1.27
   3  -3  -8   11.17    1.52
  -3  -3   8    9.19    1.25
   3   3  -8   11.88    1.23
  -3   3   8   11.40    1.24
  -1  -3   8   18.88    1.84
   1  -3  -8   15.32    1.91
   1  -3  -8   14.68    1.27
  -1   3   8   15.11    1.61
   1   3  -8   17.33    1.27
  -1  -3  -8    2.02    0.47
  -1  -3  -8    2.51    0.81
   1  -3   8    1.07    0.49
  -1   3  -8    1.77    0.42
   1   3   8    2.08    0.63
  -3  -3  -8   39.22    3.09
   3  -3   8   35.16    2.69
   3   3   8   34.00    2.67
   5  -3   8    3.87    0.90
   5   3   8    1.89    0.71
   7  -3   8    4.19    1.03
   7   3   8    2.45    0.86
   9  -3   8    2.07    0.77
   9   3   8    2.09    0.86
  11  -3   8   -0.40    0.49
  11   3   8   -0.10    0.55
  26  -4  -8    2.63    1.26
 -26  -4   8    4.58    1.26
  26   4  -8    5.81    1.86
 -24  -4   8    9.25    1.61
  24  -4  -8    7.07    1.42
  24   4  -8    9.15    1.67
 -22  -4   8    5.53    1.19
  22  -4  -8    3.93    1.15
  22   4  -8    4.67    1.21
 -20  -4   8    1.37    0.63
  20  -4  -8    2.43    0.84
  20   4  -8    0.96    0.61
  18  -4  -8   11.28    1.51
 -18  -4   8    9.80    1.44
  18   4  -8   11.05    1.61
 -16  -4   8   -0.30    0.24
  16  -4  -8    0.79    0.57
  16   4  -8    0.02    0.39
  14  -4  -8    1.66    0.67
 -14  -4   8    1.30    0.49
  14   4  -8    1.29    0.60
  12  -4  -8    0.58    0.51
 -12  -4   8    1.15    0.42
  12   4  -8    1.96    0.63
  10  -4  -8    0.79    0.51
  10  -4  -8    0.56    0.16
 -10  -4   8    0.89    0.39
  10   4  -8    1.07    0.49
 -10   4   8    0.93    0.21
  -8  -4   8   65.41    3.75
  -8  -4   8   59.88    3.86
   8  -4  -8   63.69    3.97
  -8   4   8   66.62    3.57
   8   4  -8   67.53    3.99
   6  -4  -8    1.44    0.56
  -6  -4   8    0.93    0.42
  -6  -4   8    1.48    0.49
   6  -4  -8    2.28    0.67
   6   4  -8    1.71    0.52
  -6   4   8    1.31    0.37
  -4  -4   8   15.33    1.62
   4  -4  -8   17.27    1.44
   4  -4  -8   14.13    1.71
  -4   4   8   16.22    1.32
   4   4  -8   15.76    1.34
  -2  -4   8   13.26    1.56
   2  -4  -8   11.91    1.68
   2  -4  -8   13.47    1.38
   2   4  -8   11.71    1.29
  -2   4   8   12.59    1.43
   0  -4  -8    7.24    1.37
   0  -4  -8    7.00    0.93
   0  -4   8    7.15    1.13
   0   4  -8    7.45    0.94
   0   4   8    7.43    1.13
  -2  -4  -8    0.10    0.52
   2  -4   8    0.04    0.34
   2   4   8    0.45    0.43
  -4  -4  -8    4.54    1.16
   4  -4   8    5.31    1.07
   4   4   8    4.34    1.00
   6  -4   8    2.15    0.73
   6   4   8    0.23    0.42
   8  -4   8    1.11    0.64
   8   4   8    0.30    0.56
  10  -4   8   -0.04    0.48
  10   4   8   -0.36    0.40
 -27  -5   8    1.78    1.02
  25  -5  -8    0.62    0.77
 -25  -5   8   -0.34    0.57
  25   5  -8    0.23    0.77
  23  -5  -8    0.14    0.66
 -23  -5   8    0.39    0.55
  23   5  -8   -0.18    0.59
 -21  -5   8    2.11    0.77
  21  -5  -8    1.50    0.78
  21   5  -8    2.51    0.90
  19  -5  -8    2.06    0.77
 -19  -5   8    4.03    0.98
  19   5  -8    0.44    0.56
 -17  -5   8   20.57    2.11
  17  -5  -8   19.68    2.18
  17   5  -8   20.23    2.24
  15  -5  -8   17.74    1.88
 -15  -5   8   13.14    1.62
  15   5  -8   16.52    1.97
  13  -5  -8   40.04    2.74
 -13  -5   8   35.95    2.58
  13   5  -8   34.39    2.72
  11  -5  -8   46.98    3.27
 -11  -5   8   50.72    3.21
  11   5  -8   49.39    3.34
   9  -5  -8   50.09    3.35
  -9  -5   8   50.62    2.97
  -9  -5   8   52.00    3.27
   9   5  -8   55.53    3.43
  -9   5   8   49.16    2.75
   7  -5  -8   25.53    2.08
  -7  -5   8   18.37    1.66
   7  -5  -8   23.62    1.84
  -7  -5   8   21.01    1.60
   7   5  -8   22.11    1.78
  -7   5   8   20.26    1.41
   5  -5  -8    5.20    1.07
  -5  -5   8    3.97    0.79
   5  -5  -8    3.68    0.78
   5   5  -8    3.92    0.77
  -5   5   8    3.45    0.61
   3  -5  -8    0.55    0.39
  -3  -5   8    0.71    0.45
   3  -5  -8    1.14    0.49
   3   5  -8    0.56    0.37
  -3   5   8    0.28    0.30
   1  -5  -8    2.05    0.74
  -1  -5   8    0.72    0.44
   1  -5  -8    0.76    0.46
  -1   5   8    0.97    0.45
   1   5  -8    1.24    0.44
  -1  -5  -8   17.71    2.23
  -1  -5  -8   18.17    1.53
   1  -5   8   18.54    2.00
   1   5   8   20.13    2.06
  -1   5  -8   21.08    1.53
   3  -5   8    3.35    0.87
  -3  -5  -8    2.55    0.96
   3   5   8    2.83    0.79
   5  -5   8   22.43    2.41
  -5  -5  -8   23.85    2.94
   5   5   8   20.28    2.38
   7  -5   8    6.62    1.31
   7   5   8    6.35    1.33
   9  -5   8    3.13    0.96
   9   5   8    0.91    0.70
  11  -5   8   -0.54    0.44
  11   5   8    0.29    0.63
 -26  -6   8    3.98    1.28
 -24  -6   8    2.33    0.94
  24  -6  -8    3.66    1.14
  24   6  -8    4.15    1.24
 -22  -6   8    4.45    1.17
  22  -6  -8    4.71    1.18
  22   6  -8    3.02    1.08
 -20  -6   8    3.01    0.93
  20  -6  -8    1.44    0.83
  20   6  -8    3.45    1.08
  18  -6  -8    2.12    0.82
 -18  -6   8    1.01    0.56
  18   6  -8    1.36    0.71
 -16  -6   8    1.43    0.55
  16  -6  -8    0.89    0.61
  16   6  -8    1.11    0.61
 -14  -6   8    4.61    0.94
  14  -6  -8    3.26    0.89
  14   6  -8    2.13    0.78
  12  -6  -8   13.27    1.63
 -12  -6   8   16.33    1.74
  12   6  -8   14.07    1.76
 -10  -6   8   13.39    1.51
  10  -6  -8   19.34    1.87
 -10  -6   8   12.63    0.98
  10   6  -8   13.96    1.08
  10   6  -8   12.25    1.60
   8  -6  -8   23.95    2.07
  -8  -6   8   26.51    2.09
  -8  -6   8   29.47    1.90
   8   6  -8   28.42    2.18
  -8   6   8   27.86    1.64
  -6  -6   8    2.03    0.61
   6  -6  -8    2.05    0.63
  -6  -6   8    1.47    0.50
   6  -6  -8    1.60    0.64
   6   6  -8    1.83    0.58
  -6   6   8    1.99    0.44
  -4  -6   8    3.01    0.72
   4  -6  -8    1.38    0.64
   4  -6  -8    1.50    0.58
  -4   6   8    2.72    0.59
   4   6  -8    2.52    0.62
   2  -6  -8    4.08    0.96
   2  -6  -8    3.77    0.81
  -2  -6   8    3.34    0.83
  -2   6   8    3.57    0.74
   2   6  -8    3.98    0.81
   0  -6   8   18.51    2.03
   0  -6  -8   18.74    1.58
   0  -6  -8   16.81    2.19
   0   6  -8   20.11    1.59
   0   6   8   20.77    2.11
   2  -6   8    0.68    0.49
  -2  -6  -8   -0.38    0.41
   2   6   8   -0.09    0.29
  -4  -6  -8    4.16    1.18
   4  -6   8    4.29    1.01
   4   6   8    4.89    1.11
  -6  -6  -8    3.94    1.30
   6  -6   8    3.04    0.91
   6   6   8    4.22    1.10
  -6   6  -8    2.69    1.19
   8  -6   8    5.60    1.30
  -8   6  -8    6.40    1.93
   8   6   8    6.91    1.42
  10  -6   8    7.16    1.51
  10   6   8    8.17    1.60
  25  -7  -8    0.39    0.80
 -25  -7   8    0.76    0.76
  25   7  -8   -1.08    0.62
 -23  -7   8    0.57    0.70
  23  -7  -8    3.17    1.06
  23   7  -8    1.67    0.88
  21  -7  -8    1.64    0.86
 -21  -7   8    2.35    0.91
  21   7  -8    2.09    0.91
 -19  -7   8    0.62    0.57
  19  -7  -8   -0.54    0.55
  19   7  -8   -0.24    0.51
  17  -7  -8   10.43    1.54
 -17  -7   8   10.15    1.62
  17   7  -8   11.11    1.71
  15  -7  -8   -0.20    0.49
 -15  -7   8    0.05    0.33
  15   7  -8    0.02    0.42
  13  -7  -8    1.54    0.72
 -13  -7   8    1.34    0.55
  13   7  -8    1.57    0.67
 -11  -7   8    0.95    0.49
  11  -7  -8    0.58    0.49
  11   7  -8    1.47    0.65
   9  -7  -8   66.86    4.28
  -9  -7   8   65.86    4.22
   9   7  -8   66.84    3.94
   9   7  -8   72.51    4.44
  -7  -7   8   15.03    1.28
   7  -7  -8   12.58    1.00
  -7  -7   8   15.11    1.63
   7  -7  -8   11.79    1.56
  -7   7   8   12.22    0.99
   7   7  -8   15.10    1.75
   7   7  -8   18.88    1.51
   5  -7  -8   -0.19    0.33
   5  -7  -8    0.41    0.44
  -5  -7   8    2.49    0.72
   5   7  -8    0.98    0.53
  -5   7   8    0.76    0.32
   5   7  -8    1.08    0.50
  -3  -7   8    7.52    1.22
   3  -7  -8   10.02    1.57
   3  -7  -8    9.81    1.35
  -3   7   8   12.83    1.34
   3   7  -8   11.16    1.43
   3   7  -8    9.77    1.52
  -1  -7   8   -0.23    0.36
   1  -7  -8    0.37    0.47
   1  -7  -8    0.50    0.42
  -1   7   8    0.07    0.33
   1   7  -8    0.23    0.51
   1   7  -8    0.68    0.40
  -1  -7  -8    2.08    0.65
  -1  -7  -8   -0.69    0.30
   1  -7   8    1.02    0.59
   1   7   8    0.27    0.42
  -1   7  -8    2.58    0.66
  -1   7  -8    0.37    0.69
   3  -7   8   -0.65    0.32
  -3  -7  -8    0.01    0.46
   3   7   8    0.03    0.47
  -3   7  -8   -0.55    0.47
   5  -7   8    0.81    0.58
  -5  -7  -8   -0.20    0.66
  -5   7  -8    0.77    0.88
   5   7   8    0.74    0.59
   7  -7   8    2.38    0.84
  -7   7  -8    4.41    1.43
   7   7   8    1.98    0.86
   9  -7   8    0.42    0.63
   9   7   8    2.43    1.02
  24  -8  -8    2.89    1.21
 -24  -8   8    6.91    1.59
  24   8  -8    5.94    1.54
  22  -8  -8    0.43    0.71
 -22  -8   8    1.12    0.83
  22   8  -8   -0.33    0.64
 -20  -8   8    0.61    0.58
  20  -8  -8    1.87    0.89
  20   8  -8    0.66    0.70
 -18  -8   8    6.19    1.25
  18  -8  -8    7.57    1.37
  18   8  -8    5.44    1.36
  16  -8  -8   11.70    1.61
 -16  -8   8   10.06    1.52
  16   8  -8    7.75    1.47
 -14  -8   8   33.84    2.76
  14  -8  -8   41.66    2.93
  14   8  -8   34.98    2.95
 -12  -8   8   15.59    1.87
  12  -8  -8   19.43    2.04
  12   8  -8   14.71    1.94
 -10  -8   8   27.14    2.19
  10  -8  -8   27.35    2.26
  10   8  -8   26.45    2.32
   8  -8  -8    0.50    0.46
  -8  -8   8    0.18    0.31
   8   8  -8    0.01    0.32
   8   8  -8    0.29    0.44
   6  -8  -8   29.57    2.33
  -6  -8   8   25.97    2.19
   6   8  -8   25.29    2.22
   6   8  -8   29.11    2.29
  -6   8   8   28.04    1.81
  -4  -8   8   13.80    1.67
   4  -8  -8   14.19    1.72
   4  -8  -8   12.24    1.92
   4   8  -8   13.46    1.78
   4   8  -8   12.14    1.59
  -4   8   8   12.88    1.36
   2  -8  -8   -0.01    0.40
  -2  -8   8   -0.07    0.37
   2  -8  -8    0.00    0.34
   2   8  -8    0.59    0.56
   2   8  -8    0.12    0.34
  -2   8   8   -0.31    0.24
   0  -8   8    4.47    1.00
   0  -8  -8    1.48    0.80
   0  -8  -8    4.53    0.93
   0   8  -8    1.99    0.89
   0   8   8    2.92    0.76
   0   8  -8    5.25    0.96
  -2  -8  -8    9.49    1.69
   2  -8   8   10.89    1.57
   2   8   8   12.65    1.66
  -2   8  -8    5.69    1.44
   4  -8   8   10.50    1.65
  -4  -8  -8   11.02    2.03
   4   8   8   11.34    1.72
  -4   8  -8   12.97    2.23
   6  -8   8    6.26    1.31
  -6   8  -8    4.36    1.37
   6   8   8    7.16    1.45
   8  -8   8    1.88    0.80
   8   8   8    1.73    0.86
 -23  -9   8   12.19    2.13
  23  -9  -8   11.62    1.86
  23   9  -8    9.13    1.87
  21  -9  -8    1.87    0.87
 -21  -9   8   -0.40    0.48
  21   9  -8    0.25    0.76
 -19  -9   8    3.01    0.98
  19  -9  -8    2.16    0.87
  19   9  -8    4.06    1.25
 -17  -9   8    0.47    0.51
  17  -9  -8    0.31    0.55
  17   9  -8   -0.18    0.50
  15  -9  -8    3.63    0.96
 -15  -9   8    3.99    1.03
  15   9  -8    5.20    1.25
  13  -9  -8    2.49    0.80
 -13  -9   8    3.77    0.93
  13   9  -8    3.52    1.01
 -11  -9   8    6.99    1.20
  11  -9  -8    4.22    1.00
  11   9  -8    4.98    1.13
   9  -9  -8   12.74    1.67
  -9  -9   8   15.25    1.82
   9   9  -8   11.34    1.68
  -7  -9   8    0.04    0.34
   7  -9  -8   -0.23    0.41
   7   9  -8   -0.19    0.33
   5  -9  -8    3.14    1.00
   5  -9  -8    0.46    0.51
  -5  -9   8    1.47    0.55
   5   9  -8    2.28    0.72
   5   9  -8    2.14    0.75
   3  -9  -8    5.96    1.31
   3  -9  -8    7.61    1.32
  -3  -9   8    7.16    1.21
   3  -9  -8    7.22    1.08
  -3   9   8    8.86    1.14
   3   9  -8    7.88    1.43
   3   9  -8    6.83    1.25
   1  -9  -8    1.39    0.54
   1  -9  -8    1.23    0.59
  -1  -9   8    2.98    0.85
   1  -9  -8    0.84    0.66
   1   9  -8    0.56    0.50
  -1   9   8    2.41    0.67
   1   9  -8    2.01    0.85
   1  -9   8    1.32    0.67
  -1  -9  -8    1.01    0.83
  -1  -9  -8    1.51    0.73
  -1   9  -8    1.78    0.95
   1   9   8    2.04    0.74
  -1   9  -8    1.54    0.60
  -3  -9  -8   13.37    2.16
   3  -9   8   12.85    1.84
  -3   9  -8   10.99    2.07
   3   9   8   14.48    1.92
   5  -9   8    0.55    0.56
  -5   9  -8    1.20    1.04
   5   9   8    1.17    0.76
   7  -9   8    4.46    1.20
   7   9   8    8.27    1.64
  22 -10  -8    1.56    1.00
 -22 -10   8    0.64    0.79
  22  10  -8    0.07    0.79
  20 -10  -8   15.06    2.04
 -20 -10   8    7.96    1.62
  20  10  -8    9.16    1.85
  18 -10  -8    0.57    0.72
 -18 -10   8    0.62    0.65
  18  10  -8    2.02    0.93
 -16 -10   8    0.58    0.49
  16 -10  -8    0.88    0.67
  16  10  -8    0.17    0.57
 -14 -10   8    2.54    0.84
  14 -10  -8    2.42    0.83
  14  10  -8    2.07    0.90
 -12 -10   8    8.68    1.41
  12 -10  -8   11.38    1.60
  12  10  -8   10.22    1.67
  10 -10  -8    1.07    0.61
 -10 -10   8    1.84    0.77
  10  10  -8    1.29    0.64
   8 -10  -8    1.45    0.74
  -8 -10   8    1.07    0.58
   8  10  -8    1.30    0.66
  -6 -10   8    2.91    0.80
   6 -10  -8    5.83    1.18
   6  10  -8    3.30    0.89
  -4 -10   8    0.20    0.40
   4 -10  -8    0.79    0.54
   4 -10  -8    0.08    0.57
   4  10  -8    0.26    0.54
   4  10  -8    0.46    0.46
   2 -10  -8   -0.05    0.45
  -2 -10   8    0.48    0.50
   2 -10  -8    0.33    0.54
   2  10  -8    0.41    0.44
   2  10  -8    0.64    0.67
   0 -10  -8    0.74    0.57
   0 -10  -8   -0.19    0.51
   0 -10   8    1.20    0.70
   0 -10  -8    0.49    0.49
   0  10   8    0.29    0.44
   0  10  -8    0.37    0.47
   0  10  -8    0.20    0.63
  -2 -10  -8    5.71    1.19
  -2 -10  -8    3.54    1.22
   2 -10   8    4.38    1.17
   2  10   8    4.17    1.02
  -2  10  -8    3.72    1.25
  -4 -10  -8    4.66    1.16
   4 -10   8    4.03    1.08
  -4  10  -8    3.84    1.29
   4  10   8    3.41    1.03
   6 -10   8    0.37    0.66
  -6 -10  -8    0.06    0.54
   6  10   8    0.58    0.73
 -21 -11   8    0.45    0.63
  21 -11  -8    0.95    0.90
  21  11  -8    1.18    0.87
 -19 -11   8    2.73    1.03
  19 -11  -8    3.46    1.15
  19  11  -8    1.79    1.03
 -17 -11   8    3.40    1.09
  17 -11  -8    2.29    0.94
  17  11  -8    3.15    1.12
  15 -11  -8    0.02    0.56
 -15 -11   8    0.40    0.47
  15  11  -8    0.36    0.56
  13 -11  -8    7.08    1.38
 -13 -11   8    4.10    1.08
  13  11  -8    5.25    1.30
 -11 -11   8    6.81    1.32
  11 -11  -8    6.74    1.35
  11  11  -8    7.78    1.48
  -9 -11   8    0.67    0.58
   9 -11  -8    0.34    0.56
   9  11  -8    1.34    0.66
  -7 -11   8    5.10    1.09
   7 -11  -8    5.00    1.15
   7  11  -8    7.88    1.43
   5 -11  -8    0.70    0.64
  -5 -11   8    1.29    0.63
   5 -11  -8    0.86    0.60
   5  11  -8    1.16    0.63
   3 -11  -8    0.95    0.64
  -3 -11   8    1.21    0.61
   3 -11  -8    1.39    0.75
   3  11  -8    3.22    0.92
   1 -11  -8    0.46    0.66
   1 -11  -8    1.13    0.67
  -1 -11   8   -0.18    0.48
   1  11  -8    1.20    0.59
   1  11  -8    0.71    0.69
   1 -11   8    2.48    0.91
  -1 -11  -8    4.39    1.04
  -1  11  -8    3.78    1.01
  -1  11  -8    4.73    1.45
  -3 -11  -8    0.53    0.55
   3 -11   8    1.03    0.69
  -3  11  -8   -0.23    0.74
   3  11   8    1.23    0.73
  -5 -11  -8    1.50    0.78
   5 -11   8   -0.09    0.48
   5  11   8    0.17    0.60
 -18 -12   8    2.62    0.97
  18 -12  -8    2.95    1.06
  18  12  -8    1.42    0.92
  16 -12  -8    4.71    1.22
 -16 -12   8    4.18    1.19
  16  12  -8    3.16    1.14
 -14 -12   8    4.12    1.14
  14 -12  -8    5.61    1.30
  14  12  -8    2.25    0.91
 -12 -12   8    1.39    0.72
  12 -12  -8    1.45    0.77
  12  12  -8    0.85    0.69
  10 -12  -8    2.43    0.89
 -10 -12   8    1.27    0.70
  10  12  -8    1.38    0.76
   8 -12  -8    1.71    0.78
  -8 -12   8    1.87    0.75
   8  12  -8    1.08    0.68
  -6 -12   8    1.71    0.71
   6 -12  -8    2.17    0.89
   6  12  -8    1.39    0.76
  -4 -12   8   -0.05    0.42
   4 -12  -8    1.33    0.73
   4  12  -8   -0.08    0.47
  -2 -12   8    0.48    0.53
   2 -12  -8    0.69    0.52
   2  12  -8    0.14    0.40
   0 -12   8   -0.37    0.41
   0 -12  -8    0.23    0.56
   0  12  -8    0.61    0.53
   2 -12   8    6.15    1.37
  -2  12  -8    8.58    1.83
   4 -12   8    0.94    0.80
  17 -13  -8    1.44    0.87
 -17 -13   8    0.77    0.66
  17  13  -8    0.52    0.73
 -15 -13   8    0.00    0.48
  15 -13  -8    2.16    0.93
  15  13  -8   -0.07    0.58
 -13 -13   8    0.68    0.55
  13 -13  -8   -0.12    0.63
  13  13  -8    0.18    0.68
  11 -13  -8   -0.34    0.52
 -11 -13   8   -0.17    0.39
  11  13  -8    0.60    0.61
   9 -13  -8    0.73    0.74
  -9 -13   8    1.37    0.66
   9  13  -8    1.03    0.73
   7 -13  -8    0.12    0.53
  -7 -13   8    0.57    0.56
   7  13  -8   -0.08    0.48
   5 -13  -8    1.52    0.76
  -5 -13   8    0.43    0.54
   5  13  -8   -0.21    0.43
   3 -13  -8    0.97    0.67
  -3 -13   8    1.36    0.72
   3  13  -8    0.69    0.53
  -1 -13   8   -0.48    0.60
   1 -13  -8    0.85    0.61
   1  13  -8   -0.14    0.50
   1 -13   8    0.68    0.72
  -1 -13  -8    0.89    0.71
  -1  13  -8    0.67    0.63
  14 -14  -8    1.40    0.94
 -14 -14   8    0.67    0.66
  14  14  -8    1.58    1.01
  12 -14  -8    0.23    0.65
 -12 -14   8   -0.35    0.44
  12  14  -8    0.07    0.57
  10 -14  -8    1.07    0.83
 -10 -14   8    0.49    0.56
  10  14  -8    0.86    0.76
  -8 -14   8    0.20    0.52
   8 -14  -8    0.47    0.65
   8  14  -8    0.38    0.60
  -6 -14   8    0.35    0.61
   6 -14  -8    1.24    0.73
   6  14  -8    0.66    0.69
   4 -14  -8    0.20    0.62
  -4 -14   8   -0.23    0.48
   4  14  -8    0.35    0.65
  -2 -14   8   -0.50    0.51
   2 -14  -8    1.26    0.68
   2  14  -8    0.48    0.59
  26   0  -9    0.06    0.64
 -24   0   9    0.24    0.50
  24   0  -9   -0.52    0.48
 -22   0   9   -0.17    0.28
  22   0  -9   -0.05    0.48
 -20   0   9   -0.12    0.25
  20   0  -9   -0.01    0.58
  18   0  -9   -0.04    0.49
 -18   0   9    0.20    0.27
  16   0  -9    0.39    0.47
 -16   0   9    0.04    0.19
 -14   0   9    0.05    0.19
  14   0  -9   -0.25    0.38
  12   0  -9   -0.39    0.25
 -12   0   9   -0.18    0.18
  12   0  -9   -0.15    0.17
 -10   0   9    0.08    0.24
  10   0  -9   -0.15    0.22
  10   0  -9   -0.45    0.30
   8   0  -9    0.07    0.30
   8   0  -9    0.42    0.37
  -8   0   9   -0.34    0.20
   6   0  -9   -0.18    0.20
   6   0  -9    0.36    0.32
  -6   0   9    0.11    0.30
   4   0  -9   -0.45    0.21
   4   0  -9    0.06    0.29
  -4   0   9    0.04    0.28
   2   0  -9    0.06    0.37
   2   0  -9   -0.19    0.19
  -2   0   9   -0.20    0.28
   0   0   9    0.01    0.30
   0   0  -9   -0.08    0.43
   2   0   9    0.62    0.43
   4   0   9    0.82    0.51
   6   0   9   -0.07    0.40
   8   0   9    0.56    0.56
  10   0   9    0.56    0.60
  27  -1  -9    0.82    0.75
  27   1  -9    1.21    0.83
 -25  -1   9   -0.03    0.43
  25  -1  -9    0.28    0.67
  25   1  -9    0.03    0.57
 -23  -1   9    1.27    0.64
  23  -1  -9    2.28    0.94
  23   1  -9    1.29    0.76
 -21  -1   9    1.98    0.59
  21  -1  -9    1.93    0.81
 -21   1   9    1.46    0.51
  21   1  -9    1.55    0.76
 -19  -1   9   10.94    1.32
  19  -1  -9    7.50    1.34
  19   1  -9    8.49    1.42
 -19   1   9   10.10    1.14
  17  -1  -9   14.75    1.74
 -17  -1   9   14.56    1.47
  17   1  -9   11.41    1.57
 -17   1   9   14.99    1.16
 -15  -1   9   -0.01    0.22
  15  -1  -9    0.66    0.50
 -15   1   9   -0.07    0.18
  15   1  -9    1.23    0.59
 -13  -1   9    1.04    0.36
  13  -1  -9    1.05    0.56
  13   1  -9    1.06    0.37
 -13   1   9    1.27    0.36
  13   1  -9    1.14    0.52
 -11  -1   9   14.08    1.15
  11  -1  -9   11.22    1.40
  11  -1  -9   10.92    1.42
 -11   1   9   12.49    1.03
  11   1  -9   15.58    1.63
  11   1  -9   12.91    1.17
   9  -1  -9   14.11    1.64
   9  -1  -9   15.16    1.61
  -9  -1   9   14.85    1.26
  -9   1   9   14.79    1.20
   9   1  -9   13.76    1.51
   9   1  -9   17.68    1.44
  -7  -1   9   18.85    1.45
   7  -1  -9   17.67    1.57
   7  -1  -9   17.19    1.42
  -7   1   9   14.52    1.27
   7   1  -9   15.62    1.48
   7   1  -9   16.80    1.39
  -5  -1   9    8.79    1.12
   5  -1  -9    7.59    1.00
   5  -1  -9    4.55    0.96
   5   1  -9    7.72    1.24
   5   1  -9    9.05    1.04
  -5   1   9    8.83    1.11
   3  -1  -9    4.00    0.69
   3  -1  -9    4.70    0.98
  -3  -1   9    4.30    0.81
  -3   1   9    4.38    0.81
   3   1  -9    4.46    0.68
   3   1  -9    3.54    0.93
   1  -1  -9   30.28    2.46
   1  -1  -9   22.79    1.65
  -1  -1   9   24.28    2.03
   1   1  -9   26.81    1.68
  -1   1   9   28.34    2.10
   1  -1   9   -0.42    0.23
  -1  -1  -9   -0.22    0.39
   1   1   9   -0.04    0.31
   3  -1   9   16.45    1.95
   3   1   9   15.79    1.91
   5  -1   9    0.67    0.57
   5   1   9    1.32    0.70
   7  -1   9    1.56    0.69
   7   1   9    2.49    0.82
   9  -1   9    3.17    1.02
   9   1   9    2.49    0.91
  11  -1   9    1.75    0.81
  11   1   9    1.00    0.78
  26  -2  -9   -0.38    0.62
 -26  -2   9    0.68    0.67
  26   2  -9   -0.39    0.59
  24  -2  -9    6.54    1.35
 -24  -2   9    4.21    1.00
  24   2  -9    4.25    1.13
 -22  -2   9   17.90    1.99
  22  -2  -9   20.52    2.36
  22   2  -9   18.07    2.27
 -20  -2   9   11.44    1.45
  20  -2  -9   10.75    1.63
  20   2  -9   10.27    1.56
 -18  -2   9   31.24    2.25
  18  -2  -9   27.45    2.38
  18   2  -9   30.61    2.46
 -18   2   9   30.90    1.94
 -16  -2   9   17.39    1.48
  16  -2  -9   15.26    1.80
  16   2  -9   18.66    1.98
 -16   2   9   19.33    1.27
 -14  -2   9   21.98    1.68
  14  -2  -9   20.39    2.13
  14   2  -9   23.33    1.91
 -14   2   9   22.48    1.44
  14   2  -9   20.64    1.55
  12  -2  -9   68.26    4.01
 -12  -2   9   63.46    3.72
  12   2  -9   58.96    3.89
 -12   2   9   59.14    3.47
  12   2  -9   64.03    3.68
 -10  -2   9   47.36    2.94
  10  -2  -9   52.55    3.26
  10  -2  -9   49.58    3.13
  10   2  -9   44.37    2.90
 -10   2   9   46.69    2.74
  10   2  -9   40.04    2.96
  -8  -2   9    9.81    1.15
  -8  -2   9    8.27    1.04
   8  -2  -9    6.77    1.06
   8  -2  -9    7.56    1.14
   8   2  -9    8.08    1.12
  -8   2   9    7.03    0.88
   8   2  -9   10.34    1.21
   6  -2  -9    9.01    1.13
  -6  -2   9   12.28    1.35
   6  -2  -9    9.28    1.33
   6   2  -9   10.40    1.36
  -6   2   9    9.36    1.10
   6   2  -9    8.81    1.09
   4  -2  -9    0.02    0.32
  -4  -2   9    0.59    0.40
   4  -2  -9    0.94    0.43
  -4   2   9    0.33    0.29
   4   2  -9    0.54    0.33
   4   2  -9    0.72    0.46
  -2  -2   9    1.21    0.52
   2  -2  -9    1.05    0.43
   2  -2  -9    1.53    0.68
   2   2  -9    1.73    0.44
  -2   2   9    1.84    0.55
   0  -2   9   50.11    3.30
   0  -2  -9   48.11    3.60
   0   2   9   44.04    3.17
  -2  -2  -9    8.44    1.64
   2  -2   9    6.73    1.22
   2   2   9    8.04    1.26
   4  -2   9    1.69    0.65
   4   2   9    4.14    1.02
   6  -2   9    0.74    0.53
   6   2   9    0.17    0.44
   8  -2   9    0.74    0.57
   8   2   9    1.97    0.80
  10  -2   9    1.21    0.75
  10   2   9    2.96    1.07
 -27  -3   9    1.16    0.81
  27  -3  -9   -0.04    0.74
  27   3  -9    0.58    0.77
 -25  -3   9    0.36    0.58
  25  -3  -9    2.27    0.95
  25   3  -9    1.31    0.88
  23  -3  -9    1.90    0.87
 -23  -3   9    2.21    0.72
  23   3  -9    0.68    0.59
 -21  -3   9   12.04    1.64
  21  -3  -9   17.50    2.05
  21   3  -9   10.38    1.64
 -19  -3   9    2.16    0.66
  19  -3  -9    3.78    1.01
  19   3  -9    2.76    0.91
 -17  -3   9    3.92    0.78
  17  -3  -9    3.51    0.96
  17   3  -9    3.01    0.68
  17   3  -9    4.34    1.00
  15  -3  -9   11.24    1.49
 -15  -3   9   10.63    1.25
 -15   3   9    9.06    0.77
  15   3  -9   11.27    0.90
  15   3  -9   13.17    1.64
 -13  -3   9   10.20    1.20
  13  -3  -9    9.58    1.31
 -13   3   9   10.07    0.77
  13   3  -9    9.98    1.40
  13   3  -9    9.25    1.00
 -11  -3   9   18.56    1.52
  11  -3  -9   16.17    1.82
 -11   3   9   17.39    1.23
  11   3  -9   22.46    1.51
  11   3  -9   19.14    1.67
   9  -3  -9    0.13    0.31
  -9  -3   9    0.42    0.30
   9  -3  -9   -0.01    0.44
  -9  -3   9   -0.22    0.19
   9   3  -9   -0.04    0.28
  -9   3   9    0.10    0.21
   9   3  -9   -0.13    0.29
   7  -3  -9   54.81    3.41
  -7  -3   9   51.58    3.35
   7  -3  -9   52.26    3.60
  -7   3   9   52.76    3.14
   7   3  -9   57.91    3.40
   7   3  -9   51.15    3.41
  -5  -3   9    7.78    1.10
   5  -3  -9    4.77    0.88
   5  -3  -9    5.49    1.10
   5   3  -9    6.20    0.90
  -5   3   9    5.34    0.85
   3  -3  -9   23.61    1.80
   3  -3  -9   22.26    2.14
  -3  -3   9   25.93    2.00
   3   3  -9   27.34    1.80
  -3   3   9   22.77    1.85
  -1  -3   9    7.22    1.16
   1  -3  -9    8.13    0.96
   1  -3  -9    7.78    1.32
  -1   3   9    6.96    1.12
   1   3  -9    6.45    0.86
  -1  -3  -9    7.49    1.46
   1  -3   9    3.82    0.93
   1   3   9    4.05    0.91
  -3  -3  -9   30.70    3.28
   3  -3   9   27.68    2.38
   3   3   9   30.61    2.48
   5  -3   9   -0.07    0.35
   5   3   9    1.35    0.64
   7  -3   9    0.59    0.55
   7   3   9    0.13    0.49
   9  -3   9    0.99    0.63
   9   3   9    0.13    0.57
  26  -4  -9    1.59    0.92
 -26  -4   9    2.04    0.91
  26   4  -9    3.04    1.16
  24  -4  -9    2.94    1.05
 -24  -4   9    5.01    1.17
  24   4  -9    4.26    1.20
  22  -4  -9    2.99    0.93
 -22  -4   9    5.45    1.19
  22   4  -9    3.92    1.08
  20  -4  -9    1.15    0.65
 -20  -4   9    2.34    0.70
  20   4  -9    0.98    0.61
 -18  -4   9   12.20    1.54
  18  -4  -9    9.63    1.50
  18   4  -9   12.19    1.71
  16  -4  -9    0.37    0.56
 -16  -4   9    0.40    0.37
  16   4  -9   -0.06    0.34
  14  -4  -9    6.08    1.14
 -14  -4   9    8.55    1.19
  14   4  -9    7.38    0.69
  14   4  -9   11.44    1.50
 -12  -4   9    8.81    1.17
  12  -4  -9    8.22    1.24
 -12   4   9    8.75    0.63
  12   4  -9    8.28    1.27
  12   4  -9    9.00    0.96
 -10  -4   9    0.91    0.43
  10  -4  -9    1.85    0.65
  10   4  -9    0.46    0.38
 -10   4   9    0.69    0.25
   8  -4  -9    2.93    0.80
   8  -4  -9    3.89    0.84
  -8  -4   9    5.00    0.86
  -8  -4   9    4.87    0.79
  -8   4   9    5.10    0.67
   8   4  -9    5.30    0.93
   6  -4  -9    7.07    1.24
   6  -4  -9    5.62    0.97
  -6  -4   9    5.50    0.94
  -6   4   9    7.55    0.91
   6   4  -9    4.68    0.85
   4  -4  -9   14.62    1.90
  -4  -4   9   13.83    1.61
   4  -4  -9   17.67    1.48
   4   4  -9   14.50    1.33
  -4   4   9   16.81    1.39
   2  -4  -9   15.78    1.41
  -2  -4   9   16.67    1.77
   2  -4  -9   12.60    1.81
   2   4  -9   18.35    1.40
  -2   4   9   17.25    1.79
   0  -4   9   31.77    2.40
   0  -4  -9   28.15    2.57
   0   4   9   26.35    2.19
   2  -4   9    7.99    1.34
  -2  -4  -9   10.87    1.81
   2   4   9   10.66    1.54
  -4  -4  -9   11.74    2.05
   4  -4   9   12.26    1.73
   4   4   9   10.62    1.64
   6  -4   9    8.04    1.42
   6   4   9    7.12    1.35
   8  -4   9    1.08    0.70
   8   4   9    0.10    0.58
  10  -4   9    0.97    0.81
  10   4   9    1.92    0.81
 -27  -5   9    0.82    0.78
  27  -5  -9   -0.65    0.71
  27   5  -9   -0.09    0.80
 -25  -5   9    1.14    0.67
  25  -5  -9    0.19    0.74
  25   5  -9    2.33    0.89
  23  -5  -9    0.60    0.69
 -23  -5   9    1.04    0.60
  23   5  -9   -0.06    0.61
  21  -5  -9   40.87    3.04
 -21  -5   9   33.94    2.86
  21   5  -9   35.30    3.05
 -19  -5   9    3.45    0.91
  19  -5  -9    4.18    1.05
  19   5  -9    4.64    1.09
  17  -5  -9    1.20    0.70
 -17  -5   9    0.35    0.41
  17   5  -9    0.57    0.53
 -15  -5   9    0.01    0.28
  15  -5  -9    0.37    0.59
  15   5  -9    0.63    0.50
  13  -5  -9   42.07    3.03
 -13  -5   9   39.91    2.86
  13   5  -9   43.37    3.06
 -11  -5   9   41.92    2.83
  11  -5  -9   40.74    2.94
 -11   5   9   40.79    2.23
  11   5  -9   43.06    3.00
  -9  -5   9    3.49    0.65
  -9  -5   9    3.20    0.71
   9  -5  -9    2.74    0.80
  -9   5   9    5.02    0.59
   9   5  -9    3.18    0.77
   7  -5  -9   21.10    1.92
   7  -5  -9   19.15    1.70
  -7  -5   9   17.86    1.85
   7   5  -9   17.75    1.62
  -7   5   9   18.10    1.36
   5  -5  -9    2.12    0.65
   5  -5  -9    1.46    0.62
  -5  -5   9    1.56    0.59
  -5   5   9    2.24    0.53
   5   5  -9    1.42    0.52
   3  -5  -9   55.47    3.49
  -3  -5   9   56.56    3.67
   3  -5  -9   53.32    3.91
   3   5  -9   56.34    3.45
  -3   5   9   52.52    3.44
  -1  -5   9   11.60    1.59
   1  -5  -9   18.41    1.50
   1  -5  -9   15.17    2.09
  -1   5   9   16.27    1.77
   1   5  -9   16.23    1.38
  -1  -5  -9    1.98    0.82
   1  -5   9    3.82    0.97
   1   5   9    2.48    0.73
   3  -5   9    0.34    0.45
  -3  -5  -9    0.26    0.69
   3   5   9    0.35    0.51
  -5  -5  -9    1.41    0.98
   5  -5   9    0.93    0.54
   5   5   9    1.21    0.68
   7  -5   9    6.01    1.32
   7   5   9    2.68    0.95
   9  -5   9    0.44    0.56
   9   5   9    0.09    0.58
  26  -6  -9    0.29    0.81
 -26  -6   9    0.09    0.66
  26   6  -9    0.04    0.78
  24  -6  -9   -0.59    0.67
 -24  -6   9   -0.53    0.43
  24   6  -9    0.39    0.71
 -22  -6   9    0.25    0.51
  22  -6  -9    0.23    0.67
  22   6  -9   -0.73    0.46
  20  -6  -9   -0.49    0.52
 -20  -6   9    0.29    0.43
  20   6  -9    0.32    0.54
 -18  -6   9    3.17    0.86
  18  -6  -9    2.75    0.91
  18   6  -9    2.22    0.77
  16  -6  -9    5.88    1.18
 -16  -6   9    6.60    1.16
  16   6  -9    7.16    1.33
  14  -6  -9   10.19    1.56
 -14  -6   9   13.34    1.63
  14   6  -9   12.68    1.79
 -12  -6   9    1.78    0.63
  12  -6  -9    1.49    0.73
  12   6  -9    1.99    0.77
 -10  -6   9    7.25    1.12
  10  -6  -9    7.35    1.23
  10   6  -9    6.50    1.14
  -8  -6   9    0.22    0.42
  -8  -6   9    0.13    0.29
   8  -6  -9    0.25    0.42
   8  -6  -9    0.47    0.47
   8   6  -9   -0.18    0.29
  -8   6   9    0.79    0.28
   6  -6  -9    6.50    1.25
  -6  -6   9    8.17    1.20
   6  -6  -9    8.31    1.25
  -6   6   9    7.74    0.94
   6   6  -9    7.16    1.13
   4  -6  -9    0.38    0.50
  -4  -6   9    0.26    0.41
   4  -6  -9    0.08    0.39
  -4   6   9   -0.25    0.22
   4   6  -9    0.16    0.33
   2  -6  -9    7.05    1.41
   2  -6  -9    7.07    1.07
  -2  -6   9    5.15    1.10
   2   6  -9    5.48    0.96
  -2   6   9    5.72    1.02
   0  -6  -9    8.95    1.56
   0  -6   9    7.93    1.30
   0  -6  -9    7.64    1.16
   0   6  -9    8.40    1.15
   0   6   9   10.02    1.41
   2  -6   9   -0.22    0.37
  -2  -6  -9    0.00    0.56
   2   6   9    0.18    0.39
   4  -6   9    9.41    1.54
  -4  -6  -9    7.68    1.72
   4   6   9    8.25    1.46
   6  -6   9    6.06    1.31
   6   6   9    6.15    1.34
  -6   6  -9    5.59    1.62
   8  -6   9   -0.61    0.39
   8   6   9   -0.25    0.49
  25  -7  -9    0.48    0.81
 -25  -7   9    1.05    0.80
  25   7  -9    1.67    0.98
 -23  -7   9    0.56    0.63
  23  -7  -9    0.72    0.81
  23   7  -9   -0.30    0.62
 -21  -7   9    1.89    0.75
  21  -7  -9   -0.38    0.58
  21   7  -9    0.03    0.61
 -19  -7   9    3.26    0.88
  19  -7  -9    4.07    1.09
  19   7  -9    3.24    1.09
  17  -7  -9   20.51    2.23
 -17  -7   9   20.85    2.33
  17   7  -9   17.67    2.27
 -15  -7   9    0.57    0.45
  15  -7  -9    2.24    0.79
  15   7  -9    1.26    0.67
  13  -7  -9   28.02    2.37
 -13  -7   9   25.75    2.23
  13   7  -9   29.63    2.47
  11  -7  -9   15.92    1.92
 -11  -7   9   19.45    2.02
  11   7  -9   18.67    2.17
   9  -7  -9    2.17    0.81
  -9  -7   9    2.72    0.71
   9   7  -9    1.82    0.65
   9   7  -9    2.13    0.59
   7  -7  -9    4.96    1.01
   7  -7  -9    4.00    1.08
  -7  -7   9    5.10    0.97
  -7   7   9    3.54    0.60
   7   7  -9    5.80    1.09
   5  -7  -9   10.54    1.65
   5  -7  -9    9.95    1.42
  -5  -7   9    9.97    1.40
  -5   7   9   14.16    1.36
   5   7  -9   10.02    1.41
   3  -7  -9    0.50    0.50
   3  -7  -9    0.66    0.50
  -3  -7   9    1.64    0.62
  -3   7   9    1.25    0.47
   3   7  -9    0.48    0.39
  -1  -7   9    0.53    0.47
   1  -7  -9    2.46    0.70
   1  -7  -9    0.76    0.59
  -1   7   9    0.83    0.50
   1   7  -9    1.95    0.63
   1  -7   9    7.91    1.42
  -1  -7  -9    7.07    1.46
   1   7   9   10.90    1.53
  -3  -7  -9    5.26    1.40
   3  -7   9    6.29    1.28
  -3   7  -9    7.70    1.72
   3   7   9    5.71    1.21
   5  -7   9    6.38    1.30
   5   7   9    3.66    1.06
  -5   7  -9    5.65    1.60
   7  -7   9   -0.26    0.48
   7   7   9    0.98    0.68
  24  -8  -9    0.23    0.84
 -24  -8   9    0.33    0.63
  24   8  -9    1.14    0.94
 -22  -8   9    0.57    0.64
  22  -8  -9    1.17    0.82
  22   8  -9   -0.22    0.55
  20  -8  -9    1.39    0.76
 -20  -8   9    0.31    0.58
  20   8  -9    1.37    0.70
  18  -8  -9    0.87    0.74
 -18  -8   9    0.73    0.52
  18   8  -9    2.47    0.91
  16  -8  -9    0.88    0.66
 -16  -8   9    1.37    0.64
  16   8  -9    0.64    0.57
  14  -8  -9    0.36    0.51
 -14  -8   9    0.19    0.44
  14   8  -9   -0.34    0.41
  12  -8  -9   -0.11    0.37
 -12  -8   9    0.43    0.40
  12   8  -9    1.29    0.66
 -10  -8   9    1.23    0.62
  10  -8  -9    3.05    0.82
  10   8  -9    2.55    0.83
  -8  -8   9    3.30    0.83
   8  -8  -9    5.70    1.13
   8   8  -9    6.97    1.27
   8   8  -9    7.27    1.12
   6  -8  -9    0.25    0.48
   6  -8  -9    0.31    0.45
  -6  -8   9    0.19    0.37
   6   8  -9    0.98    0.60
   6   8  -9   -0.13    0.35
  -4  -8   9    2.14    0.76
   4  -8  -9    2.21    0.77
   4  -8  -9    1.08    0.63
  -4   8   9    0.77    0.41
   4   8  -9    0.72    0.64
   4   8  -9    1.13    0.54
   2  -8  -9    3.80    1.19
  -2  -8   9    2.01    0.78
   2  -8  -9    3.93    0.91
   2   8  -9    4.92    1.26
  -2   8   9    4.68    0.90
   2   8  -9    4.16    0.90
   0  -8   9    2.69    0.81
   0  -8  -9    1.44    0.59
   0  -8  -9    3.20    1.07
   0   8   9    3.82    0.93
   0   8  -9    1.07    0.79
   0   8  -9    2.32    0.72
   2  -8   9    0.47    0.51
  -2  -8  -9   -0.56    0.55
  -2   8  -9   -0.72    0.56
   2   8   9    0.00    0.48
   4  -8   9    0.26    0.56
   4   8   9   -0.09    0.49
  -4   8  -9    1.86    0.98
   6  -8   9    1.44    0.79
   6   8   9    0.44    0.64
 -23  -9   9    0.48    0.75
  23  -9  -9    1.16    0.95
  23   9  -9    0.00    0.79
 -21  -9   9    3.64    1.10
  21  -9  -9    3.62    1.15
  21   9  -9    2.40    1.00
 -19  -9   9    0.38    0.56
  19  -9  -9    0.88    0.72
  19   9  -9   -0.03    0.54
  17  -9  -9    1.61    0.70
 -17  -9   9    0.70    0.56
  17   9  -9    0.45    0.62
 -15  -9   9    0.30    0.46
  15  -9  -9    0.50    0.57
  15   9  -9    0.10    0.47
 -13  -9   9    0.08    0.37
  13  -9  -9    0.11    0.49
  13   9  -9   -0.35    0.32
  11  -9  -9    5.19    1.17
 -11  -9   9    4.59    0.97
  11   9  -9    4.84    1.15
   9  -9  -9   -0.19    0.40
  -9  -9   9    1.03    0.59
   9   9  -9    0.14    0.47
   7  -9  -9   -0.20    0.38
   7  -9  -9    0.21    0.44
   7   9  -9   -0.16    0.34
  -5  -9   9    0.81    0.51
   5  -9  -9    0.66    0.68
   5  -9  -9    1.26    0.61
   5   9  -9    1.34    0.67
   5   9  -9    1.30    0.58
   3  -9  -9    7.80    1.32
   3  -9  -9    7.24    1.48
  -3  -9   9    6.74    1.24
  -3   9   9    6.73    1.07
   3   9  -9    4.68    1.18
   3   9  -9    6.40    1.16
   1  -9  -9    0.51    0.49
   1  -9  -9    0.59    0.65
  -1  -9   9    0.80    0.58
  -1   9   9    0.10    0.37
   1   9  -9    0.29    0.61
   1   9  -9    0.41    0.46
   1  -9   9    4.53    1.08
  -1  -9  -9    5.73    1.43
   1   9   9    8.06    1.34
  -1   9  -9    3.55    1.29
   3  -9   9    2.28    0.89
  -3   9  -9    1.72    1.03
   3   9   9    1.24    0.73
   5  -9   9    0.84    0.68
   5   9   9    0.91    0.70
 -22 -10   9    0.34    0.70
  22 -10  -9    0.83    0.88
  22  10  -9    1.02    0.99
 -20 -10   9    2.95    1.13
  20 -10  -9    4.22    1.20
  20  10  -9    5.29    1.46
  18 -10  -9    8.73    1.61
 -18 -10   9   11.05    1.76
  18  10  -9    6.20    1.45
 -16 -10   9    0.40    0.49
  16 -10  -9   -0.46    0.53
  16  10  -9   -0.38    0.51
  14 -10  -9    0.98    0.69
 -14 -10   9    0.53    0.51
  14  10  -9    0.94    0.71
 -12 -10   9    0.33    0.46
  12 -10  -9    0.68    0.56
  12  10  -9    0.74    0.59
  10 -10  -9   13.93    1.88
  10  10  -9   16.93    2.19
   8 -10  -9    1.14    0.71
  -8 -10   9    2.28    0.77
   8  10  -9    3.06    0.96
  -6 -10   9    0.63    0.50
   6 -10  -9    0.55    0.52
   6 -10  -9    0.06    0.43
   6  10  -9    0.22    0.41
  -4 -10   9    0.63    0.51
   4 -10  -9    1.32    0.69
   4 -10  -9    0.37    0.60
   4  10  -9    0.40    0.43
   4  10  -9   -0.19    0.62
  -2 -10   9    4.84    1.07
   2 -10  -9    3.52    1.11
   2 -10  -9    2.27    0.84
   2  10  -9    2.41    0.77
   2  10  -9    2.31    0.99
   0 -10  -9   14.54    2.02
   0 -10  -9   14.24    2.16
   0 -10   9   16.90    2.16
   0  10   9   15.55    1.94
   0  10  -9   17.26    2.07
   0  10  -9   17.75    2.52
  -2 -10  -9   -0.02    0.41
   2 -10   9    0.02    0.49
  -2  10  -9    0.61    0.81
   2  10   9    0.43    0.57
   4 -10   9   -0.15    0.53
  -4 -10  -9    1.00    0.66
   4  10   9    1.50    0.81
 -21 -11   9    1.51    0.92
  21 -11  -9    2.35    1.08
  21  11  -9    1.86    1.02
 -19 -11   9    0.25    0.60
  19 -11  -9    0.53    0.83
  19  11  -9   -0.42    0.69
  17 -11  -9    0.43    0.75
 -17 -11   9    0.21    0.49
  17  11  -9    0.75    0.80
 -15 -11   9   -0.18    0.46
  15 -11  -9    0.19    0.56
  15  11  -9   -0.12    0.59
 -13 -11   9    2.43    0.85
  13 -11  -9    2.84    0.96
  13  11  -9    2.63    0.95
  11 -11  -9    0.17    0.54
 -11 -11   9   -0.04    0.41
  11  11  -9    0.78    0.58
  -9 -11   9    0.40    0.43
   9 -11  -9    1.41    0.78
   9  11  -9    0.55    0.58
   7 -11  -9   10.20    2.36
   7 -11  -9   12.06    1.87
  -7 -11   9    9.22    1.58
   7  11  -9   10.77    1.75
  -5 -11   9    0.49    0.59
   5 -11  -9    0.27    0.56
   5  11  -9    1.62    0.73
  -3 -11   9    1.32    0.79
   3 -11  -9    0.45    0.52
   3  11  -9   -0.53    0.32
  -1 -11   9    0.97    0.66
   1 -11  -9    1.75    0.78
   1  11  -9    3.39    0.93
   1  11  -9    0.34    0.77
   1 -11   9    1.42    0.72
  -1  11  -9    0.36    0.88
   3 -11   9    1.29    0.73
 -18 -12   9    1.38    0.71
  18 -12  -9    2.22    1.00
  18  12  -9    1.28    0.89
 -16 -12   9    0.77    0.61
  16 -12  -9    1.19    0.80
  16  12  -9    1.57    0.86
  14 -12  -9    3.37    1.04
 -14 -12   9    1.82    0.79
  14  12  -9    2.68    1.03
  12 -12  -9   -0.06    0.48
 -12 -12   9    0.33    0.49
  12  12  -9   -0.49    0.40
  10 -12  -9    2.42    0.88
 -10 -12   9    1.89    0.73
  10  12  -9    1.99    0.86
   8 -12  -9    3.07    1.07
  -8 -12   9    5.44    1.26
   8  12  -9    4.41    1.18
  -6 -12   9    1.90    0.75
   6 -12  -9    2.63    0.92
   6  12  -9    1.14    0.70
  -4 -12   9    1.54    0.81
   4 -12  -9    3.06    0.96
   4  12  -9    1.45    0.75
   2 -12  -9    0.01    0.52
  -2 -12   9    0.09    0.53
   2  12  -9    0.49    0.51
   0 -12   9    3.63    1.04
   2 -12   9   -0.23    0.58
  17 -13  -9    0.06    0.71
 -17 -13   9    0.54    0.66
  17  13  -9    0.03    0.59
 -15 -13   9   -0.34    0.37
  15 -13  -9    0.90    0.83
  15  13  -9    0.01    0.65
 -13 -13   9    5.15    1.20
  13 -13  -9    3.88    1.14
  13  13  -9    3.63    1.18
 -11 -13   9    8.36    1.56
  11 -13  -9   11.38    1.83
  11  13  -9   11.40    2.00
   9 -13  -9    0.87    0.71
  -9 -13   9    0.80    0.60
   9  13  -9    0.42    0.63
  -7 -13   9    0.54    0.59
   7 -13  -9    0.70    0.70
   7  13  -9    0.56    0.64
  -5 -13   9    0.36    0.62
   5 -13  -9    0.22    0.62
   5  13  -9    0.06    0.52
   3 -13  -9    7.64    1.55
  -3 -13   9    7.68    1.49
   3  13  -9    8.96    1.63
   1 -13  -9    0.78    0.68
  -1 -13   9    1.05    0.71
   1  13  -9    0.34    0.55
 -14 -14   9   -0.35    0.50
 -12 -14   9    6.44    1.46
  12 -14  -9    5.55    1.41
  12  14  -9    4.25    1.34
 -10 -14   9    0.32    0.54
  10 -14  -9    0.87    0.74
  10  14  -9    0.78    0.68
  -8 -14   9   -0.22    0.48
   8 -14  -9   -0.21    0.58
   8  14  -9    0.70    0.64
   6 -14  -9    5.14    1.31
  -6 -14   9    3.99    1.10
   6  14  -9    2.23    0.96
  -4 -14   9   -0.29    0.50
   4 -14  -9    1.05    0.77
   4  14  -9    0.10    0.53
  28   0 -10    6.44    1.46
  26   0 -10    7.60    1.47
  24   0 -10    0.60    0.65
 -22   0  10   47.08    3.11
  22   0 -10   47.25    3.51
 -20   0  10   18.23    1.50
  20   0 -10   17.97    2.13
  18   0 -10   32.94    2.59
 -18   0  10   30.64    2.12
  16   0 -10    1.62    0.64
 -16   0  10    1.19    0.40
  14   0 -10   22.24    1.80
 -14   0  10   20.07    1.55
  14   0 -10   21.24    1.90
 -12   0  10   30.82    2.11
  12   0 -10   34.19    2.42
  12   0 -10   30.27    2.29
 -10   0  10    3.16    0.65
  10   0 -10    2.93    0.74
  10   0 -10    2.03    0.62
   8   0 -10    2.57    0.73
   8   0 -10    4.74    0.83
  -8   0  10    3.33    0.70
  -6   0  10   31.39    2.32
   6   0 -10   35.87    2.32
   6   0 -10   31.94    2.54
  -4   0  10  164.62    9.63
   4   0 -10  184.09   10.09
   4   0 -10  181.52    9.39
   2   0 -10   35.21    2.86
   2   0 -10   32.25    2.13
  -2   0  10   35.90    2.57
   0   0  10    4.23    0.95
   2   0  10   32.91    2.68
   4   0  10    2.63    0.81
   6   0  10   10.99    1.74
   8   0  10    7.07    1.54
  27  -1 -10   -0.11    0.62
  27   1 -10    0.28    0.69
  25  -1 -10    1.87    0.98
 -25  -1  10    2.52    0.89
  25   1 -10    2.25    0.91
  23  -1 -10    1.09    0.76
 -23  -1  10    1.13    0.53
  23   1 -10    1.19    0.80
  21  -1 -10    0.57    0.57
 -21  -1  10   -0.14    0.32
  21   1 -10    0.23    0.54
 -21   1  10    0.71    0.37
  19  -1 -10   37.69    2.93
 -19  -1  10   38.25    2.57
 -19   1  10   38.38    2.42
  19   1 -10   36.32    2.91
 -17  -1  10   17.64    1.46
  17  -1 -10   18.08    1.98
 -17   1  10   17.72    1.33
  17   1 -10   17.86    2.02
 -15  -1  10   30.73    2.13
  15  -1 -10   27.20    2.38
  15   1 -10   34.28    2.52
 -15   1  10   32.81    2.05
  15   1 -10   31.69    2.22
  13  -1 -10    4.25    0.90
 -13  -1  10    4.42    0.75
  13  -1 -10    4.70    0.96
  13   1 -10    5.49    1.03
 -13   1  10    4.92    0.72
  13   1 -10    5.46    0.87
  11  -1 -10    9.35    1.31
  11  -1 -10    7.00    1.11
 -11  -1  10    6.36    0.92
 -11   1  10    7.60    0.94
  11   1 -10    6.37    1.01
  11   1 -10    5.78    1.01
   9  -1 -10    8.04    1.22
  -9  -1  10    6.85    1.02
   9  -1 -10    8.97    1.22
  -9   1  10    8.28    1.01
   9   1 -10    7.17    1.10
   9   1 -10    8.08    1.15
  -7  -1  10    0.20    0.33
   7  -1 -10    0.74    0.44
   7  -1 -10    0.24    0.36
   7   1 -10    0.62    0.37
  -7   1  10    0.52    0.31
   7   1 -10    0.57    0.40
   5  -1 -10    8.00    1.03
  -5  -1  10   11.16    1.34
   5  -1 -10    8.20    1.36
  -5   1  10    9.98    1.25
   5   1 -10    7.80    1.04
   5   1 -10    7.92    1.35
   3  -1 -10   11.10    1.71
  -3  -1  10   11.55    1.50
   3  -1 -10    9.88    1.10
   3   1 -10   10.86    1.72
  -3   1  10   12.10    1.43
   3   1 -10   10.37    1.12
   1  -1 -10   64.04    4.51
  -1  -1  10   66.29    4.21
  -1   1  10   63.07    4.16
   1  -1  10    0.66    0.47
   1   1  10    1.02    0.54
   3  -1  10    4.48    1.03
   3   1  10    2.37    0.77
   5  -1  10    4.01    1.06
   5   1  10    1.43    0.69
   7  -1  10    1.05    0.63
   7   1  10    2.53    0.91
   9  -1  10    5.55    1.39
   9   1  10    2.98    1.03
  28  -2 -10    0.03    0.69
  28   2 -10   -0.38    0.63
  26  -2 -10   -0.62    0.70
 -26  -2  10   -0.30    0.43
  26   2 -10   -0.17    0.58
  24  -2 -10    1.16    0.81
 -24  -2  10    3.18    0.82
  24   2 -10    2.53    0.91
 -22  -2  10   -0.04    0.33
  22  -2 -10    0.15    0.68
  22   2 -10    0.03    0.49
 -20  -2  10    9.34    1.26
  20  -2 -10   10.28    1.61
  20   2 -10   10.22    1.63
  18  -2 -10   21.07    2.35
 -18  -2  10   25.20    1.91
  18   2 -10   23.88    2.50
 -18   2  10   25.27    1.63
  16  -2 -10   12.27    1.60
 -16  -2  10   13.77    1.47
  16   2 -10   12.64    1.60
 -16   2  10   10.67    0.93
  16   2 -10   10.01    1.18
  14  -2 -10   11.65    1.60
 -14  -2  10   14.23    1.44
 -14   2  10   13.41    1.08
  14   2 -10   18.64    1.95
  14   2 -10   14.62    1.25
  12  -2 -10    5.95    1.04
 -12  -2  10    4.38    0.80
  12  -2 -10    5.31    1.04
  12   2 -10    4.99    0.96
  12   2 -10    5.36    0.89
 -12   2  10    5.50    0.74
  10  -2 -10    7.24    1.17
 -10  -2  10    7.10    1.00
  10  -2 -10    8.71    1.27
  10   2 -10    7.27    1.10
  10   2 -10    7.05    1.08
 -10   2  10    8.20    0.95
  -8  -2  10   -0.25    0.28
   8  -2 -10    0.69    0.46
   8  -2 -10    1.01    0.53
   8   2 -10   -0.03    0.32
  -8   2  10    0.26    0.29
   8   2 -10    0.11    0.35
   6  -2 -10   18.37    2.05
   6  -2 -10   15.58    1.65
  -6  -2  10   14.76    1.67
   6   2 -10   18.95    2.07
   6   2 -10   17.50    1.43
  -6   2  10   15.13    1.56
   4  -2 -10    7.15    1.35
   4  -2 -10    6.43    0.92
  -4  -2  10    5.77    1.01
  -4   2  10    5.35    0.90
   4   2 -10    4.31    0.77
   2  -2 -10    0.00    0.34
  -2  -2  10   -0.04    0.36
   2  -2 -10   -0.21    0.31
   2   2 -10    0.05    0.23
  -2   2  10    0.07    0.35
   0  -2  10    8.41    1.32
   0  -2 -10    6.06    1.42
   0   2  10    7.81    1.26
   2  -2  10    3.78    0.96
   2   2  10    3.64    0.90
   4  -2  10    0.70    0.56
   4   2  10    0.50    0.51
   6  -2  10    2.30    0.86
   6   2  10    0.90    0.57
   8  -2  10    0.44    0.52
   8   2  10    0.45    0.66
  27  -3 -10   -0.69    0.67
 -27  -3  10    0.14    0.57
  27   3 -10    0.21    0.71
 -25  -3  10    1.53    0.71
  25  -3 -10    0.92    0.88
  25   3 -10    0.64    0.70
  23  -3 -10    3.84    1.10
 -23  -3  10    4.10    0.98
  23   3 -10    3.13    1.00
 -21  -3  10    0.02    0.31
  21  -3 -10    0.83    0.69
  21   3 -10    0.46    0.54
  19  -3 -10    2.66    0.91
 -19  -3  10    1.86    0.61
  19   3 -10    0.73    0.58
 -17  -3  10   16.24    1.70
  17  -3 -10   15.72    1.88
  17   3 -10   13.07    1.80
  15  -3 -10   43.80    3.31
 -15  -3  10   44.89    3.07
 -15   3  10   51.10    2.75
  15   3 -10   46.96    2.90
  15   3 -10   50.89    3.45
 -13  -3  10   10.68    1.29
  13  -3 -10    8.45    1.31
 -13   3  10    9.61    0.82
  13   3 -10    8.21    1.27
  13   3 -10   11.81    1.22
 -11  -3  10    0.64    0.40
  11  -3 -10    0.61    0.45
  11  -3 -10    0.77    0.59
  11   3 -10    1.53    0.53
 -11   3  10    1.73    0.41
  11   3 -10    1.27    0.56
   9  -3 -10    5.69    1.16
  -9  -3  10    9.62    1.22
   9  -3 -10    5.41    1.03
   9   3 -10    9.32    1.24
  -9   3  10    6.54    0.85
   9   3 -10    7.91    1.19
   7  -3 -10    3.82    0.84
  -7  -3  10    2.02    0.67
   7  -3 -10    3.09    0.81
  -7   3  10    2.73    0.58
   7   3 -10    3.40    0.72
  -5  -3  10    2.57    0.74
   5  -3 -10    1.90    0.63
   5  -3 -10    1.35    0.63
  -5   3  10    1.35    0.49
   5   3 -10    2.10    0.54
   3  -3 -10   -0.05    0.43
   3  -3 -10   -0.04    0.44
  -3  -3  10    0.33    0.48
   3   3 -10   -0.10    0.27
  -3   3  10    0.65    0.42
  -1  -3  10   -0.09    0.41
   1  -3 -10    0.77    0.56
  -1   3  10    0.33    0.38
  -1  -3 -10    5.69    1.28
   1  -3  10    4.30    1.01
   1   3  10    7.17    1.23
   3  -3  10    0.41    0.54
  -3  -3 -10    1.44    0.83
   3   3  10    0.78    0.58
   5  -3  10    0.68    0.59
   5   3  10    0.74    0.59
   7  -3  10    0.36    0.52
   7   3  10    0.17    0.57
   9  -3  10   -0.13    0.47
   9   3  10   -0.57    0.48
  28  -4 -10    1.34    0.98
 -28  -4  10    0.85    0.73
  28   4 -10    0.75    0.83
 -26  -4  10   -0.25    0.55
  26  -4 -10   -1.12    0.62
  26   4 -10   -0.19    0.57
  24  -4 -10    2.93    1.03
 -24  -4  10    1.81    0.80
  24   4 -10    2.15    0.97
  22  -4 -10    0.40    0.74
 -22  -4  10    0.60    0.55
  22   4 -10    0.08    0.56
 -20  -4  10    2.62    0.75
  20  -4 -10    1.25    0.79
  20   4 -10    2.01    0.85
  18  -4 -10    0.29    0.61
 -18  -4  10    0.58    0.41
  18   4 -10   -0.03    0.48
  16  -4 -10   41.81    3.10
 -16  -4  10   41.51    2.92
  16   4 -10   42.93    3.16
 -14  -4  10   13.21    1.49
  14  -4 -10   12.00    1.61
  14   4 -10   10.46    1.56
  14   4 -10   12.89    1.07
  12  -4 -10   10.59    1.46
 -12  -4  10    6.99    1.07
  12   4 -10    8.07    1.03
 -12   4  10    7.72    0.67
  12   4 -10    7.22    1.22
 -10  -4  10    1.14    0.45
  10  -4 -10    1.95    0.74
 -10  -4  10    1.39    0.60
  10  -4 -10    2.56    0.75
  10   4 -10    1.96    0.68
 -10   4  10    2.02    0.44
   8  -4 -10    4.72    1.01
  -8  -4  10    5.91    0.98
   8  -4 -10    6.32    1.06
   8   4 -10    4.16    0.87
  -8   4  10    5.97    0.82
   6  -4 -10    3.88    0.91
   6  -4 -10    2.69    0.76
  -6  -4  10    2.89    0.78
   6   4 -10    3.56    0.78
  -6   4  10    3.72    0.71
   4  -4 -10    4.14    0.85
   4  -4 -10    3.03    0.91
  -4  -4  10    3.33    0.81
  -4   4  10    5.20    0.90
   4   4 -10    3.71    0.73
   2  -4 -10    4.18    0.84
  -2  -4  10    6.87    1.22
   2  -4 -10    2.94    0.95
   2   4 -10    4.77    0.79
  -2   4  10    4.29    0.91
   0  -4  10    3.49    0.87
   0  -4 -10    3.57    1.02
   0   4  10    2.01    0.71
   2  -4  10   15.60    2.05
  -2  -4 -10   22.87    2.84
   2   4  10   13.44    1.90
   4  -4  10    2.81    0.89
   4   4  10    3.08    0.92
   6  -4  10    0.44    0.51
   6   4  10    0.56    0.66
   8  -4  10   -0.10    0.50
   8   4  10    0.32    0.61
  27  -5 -10   -0.73    0.75
 -27  -5  10    0.43    0.62
  27   5 -10   -0.34    0.71
  25  -5 -10   10.47    1.76
 -25  -5  10    8.70    1.62
  25   5 -10    6.27    1.47
  23  -5 -10    0.24    0.70
 -23  -5  10    1.07    0.61
  23   5 -10    0.74    0.72
  21  -5 -10    1.90    0.95
 -21  -5  10    0.78    0.50
  21   5 -10    1.62    0.82
  19  -5 -10    0.51    0.64
 -19  -5  10    1.67    0.70
  19   5 -10    1.26    0.68
  17  -5 -10   25.14    2.54
 -17  -5  10   25.51    2.09
  17   5 -10   22.50    2.62
  15  -5 -10   22.25    2.42
 -15  -5  10   21.83    2.20
  15   5 -10   20.46    2.31
 -13  -5  10    6.47    1.09
  13  -5 -10    5.36    1.10
  13   5 -10    6.47    1.19
 -11  -5  10    6.83    1.10
  11  -5 -10    7.38    1.25
  11   5 -10    6.96    1.21
 -11   5  10    7.54    0.87
   9  -5 -10    2.08    0.69
  -9  -5  10    0.33    0.46
   9  -5 -10    0.59    0.52
   9   5 -10    0.63    0.42
  -9   5  10    0.59    0.29
   7  -5 -10    3.64    1.02
  -7  -5  10    1.58    0.62
   7  -5 -10    1.86    0.70
   7   5 -10    1.69    0.59
  -7   5  10    2.22    0.55
  -5  -5  10   -0.11    0.40
   5  -5 -10    0.09    0.39
   5  -5 -10   -0.30    0.41
   5   5 -10    0.10    0.25
  -5   5  10    0.11    0.28
   3  -5 -10    2.56    0.92
  -3  -5  10    3.21    0.90
   3  -5 -10    3.73    0.80
   3   5 -10    2.84    0.69
  -3   5  10    3.64    0.79
   1  -5 -10    2.55    0.92
  -1  -5  10    0.43    0.47
  -1   5  10    1.06    0.50
  -1  -5 -10    8.24    1.68
   1  -5  10    8.86    1.55
   1   5  10    8.78    1.41
   3  -5  10    7.84    1.40
   3   5  10    6.65    1.33
   5  -5  10    0.54    0.56
   5   5  10    0.44    0.60
   7  -5  10   -0.87    0.40
   7   5  10    0.50    0.60
  26  -6 -10   -0.80    0.69
 -26  -6  10    0.14    0.71
  26   6 -10   -0.25    0.68
  24  -6 -10    0.79    0.85
 -24  -6  10    2.23    0.88
  24   6 -10    0.55    0.81
  22  -6 -10    2.41    1.00
 -22  -6  10    1.24    0.68
  22   6 -10    1.52    0.77
 -20  -6  10    0.14    0.40
  20  -6 -10   -0.18    0.53
  20   6 -10   -0.15    0.49
  18  -6 -10    0.19    0.57
 -18  -6  10    0.03    0.36
  18   6 -10   -0.54    0.40
 -16  -6  10    2.50    0.71
  16  -6 -10    1.27    0.74
  16   6 -10    0.85    0.61
 -14  -6  10    1.92    0.68
  14  -6 -10    0.40    0.60
  14   6 -10    0.55    0.49
 -12  -6  10   27.09    2.20
  12  -6 -10   27.03    2.32
  12   6 -10   27.04    2.34
  10  -6 -10    2.52    0.83
  10  -6 -10    1.31    0.67
 -10  -6  10    2.30    0.73
  10   6 -10    2.21    0.71
   8  -6 -10    8.21    1.46
  -8  -6  10    7.01    1.17
   8  -6 -10    8.29    1.34
  -8   6  10    9.15    0.99
   8   6 -10    7.73    1.24
   6  -6 -10    7.21    1.47
   6  -6 -10   10.77    1.49
  -6  -6  10   14.33    1.71
  -6   6  10   11.65    1.27
   6   6 -10    9.89    1.39
   4  -6 -10    2.06    0.86
  -4  -6  10    0.99    0.60
   4  -6 -10    2.96    0.81
  -4   6  10    2.95    0.69
   4   6 -10    2.22    0.64
   2  -6 -10    8.44    1.66
   2  -6 -10    8.99    1.31
  -2  -6  10   10.39    1.49
   2   6 -10   11.66    1.39
  -2   6  10    7.77    1.23
   0  -6  10    3.21    0.93
   0  -6 -10    4.50    1.28
   0   6  10    4.72    1.05
   2  -6  10   10.41    1.70
  -2  -6 -10    9.63    2.10
   2   6  10   10.63    1.65
   4  -6  10    0.00    0.41
   4   6  10   -0.36    0.48
   6  -6  10    0.59    0.61
   6   6  10    0.25    0.61
  25  -7 -10    8.16    1.63
 -25  -7  10    7.07    1.53
  25   7 -10    9.46    1.95
 -23  -7  10    2.13    0.87
  23  -7 -10    1.80    0.91
  23   7 -10    1.29    0.88
  21  -7 -10    1.56    0.91
 -21  -7  10    1.27    0.76
  21   7 -10    1.81    0.89
 -19  -7  10    2.76    0.89
  19  -7 -10    3.69    1.13
  19   7 -10    3.15    1.07
  17  -7 -10    0.90    0.67
 -17  -7  10    1.93    0.70
  17   7 -10    3.18    1.00
 -15  -7  10    8.01    1.27
  15  -7 -10    8.97    1.46
  15   7 -10    8.67    1.52
  13  -7 -10    2.43    0.81
 -13  -7  10    2.02    0.70
  13   7 -10    0.92    0.65
 -11  -7  10    4.06    0.95
  11  -7 -10    4.69    1.06
  11   7 -10    6.30    1.24
   9  -7 -10   28.53    2.64
  -9  -7  10   28.55    2.32
   9  -7 -10   27.87    2.36
   9   7 -10   25.30    2.27
  -7  -7  10   21.33    2.21
   7  -7 -10   21.39    2.18
   7  -7 -10   20.03    2.46
   7   7 -10   18.16    2.08
  -7   7  10   20.76    2.14
   5  -7 -10    4.77    1.16
  -5  -7  10    8.35    1.36
   5  -7 -10    6.19    1.16
   5   7 -10    7.36    1.20
  -5   7  10    6.62    0.97
  -3  -7  10   10.60    1.52
   3  -7 -10   10.72    1.46
   3  -7 -10   10.23    1.74
  -3   7  10   10.83    1.43
   3   7 -10    9.94    1.38
  -1  -7  10   23.33    2.51
   1  -7 -10   24.46    2.95
  -1   7  10   24.11    2.39
   1  -7  10    0.22    0.46
  -1  -7 -10    0.09    0.63
   1   7  10   -0.62    0.39
   3  -7  10    1.31    0.77
  -3   7 -10    0.53    0.79
   3   7  10    0.43    0.60
   5  -7  10    2.27    0.89
   5   7  10    2.94    1.06
 -24  -8  10    2.19    0.93
  24  -8 -10    0.26    0.88
  24   8 -10    1.31    0.86
 -22  -8  10    8.71    1.63
  22  -8 -10   12.03    1.89
  22   8 -10    7.28    1.58
  20  -8 -10    0.74    0.76
 -20  -8  10    0.39    0.49
  20   8 -10    0.52    0.63
  18  -8 -10    2.67    0.94
 -18  -8  10    3.44    0.92
  18   8 -10    1.24    0.76
 -16  -8  10    1.10    0.56
  16  -8 -10    0.31    0.63
  16   8 -10    0.99    0.69
 -14  -8  10    2.30    0.72
  14  -8 -10    1.56    0.71
  14   8 -10    2.13    0.80
  12  -8 -10   13.97    1.88
 -12  -8  10   15.45    1.83
  12   8 -10   18.03    2.13
  10  -8 -10    0.22    0.54
 -10  -8  10    0.49    0.46
  10   8 -10    0.06    0.42
  -8  -8  10    0.38    0.42
   8  -8 -10   -0.17    0.47
   8  -8 -10   -0.09    0.39
   8   8 -10   -0.50    0.29
  -6  -8  10    0.50    0.52
   6  -8 -10    1.28    0.76
   6  -8 -10    1.16    0.62
   6   8 -10    1.02    0.64
   6   8 -10    1.50    0.64
  -4  -8  10   11.64    1.76
   4  -8 -10    9.85    1.76
   4  -8 -10   11.14    1.55
   4   8 -10   12.67    1.63
   4   8 -10   12.21    1.87
  -4   8  10   11.13    1.39
  -2  -8  10    1.13    0.61
   2  -8 -10    3.96    0.91
   2  -8 -10    3.19    1.14
   2   8 -10    3.16    1.07
   2   8 -10    3.44    0.83
  -2   8  10    2.09    0.68
   0  -8  10    0.61    0.56
   0   8  10   -0.29    0.39
   0   8 -10   -0.16    0.59
   2  -8  10    6.09    1.37
   2   8  10    4.84    1.14
  -2   8 -10    3.17    1.22
   4  -8  10   -0.48    0.43
   4   8  10   -0.12    0.58
   6  -8  10    3.19    1.09
   6   8  10    2.78    1.04
 -23  -9  10    0.34    0.62
  23  -9 -10    1.48    0.97
  23   9 -10   -0.07    0.75
  21  -9 -10    3.67    1.13
 -21  -9  10    5.16    1.25
  21   9 -10    1.21    0.90
  19  -9 -10   -0.13    0.57
 -19  -9  10    0.23    0.50
  19   9 -10   -0.06    0.49
  17  -9 -10    0.01    0.62
 -17  -9  10   -0.38    0.34
  17   9 -10   -0.12    0.53
 -15  -9  10    0.30    0.42
  15  -9 -10   -0.12    0.54
  15   9 -10    0.40    0.54
  13  -9 -10    8.01    1.46
 -13  -9  10    5.04    1.08
  13   9 -10    4.92    1.17
  11  -9 -10    0.02    0.44
 -11  -9  10    0.19    0.44
  11   9 -10    0.57    0.52
   9  -9 -10    8.52    1.69
  -9  -9  10    7.29    1.37
   9  -9 -10   10.31    1.58
   9   9 -10   10.32    1.63
   7  -9 -10    0.47    0.55
  -7  -9  10    1.47    0.65
   7  -9 -10    0.66    0.59
   7   9 -10    1.27    0.62
   5  -9 -10    4.41    1.05
   5  -9 -10    3.54    1.16
  -5  -9  10    2.56    0.77
   5   9 -10    1.52    0.77
   5   9 -10    3.64    0.91
   3  -9 -10    2.57    0.84
   3  -9 -10    2.35    0.98
  -3  -9  10    3.54    1.07
   3   9 -10    3.17    0.85
   3   9 -10    2.05    0.88
  -1  -9  10   13.12    1.92
   1   9 -10    9.88    1.91
  -1   9  10   12.06    1.66
   1  -9  10    0.28    0.55
   1   9  10    1.90    0.78
  -1   9 -10    1.16    0.92
   3  -9  10   -0.23    0.50
   3   9  10   -0.07    0.51
   5  -9  10    3.33    1.07
   5   9  10    4.61    1.28
 -22 -10  10    2.46    1.00
  22 -10 -10    2.95    1.25
  22  10 -10    1.72    1.08
  20 -10 -10    2.56    1.11
 -20 -10  10    0.77    0.65
  20  10 -10    3.44    1.15
 -18 -10  10    2.95    0.95
  18 -10 -10    4.32    1.24
  18  10 -10    2.26    0.99
 -16 -10  10   -0.16    0.44
  16 -10 -10    0.93    0.75
  16  10 -10    0.32    0.56
  14 -10 -10    2.88    0.88
 -14 -10  10    2.64    0.82
  14  10 -10    1.47    0.86
  12 -10 -10    7.95    1.49
 -12 -10  10   11.81    1.76
  12  10 -10   11.26    1.76
 -10 -10  10    4.43    1.06
  10 -10 -10    4.35    1.07
  10  10 -10    4.01    1.09
   8 -10 -10   -0.49    0.36
   8 -10 -10    0.67    0.74
  -8 -10  10    0.12    0.39
   8  10 -10    0.01    0.42
   6 -10 -10    0.43    0.77
  -6 -10  10   -0.01    0.41
   6 -10 -10    0.24    0.53
   6  10 -10    0.14    0.35
   4 -10 -10    5.21    1.17
  -4 -10  10    4.27    1.12
   4  10 -10    3.77    1.02
  -2 -10  10    0.79    0.63
   2 -10 -10    1.02    0.63
   2  10 -10    0.95    0.80
   2  10 -10   -0.02    0.48
   0 -10  10    0.25    0.58
   0  10 -10    0.22    0.79
  -2 -10 -10    1.42    0.85
   2 -10  10    0.36    0.66
   2  10  10    0.65    0.70
  -2  10 -10    1.12    1.21
 -21 -11  10   -0.33    0.55
  21 -11 -10   -0.65    0.73
  21  11 -10   -0.77    0.65
 -19 -11  10    2.09    0.91
  19 -11 -10    2.91    1.13
  19  11 -10    0.66    0.76
 -17 -11  10   -0.23    0.44
  17 -11 -10    0.43    0.75
  17  11 -10   -0.18    0.58
 -15 -11  10    5.36    1.19
  15 -11 -10    8.49    1.52
  15  11 -10    5.48    1.46
  13 -11 -10   -0.21    0.49
 -13 -11  10    0.08    0.45
  13  11 -10    0.59    0.58
 -11 -11  10   -0.13    0.42
  11 -11 -10   -0.14    0.48
  11  11 -10   -0.09    0.50
   9 -11 -10    1.02    0.67
  -9 -11  10    0.58    0.56
   9  11 -10    0.72    0.63
   7 -11 -10    4.81    1.12
  -7 -11  10    3.09    0.97
   7  11 -10    3.35    0.98
  -5 -11  10    0.70    0.59
   5 -11 -10   -0.24    0.49
   5  11 -10    0.06    0.48
  -3 -11  10   -0.19    0.49
   3 -11 -10    0.35    0.53
   3  11 -10   -0.22    0.44
  -1 -11  10    0.00    0.58
   1 -11  10    0.69    0.73
  -1  11 -10    0.84    1.02
 -18 -12  10    0.89    0.73
  18 -12 -10   -0.25    0.70
  18  12 -10    0.14    0.71
 -16 -12  10    5.12    1.32
  16 -12 -10    4.42    1.24
  16  12 -10    3.54    1.21
  14 -12 -10    0.62    0.70
 -14 -12  10    0.93    0.58
  14  12 -10    1.30    0.82
  12 -12 -10   -0.11    0.54
 -12 -12  10    0.66    0.61
  12  12 -10    0.63    0.64
 -10 -12  10    0.68    0.56
  10 -12 -10    0.99    0.70
  10  12 -10    0.78    0.70
  -8 -12  10    0.05    0.52
   8 -12 -10    0.60    0.65
   8  12 -10   -0.07    0.48
  -6 -12  10    0.51    0.57
   6 -12 -10    1.01    0.64
   6  12 -10    1.31    0.75
   4 -12 -10    1.14    0.76
  -4 -12  10    1.44    0.81
   4  12 -10    1.04    0.73
   2 -12 -10    0.85    0.67
  -2 -12  10    0.25    0.65
   2  12 -10    0.70    0.61
   0 -12  10    1.47    0.85
 -17 -13  10    0.38    0.64
 -15 -13  10    1.07    0.64
  15 -13 -10    0.17    0.71
  15  13 -10    0.55    0.73
 -13 -13  10    0.60    0.57
  13 -13 -10   -0.14    0.68
  13  13 -10    0.58    0.68
  11 -13 -10    0.48    0.68
 -11 -13  10    1.44    0.79
  11  13 -10    0.51    0.70
  -9 -13  10    0.12    0.50
   9 -13 -10    0.55    0.65
   9  13 -10   -0.03    0.51
   7 -13 -10    1.21    0.77
  -7 -13  10    0.72    0.61
   7  13 -10   -0.30    0.51
  -5 -13  10   -0.09    0.54
   5 -13 -10    1.98    0.92
   5  13 -10    0.20    0.54
   3 -13 -10    0.91    0.73
  -3 -13  10    0.40    0.76
   3  13 -10    0.29    0.58
 -10 -14  10    0.82    0.65
  28   0 -11    0.19    0.67
  26   0 -11    0.06    0.67
  24   0 -11   -0.26    0.53
  22   0 -11    0.74    0.64
 -22   0  11   -0.02    0.32
  20   0 -11   -0.54    0.45
 -20   0  11    0.20    0.27
  18   0 -11    0.25    0.59
 -18   0  11    0.54    0.32
 -16   0  11   -0.19    0.21
  16   0 -11    0.20    0.48
  16   0 -11    0.27    0.40
 -14   0  11    0.06    0.28
  14   0 -11    0.45    0.51
  14   0 -11    0.10    0.30
  12   0 -11    0.24    0.48
  12   0 -11    0.22    0.31
 -12   0  11    0.36    0.33
 -10   0  11    0.00    0.33
  10   0 -11    0.11    0.31
  10   0 -11   -0.27    0.33
   8   0 -11    0.15    0.36
  -8   0  11   -0.20    0.29
   8   0 -11    0.10    0.40
   6   0 -11   -0.01    0.35
  -6   0  11   -0.33    0.29
   6   0 -11    0.38    0.37
  -4   0  11   -0.12    0.34
   4   0 -11   -0.32    0.26
   4   0 -11   -0.11    0.39
   2   0 -11   -0.29    0.37
  -2   0  11    0.15    0.35
   0   0  11   -0.40    0.33
   2   0  11   -0.19    0.40
   4   0  11    0.28    0.56
   6   0  11   -0.29    0.48
  29  -1 -11    0.36    0.76
  27  -1 -11    0.94    0.81
  27   1 -11    0.67    0.75
  25  -1 -11    3.93    1.15
  25   1 -11    2.09    0.89
  23  -1 -11    0.78    0.72
 -23  -1  11    0.15    0.42
  23   1 -11   -0.64    0.50
 -21  -1  11    0.32    0.37
  21  -1 -11   -0.79    0.42
  21   1 -11    0.44    0.59
 -19  -1  11    0.50    0.36
  19  -1 -11   -0.69    0.48
  19   1 -11   -0.03    0.46
 -19   1  11    0.05    0.25
  17  -1 -11    0.79    0.67
 -17  -1  11    2.50    0.60
  17   1 -11    1.65    0.57
  17   1 -11    1.99    0.76
 -17   1  11    0.54    0.34
  15  -1 -11    4.08    0.92
  15  -1 -11    1.81    0.72
 -15  -1  11    3.32    0.67
  15   1 -11    3.49    0.92
  15   1 -11    2.62    0.67
 -15   1  11    2.82    0.60
  13  -1 -11    2.40    0.73
 -13  -1  11    2.60    0.65
  13  -1 -11    1.25    0.63
  13   1 -11    1.28    0.60
 -13   1  11    2.16    0.55
  13   1 -11    1.96    0.60
  11  -1 -11    6.62    1.11
  11  -1 -11    5.24    1.02
 -11  -1  11    4.23    0.83
  11   1 -11    3.16    0.80
 -11   1  11    5.47    0.88
  11   1 -11    6.01    1.02
   9  -1 -11    6.29    1.18
   9  -1 -11    6.27    1.07
  -9  -1  11    5.26    0.94
  -9   1  11    5.34    0.89
   9   1 -11    7.56    1.24
   9   1 -11    6.11    1.04
  -7  -1  11    0.07    0.36
   7  -1 -11    0.38    0.49
   7  -1 -11    1.02    0.50
   7   1 -11    0.66    0.50
   7   1 -11    0.16    0.35
  -7   1  11    0.44    0.42
   5  -1 -11   30.32    2.10
  -5  -1  11   29.61    2.30
   5  -1 -11   25.46    2.44
  -5   1  11   27.60    2.22
   5   1 -11   30.47    2.09
   5   1 -11   29.43    2.54
   3  -1 -11    0.35    0.55
  -3  -1  11    0.41    0.43
  -3   1  11    0.16    0.37
   1  -1 -11    1.29    0.80
  -1  -1  11    2.13    0.73
  -1   1  11    2.19    0.69
   1  -1  11   18.33    2.13
   1   1  11   14.05    1.90
   3  -1  11    0.56    0.52
   3   1  11    0.58    0.55
   5  -1  11    1.58    0.82
   5   1  11    0.84    0.63
   7  -1  11    0.76    0.71
   7   1  11    0.73    0.71
  28  -2 -11   -0.66    0.63
  28   2 -11   -0.32    0.62
  26  -2 -11    7.47    1.55
 -26  -2  11    4.49    1.09
  26   2 -11    4.99    1.33
  24  -2 -11    4.25    1.20
 -24  -2  11    1.11    0.56
  24   2 -11    1.71    0.85
  22  -2 -11    0.51    0.73
 -22  -2  11    0.90    0.54
  22   2 -11    1.50    0.76
  20  -2 -11   17.10    2.18
 -20  -2  11   17.88    1.83
  20   2 -11   19.17    2.28
  18  -2 -11   14.86    1.91
 -18  -2  11   16.19    1.73
  18   2 -11   14.61    1.95
  18   2 -11   18.73    1.65
  16  -2 -11   19.99    2.34
 -16  -2  11   22.81    1.84
  16   2 -11   26.25    2.21
 -16   2  11   23.58    1.66
  16   2 -11   27.46    1.90
 -14  -2  11    1.26    0.51
  14  -2 -11    2.56    0.84
  14  -2 -11    2.68    0.75
 -14   2  11    1.82    0.49
  14   2 -11    1.16    0.50
  14   2 -11    1.21    0.62
  12  -2 -11   -0.11    0.29
  12  -2 -11   -0.35    0.44
 -12  -2  11    0.09    0.36
 -12   2  11    0.59    0.34
  12   2 -11    0.15    0.40
  12   2 -11    0.60    0.43
  10  -2 -11    0.43    0.52
  10  -2 -11    0.55    0.45
 -10  -2  11    0.51    0.41
  10   2 -11    0.92    0.47
 -10   2  11    0.33    0.31
  10   2 -11    0.28    0.41
   8  -2 -11   19.58    1.67
   8  -2 -11   17.01    2.03
  -8  -2  11   15.39    1.74
   8   2 -11   17.63    2.00
   8   2 -11   17.89    1.58
  -8   2  11   15.27    1.62
   6  -2 -11   40.96    2.81
   6  -2 -11   40.30    3.18
  -6  -2  11   40.89    2.93
   6   2 -11   42.56    2.78
  -6   2  11   44.39    2.86
   6   2 -11   40.51    3.13
  -4  -2  11    1.45    0.63
   4  -2 -11    2.77    0.88
   4  -2 -11    2.80    0.69
   4   2 -11    2.59    0.59
  -4   2  11    1.54    0.59
   2  -2 -11    1.12    0.74
  -2  -2  11    1.17    0.59
  -2   2  11    1.20    0.58
   0  -2 -11    2.95    1.07
   0  -2  11    3.99    0.98
   2  -2  11    1.90    0.75
   2   2  11    3.46    0.95
   4  -2  11    0.04    0.48
   4   2  11    0.67    0.60
   6  -2  11    1.20    0.71
   6   2  11    0.70    0.65
  27  -3 -11    0.75    0.86
 -27  -3  11    0.53    0.63
  27   3 -11    1.85    0.95
  25  -3 -11    1.79    0.98
 -25  -3  11    1.14    0.64
  25   3 -11    0.87    0.76
  23  -3 -11    5.24    1.25
 -23  -3  11    6.20    1.15
  23   3 -11    4.26    1.10
  21  -3 -11    8.64    1.51
 -21  -3  11    7.44    1.19
  21   3 -11    8.30    1.49
  19  -3 -11   12.73    1.74
 -19  -3  11   12.79    1.55
  19   3 -11    8.45    1.47
  17  -3 -11    0.07    0.54
 -17  -3  11    0.06    0.33
  17   3 -11   -0.06    0.42
  15  -3 -11    7.97    1.31
 -15  -3  11    7.38    1.09
  15   3 -11    8.24    1.05
  15   3 -11    8.15    1.40
 -15   3  11   10.97    1.07
  13  -3 -11    9.82    1.49
  13  -3 -11   11.20    1.66
 -13  -3  11   10.33    1.32
  13   3 -11    9.67    1.45
  13   3 -11   10.02    1.26
 -13   3  11   10.97    0.94
  11  -3 -11    7.45    1.33
 -11  -3  11    8.32    1.19
  11  -3 -11    7.21    1.28
  11   3 -11    7.40    1.13
  11   3 -11    8.31    1.23
 -11   3  11    6.47    0.88
  -9  -3  11   11.57    1.53
   9  -3 -11   14.02    1.68
   9  -3 -11   12.92    1.73
   9   3 -11   12.70    1.55
  -9   3  11   12.93    1.33
   9   3 -11   14.26    1.70
   7  -3 -11    2.79    0.79
   7  -3 -11    3.09    0.93
  -7  -3  11    4.12    0.93
  -7   3  11    3.84    0.77
   7   3 -11    2.91    0.71
   5  -3 -11   31.10    2.76
   5  -3 -11   29.89    2.34
  -5  -3  11   31.71    2.52
   5   3 -11   34.91    2.34
  -5   3  11   35.06    2.45
  -3  -3  11   -0.08    0.39
   3  -3 -11    0.03    0.52
   3  -3 -11    0.14    0.49
  -3   3  11    0.16    0.31
   3   3 -11   -0.03    0.32
  -1  -3  11    0.24    0.41
   1  -3 -11   -0.01    0.54
  -1   3  11   -0.03    0.33
   1  -3  11    0.00    0.43
  -1  -3 -11    0.19    0.65
   1   3  11    0.71    0.56
   3  -3  11   -0.10    0.45
   3   3  11    0.08    0.46
   5  -3  11    6.62    1.42
   5   3  11    4.96    1.24
   7  -3  11    0.39    0.61
   7   3  11   -0.57    0.45
 -28  -4  11    0.49    0.66
  28  -4 -11    0.63    1.01
  28   4 -11    0.48    0.86
  26  -4 -11    3.61    1.20
 -26  -4  11    2.17    0.86
  26   4 -11    0.58    0.78
 -24  -4  11   -0.42    0.38
  24  -4 -11    0.20    0.78
  24   4 -11   -0.41    0.49
  22  -4 -11    3.51    1.13
 -22  -4  11    2.97    0.86
  22   4 -11    3.09    1.01
 -20  -4  11    0.87    0.49
  20  -4 -11   -0.03    0.66
  20   4 -11    0.89    0.72
 -18  -4  11   -0.07    0.33
  18  -4 -11    1.58    0.84
  18   4 -11    0.11    0.45
  16  -4 -11    0.69    0.71
 -16  -4  11    2.14    0.63
  16   4 -11    2.97    0.90
  14  -4 -11    0.50    0.65
 -14  -4  11    1.50    0.58
  14   4 -11    0.91    0.43
  14   4 -11    0.98    0.61
  12  -4 -11    0.94    0.60
 -12  -4  11    0.30    0.43
  12  -4 -11    0.71    0.55
  12   4 -11    0.09    0.39
  12   4 -11    0.46    0.38
 -12   4  11    1.13    0.33
 -10  -4  11   12.34    1.55
  10  -4 -11    9.75    1.53
  10  -4 -11   10.92    1.52
  10   4 -11   10.18    1.47
 -10   4  11   10.73    1.14
  -8  -4  11    1.56    0.65
   8  -4 -11    3.08    0.89
   8  -4 -11    3.74    0.92
   8   4 -11    3.99    0.81
  -8   4  11    2.23    0.57
  -6  -4  11   12.08    1.62
   6  -4 -11   11.80    1.84
   6  -4 -11   11.65    1.47
  -6   4  11   12.90    1.44
   6   4 -11    9.65    1.33
   4  -4 -11    0.86    0.55
   4  -4 -11    0.13    0.41
  -4  -4  11    1.23    0.59
   4   4 -11    0.77    0.41
  -4   4  11    0.82    0.47
  -2  -4  11    9.13    1.45
   2  -4 -11    6.26    1.39
  -2   4  11    5.62    1.07
   0  -4 -11    2.39    1.01
   0  -4  11    1.79    0.74
   0   4  11    1.78    0.67
   2  -4  11    4.42    1.07
   2   4  11    1.88    0.78
   4  -4  11    0.83    0.65
   4   4  11    0.93    0.65
   6  -4  11    2.65    0.99
   6   4  11    0.63    0.59
  27  -5 -11    2.33    1.14
 -27  -5  11    5.01    1.29
  27   5 -11    3.40    1.25
 -25  -5  11    0.83    0.71
  25  -5 -11   -0.24    0.73
  25   5 -11   -0.16    0.67
  23  -5 -11    1.81    0.96
 -23  -5  11    1.57    0.69
  23   5 -11    1.46    0.69
  21  -5 -11    2.83    1.01
 -21  -5  11    2.29    0.75
  21   5 -11    2.27    0.96
  19  -5 -11   15.35    2.01
 -19  -5  11   17.33    2.02
  19   5 -11   16.28    2.21
 -17  -5  11   -0.06    0.33
  17  -5 -11    0.51    0.60
  17   5 -11    0.21    0.46
 -15  -5  11    3.83    0.84
  15  -5 -11    4.96    1.16
  15   5 -11    3.52    1.00
 -13  -5  11   26.76    2.15
  13  -5 -11   24.99    2.27
  13   5 -11   25.11    2.23
  11  -5 -11    6.93    1.30
 -11  -5  11    8.87    1.34
  11  -5 -11    8.51    1.53
  11   5 -11    5.88    1.15
   9  -5 -11    8.94    1.38
  -9  -5  11    6.98    1.18
   9  -5 -11   11.83    1.70
   9   5 -11    8.48    1.33
  -9   5  11    9.19    1.07
   7  -5 -11    0.30    0.52
   7  -5 -11    0.43    0.55
  -7  -5  11    0.22    0.45
  -7   5  11   -0.23    0.23
   7   5 -11   -0.14    0.30
  -5  -5  11    3.08    0.84
   5  -5 -11    2.56    0.75
   5  -5 -11    2.35    0.91
  -5   5  11    2.06    0.61
   5   5 -11    2.04    0.61
  -3  -5  11    3.15    0.87
   3  -5 -11    3.44    0.88
   3  -5 -11    5.54    1.36
  -3   5  11    4.94    0.93
   3   5 -11    3.77    0.81
   1  -5 -11    1.64    0.83
  -1  -5  11    0.60    0.54
  -1   5  11    1.30    0.60
   1  -5  11    0.05    0.47
   1   5  11   -0.09    0.40
   3  -5  11    1.44    0.72
   3   5  11    1.53    0.73
   5  -5  11    8.53    1.69
   5   5  11    9.75    1.82
  26  -6 -11    3.33    1.31
 -26  -6  11    2.19    0.93
  26   6 -11    1.00    0.95
 -24  -6  11    0.47    0.62
  24  -6 -11   -0.97    0.68
  24   6 -11   -0.19    0.59
  22  -6 -11   -0.48    0.63
 -22  -6  11   -0.02    0.42
  22   6 -11   -0.52    0.51
 -20  -6  11    4.89    1.08
  20  -6 -11    7.25    1.43
  20   6 -11    6.86    1.54
  18  -6 -11    0.23    0.62
 -18  -6  11    0.25    0.46
  18   6 -11    0.35    0.48
 -16  -6  11    9.17    1.35
  16  -6 -11    9.84    1.61
  16   6 -11   10.50    1.63
 -14  -6  11    3.31    0.85
  14  -6 -11    3.97    1.04
  14   6 -11    3.22    0.94
  12  -6 -11   -0.96    0.36
 -12  -6  11   -0.42    0.30
  12   6 -11    0.01    0.43
 -10  -6  11    0.49    0.50
  10  -6 -11    0.61    0.58
  10  -6 -11    0.28    0.56
  10   6 -11    0.18    0.40
   8  -6 -11    5.49    1.32
  -8  -6  11    5.80    1.12
   8  -6 -11    8.21    1.32
   8   6 -11    9.15    1.41
  -8   6  11    8.12    1.02
  -6  -6  11    1.07    0.61
   6  -6 -11    1.19    0.69
   6  -6 -11    1.53    0.76
  -6   6  11    1.04    0.45
   6   6 -11    1.49    0.60
   4  -6 -11    3.75    0.89
   4  -6 -11    3.15    1.05
  -4  -6  11    4.57    1.06
   4   6 -11    3.75    0.85
  -4   6  11    4.29    0.89
  -2  -6  11    4.05    1.05
   2  -6 -11    3.18    1.02
  -2   6  11    3.90    0.92
   0  -6  11    0.59    0.64
   0   6  11   -0.14    0.46
   2  -6  11    1.18    0.69
   2   6  11    0.14    0.53
   4  -6  11    2.12    0.89
   4   6  11    1.27    0.77
 -25  -7  11    2.13    0.90
  25  -7 -11    2.46    1.17
  25   7 -11    4.37    1.41
  23  -7 -11    1.15    0.85
 -23  -7  11    1.59    0.73
  23   7 -11    1.23    0.88
 -21  -7  11   -0.04    0.47
  21  -7 -11    0.62    0.73
  21   7 -11    0.08    0.61
 -19  -7  11    0.45    0.55
  19  -7 -11   -0.32    0.62
  19   7 -11    0.68    0.60
  17  -7 -11    0.77    0.72
 -17  -7  11   -0.23    0.42
  17   7 -11   -0.08    0.52
 -15  -7  11    1.67    0.70
  15  -7 -11    3.22    0.94
  15   7 -11    2.87    0.94
  13  -7 -11    0.36    0.54
 -13  -7  11    0.56    0.42
  13   7 -11    0.47    0.61
  11  -7 -11   -0.12    0.42
  11  -7 -11    0.80    0.60
 -11  -7  11    1.23    0.65
  11   7 -11    0.19    0.47
   9  -7 -11    0.51    0.53
  -9  -7  11    0.41    0.46
   9  -7 -11   -0.11    0.44
   9   7 -11    0.81    0.54
   7  -7 -11    3.02    1.02
   7  -7 -11    4.02    0.94
  -7  -7  11    1.39    0.65
   7   7 -11    2.62    0.79
   5  -7 -11    0.31    0.52
  -5  -7  11    0.56    0.60
   5  -7 -11   -0.27    0.41
  -5   7  11   -0.27    0.32
   5   7 -11    0.26    0.37
   3  -7 -11    1.82    0.71
   3  -7 -11    2.10    1.00
  -3  -7  11    1.05    0.64
   3   7 -11    1.46    0.61
  -3   7  11    1.20    0.62
  -1  -7  11    0.00    0.48
  -1   7  11   -0.11    0.41
   1  -7  11   -0.15    0.42
   1   7  11    0.19    0.52
   3  -7  11    0.29    0.66
   3   7  11    2.92    1.03
   5  -7  11    1.09    0.74
   5   7  11    3.79    1.16
 -24  -8  11   -0.06    0.65
  24  -8 -11    0.35    0.87
  24   8 -11   -0.33    0.68
 -22  -8  11    0.63    0.63
  22  -8 -11   -0.29    0.72
  22   8 -11    0.09    0.70
  20  -8 -11   -0.40    0.63
 -20  -8  11    0.02    0.46
  20   8 -11    0.62    0.66
  18  -8 -11    1.85    0.88
 -18  -8  11    4.57    1.15
  18   8 -11    3.27    1.05
  16  -8 -11    0.81    0.64
 -16  -8  11   -0.11    0.36
  16   8 -11    0.24    0.51
  14  -8 -11   -0.22    0.55
 -14  -8  11    0.33    0.50
  14   8 -11   -0.10    0.41
 -12  -8  11    1.84    0.68
  12  -8 -11    1.03    0.67
  12   8 -11    0.75    0.57
 -10  -8  11    2.12    0.74
  10  -8 -11    1.48    0.84
  10  -8 -11    2.61    0.86
  10   8 -11    2.32    0.79
  -8  -8  11    1.07    0.59
   8  -8 -11    0.48    0.60
   8  -8 -11    1.36    0.74
   8   8 -11    1.04    0.56
  -6  -8  11    0.89    0.56
   6  -8 -11    0.79    0.63
   6  -8 -11    0.92    0.60
   6   8 -11    1.28    0.80
   6   8 -11    0.45    0.49
   4  -8 -11    0.59    0.55
  -4  -8  11    0.25    0.55
   4  -8 -11    0.51    0.70
   4   8 -11   -0.56    0.48
   4   8 -11    0.15    0.39
  -2  -8  11    1.97    0.81
  -2   8  11    1.39    0.70
   2   8 -11    0.21    0.73
   0  -8  11   -0.29    0.52
   0   8  11   -0.04    0.53
   0   8 -11   -0.43    0.69
   2  -8  11    0.50    0.65
  -2   8 -11    1.58    1.65
   2   8  11    2.22    0.86
   4  -8  11    0.12    0.60
   4   8  11    0.34    0.72
 -23  -9  11   -0.81    0.40
  23  -9 -11   -0.23    0.80
  23   9 -11    0.36    0.72
 -21  -9  11   -0.42    0.42
  21  -9 -11    0.65    0.87
  21   9 -11   -0.30    0.61
  19  -9 -11    2.78    1.10
 -19  -9  11    1.88    0.73
  19   9 -11    4.81    1.28
  17  -9 -11    0.73    0.71
 -17  -9  11    2.09    0.82
  17   9 -11    1.49    0.83
 -15  -9  11   12.08    1.72
  15  -9 -11   10.67    1.77
  15   9 -11    6.44    1.49
  13  -9 -11    0.81    0.65
 -13  -9  11   -0.22    0.40
  13   9 -11    0.65    0.57
  11  -9 -11    0.63    0.66
  11  -9 -11   -0.43    0.47
 -11  -9  11    0.10    0.47
  11   9 -11    0.08    0.44
  -9  -9  11    0.44    0.48
   9  -9 -11    1.03    0.79
   9  -9 -11    0.75    0.59
   9   9 -11    0.02    0.44
   7  -9 -11    2.93    1.24
   7  -9 -11    3.44    0.92
  -7  -9  11    2.10    0.75
   7   9 -11    1.61    0.71
   5  -9 -11    3.03    0.91
  -5  -9  11    2.57    0.87
   5   9 -11    1.87    0.71
  -3  -9  11    0.33    0.54
   3  -9 -11    1.04    0.76
   3   9 -11   -0.18    0.63
   3   9 -11    0.57    0.62
  -1  -9  11    0.13    0.49
   1   9 -11    0.95    0.84
   1  -9  11   -0.58    0.47
   1   9  11    0.35    0.63
  -1   9 -11    0.57    0.78
   3  -9  11    1.80    0.93
   3   9  11    0.87    0.71
  22 -10 -11    0.93    0.93
 -22 -10  11    1.65    0.78
  22  10 -11    0.71    0.92
  20 -10 -11    0.30    0.84
 -20 -10  11   -0.07    0.51
  20  10 -11    0.11    0.68
  18 -10 -11    2.81    1.07
  18  10 -11    2.33    1.06
 -16 -10  11    4.59    1.16
  16 -10 -11    5.71    1.33
  16  10 -11    5.14    1.34
  14 -10 -11    0.98    0.79
 -14 -10  11   -0.03    0.52
  14  10 -11    1.35    0.73
 -12 -10  11    0.56    0.56
  12 -10 -11   -0.61    0.44
  12  10 -11    0.03    0.50
 -10 -10  11   -0.34    0.38
  10 -10 -11    1.53    0.71
  10  10 -11   -0.11    0.46
   8 -10 -11   12.58    1.86
  -8 -10  11   10.99    1.72
   8  10 -11   12.66    1.88
  -6 -10  11    7.67    1.48
   6 -10 -11    7.64    1.44
   6  10 -11    8.61    1.45
   4 -10 -11   -0.09    0.48
  -4 -10  11   -0.37    0.51
   4  10 -11   -0.07    0.45
  -2 -10  11    0.80    0.67
   2  10 -11    1.12    1.09
   0 -10  11    0.73    0.64
   0  10 -11    0.19    0.91
 -21 -11  11    1.08    0.75
  21 -11 -11    0.56    0.90
  21  11 -11    0.87    0.84
 -19 -11  11    0.97    0.78
  19 -11 -11    1.17    0.84
  19  11 -11    0.27    0.72
  17 -11 -11    0.07    0.76
 -17 -11  11    0.10    0.59
  17  11 -11    0.26    0.69
  15 -11 -11    0.41    0.72
 -15 -11  11    0.79    0.57
  15  11 -11    0.56    0.73
 -13 -11  11    1.99    0.80
  13 -11 -11    4.33    1.15
  13  11 -11    2.16    0.91
  11 -11 -11   -0.41    0.49
 -11 -11  11   -0.12    0.41
  11  11 -11    0.26    0.49
   9 -11 -11    1.08    0.67
  -9 -11  11    0.51    0.60
   9  11 -11    0.38    0.47
   7 -11 -11    3.23    1.00
  -7 -11  11    3.15    0.96
   7  11 -11    3.76    1.07
  -5 -11  11    1.45    0.78
   5 -11 -11    1.57    0.74
   5  11 -11    1.59    0.75
  -3 -11  11    4.07    1.15
  -1 -11  11    0.34    0.67
  18 -12 -11    0.10    0.82
 -18 -12  11    0.38    0.58
  18  12 -11    0.57    0.68
  16 -12 -11    0.75    0.72
 -16 -12  11    0.00    0.47
  16  12 -11   -0.08    0.56
 -14 -12  11    1.70    0.84
  14 -12 -11    1.74    0.85
  14  12 -11    0.89    0.70
  12 -12 -11    1.57    0.80
 -12 -12  11    1.11    0.68
  12  12 -11    0.91    0.69
 -10 -12  11    2.05    0.81
  10 -12 -11    2.59    0.91
  10  12 -11    2.39    0.97
   8 -12 -11    3.69    1.11
  -8 -12  11    2.34    0.91
   8  12 -11    2.33    0.88
  -6 -12  11    1.98    0.88
   6 -12 -11    1.95    0.87
   6  12 -11    1.67    0.84
   4 -12 -11    1.01    0.66
  -4 -12  11    1.04    0.88
   4  12 -11    0.14    0.55
  15 -13 -11    3.03    1.13
 -15 -13  11    3.42    1.10
  15  13 -11    0.75    0.82
 -13 -13  11    2.67    0.92
  13 -13 -11    1.24    0.85
  13  13 -11    1.65    0.94
 -11 -13  11    4.36    1.22
  11 -13 -11    2.74    1.03
  11  13 -11    4.87    1.30
  -9 -13  11    2.38    0.94
   9 -13 -11    3.59    1.12
   9  13 -11    4.38    1.32
  -7 -13  11    0.35    0.62
   7 -13 -11    0.03    0.61
   7  13 -11    0.99    0.83
  28   0 -12    9.04    1.74
  26   0 -12    0.43    0.67
  24   0 -12   15.83    2.07
  22   0 -12   17.76    2.28
  20   0 -12   36.80    2.94
 -20   0  12   33.76    2.36
  18   0 -12   10.64    1.55
 -18   0  12   13.21    1.36
  18   0 -12   12.52    1.64
  16   0 -12    2.31    0.70
 -16   0  12    2.64    0.63
  16   0 -12    2.20    0.84
 -14   0  12    0.48    0.35
  14   0 -12   -0.04    0.50
  14   0 -12    0.27    0.37
  12   0 -12   57.14    3.77
 -12   0  12   57.37    3.57
  12   0 -12   53.26    3.77
  10   0 -12   24.79    2.18
 -10   0  12   22.53    1.90
  10   0 -12   25.41    2.06
  -8   0  12    4.72    0.97
   8   0 -12    3.10    0.87
   8   0 -12    3.88    0.86
  -6   0  12    3.39    0.85
   6   0 -12    4.52    0.83
   6   0 -12    2.74    0.91
  -4   0  12    2.60    0.75
   4   0 -12    2.87    1.02
  -2   0  12   53.57    3.78
   0   0  12    4.63    1.09
   2   0  12    2.13    0.87
   4   0  12    4.52    1.21
  29  -1 -12    1.17    0.93
  29   1 -12    1.17    0.98
  27  -1 -12   -0.55    0.58
  27   1 -12    0.42    0.65
  25  -1 -12    4.20    1.18
  25   1 -12    4.01    1.14
  23  -1 -12   16.22    2.11
 -23  -1  12   17.03    1.78
  23   1 -12   13.85    2.01
 -21  -1  12   -0.12    0.29
  21  -1 -12    0.46    0.67
  21   1 -12   -0.32    0.49
 -19  -1  12    1.93    0.59
  19  -1 -12    1.15    0.83
  19   1 -12    3.07    0.90
  19   1 -12    1.83    0.60
 -19   1  12    0.95    0.41
 -17  -1  12   20.48    1.74
  17  -1 -12   19.44    2.33
  17  -1 -12   26.52    2.20
 -17   1  12   22.47    1.70
  17   1 -12   26.58    2.26
  17   1 -12   22.46    1.92
  15  -1 -12    0.97    0.64
  15  -1 -12   -0.22    0.32
 -15  -1  12    0.10    0.31
  15   1 -12    0.21    0.34
 -15   1  12    0.21    0.32
  15   1 -12    0.21    0.38
  13  -1 -12    0.37    0.47
 -13  -1  12    0.58    0.43
  13  -1 -12    0.70    0.55
  13   1 -12    0.42    0.40
 -13   1  12    0.04    0.32
  13   1 -12    0.76    0.54
  11  -1 -12    0.40    0.43
 -11  -1  12   -0.15    0.39
  11  -1 -12    0.69    0.63
  11   1 -12    0.10    0.42
  11   1 -12    1.00    0.52
 -11   1  12    0.21    0.37
   9  -1 -12   30.32    2.54
  -9  -1  12   27.35    2.23
   9  -1 -12   30.03    2.29
  -9   1  12   27.41    2.15
   9   1 -12   28.35    2.22
   9   1 -12   30.07    2.47
  -7  -1  12    1.54    0.66
   7  -1 -12    1.63    0.60
   7  -1 -12    0.86    0.60
   7   1 -12    1.44    0.72
  -7   1  12    1.24    0.53
   7   1 -12    1.16    0.53
   5  -1 -12   11.50    1.78
  -5  -1  12   11.53    1.56
   5  -1 -12    9.78    1.22
   5   1 -12    8.04    1.11
  -5   1  12   10.44    1.45
   5   1 -12    9.77    1.63
   3  -1 -12    5.36    1.30
  -3  -1  12    4.28    1.00
  -3   1  12    5.85    1.14
   1  -1 -12    2.22    0.99
  -1  -1  12    1.32    0.70
  -1   1  12    1.86    0.73
   1  -1  12    8.75    1.55
   1   1  12    6.58    1.29
   3  -1  12    1.62    0.78
   3   1  12    1.83    0.84
   5  -1  12    2.12    0.91
   5   1  12    0.73    0.69
  28  -2 -12   -0.73    0.83
  28   2 -12   -0.43    0.62
  26  -2 -12    1.87    1.00
  26   2 -12    0.29    0.62
  24  -2 -12    2.10    0.97
 -24  -2  12    1.75    0.63
  24   2 -12    1.56    0.85
 -22  -2  12    3.25    0.76
  22  -2 -12    1.43    0.90
  22   2 -12    0.62    0.64
 -20  -2  12    0.57    0.41
  20  -2 -12    1.24    0.79
  20   2 -12    0.59    0.56
 -18  -2  12    0.97    0.45
  18  -2 -12    1.29    0.77
  18   2 -12    1.54    0.73
  16  -2 -12   17.36    2.06
  16  -2 -12   14.83    1.91
 -16  -2  12   14.22    1.59
 -16   2  12   13.58    1.21
  16   2 -12   16.40    1.97
  16   2 -12   14.04    1.63
 -14  -2  12   14.98    1.64
  14  -2 -12   15.96    1.98
  14  -2 -12   15.07    1.91
  14   2 -12   15.90    1.89
  14   2 -12   12.58    1.58
 -14   2  12   15.21    1.29
 -12  -2  12    0.88    0.49
  12  -2 -12    0.58    0.47
  12  -2 -12    1.35    0.65
 -12   2  12    0.53    0.38
  12   2 -12    0.40    0.43
  12   2 -12    1.03    0.53
  10  -2 -12    5.18    1.15
  10  -2 -12    6.46    1.12
 -10  -2  12    5.57    1.03
 -10   2  12    7.56    1.06
  10   2 -12    5.63    1.12
  10   2 -12    4.60    0.96
  -8  -2  12    2.77    0.78
   8  -2 -12    4.04    0.92
   8  -2 -12    4.59    1.09
   8   2 -12    3.62    0.80
   8   2 -12    4.82    1.06
  -8   2  12    4.47    0.86
   6  -2 -12   17.31    2.30
  -6  -2  12   19.36    2.03
   6  -2 -12   20.42    1.70
  -6   2  12   20.94    2.08
   6   2 -12   18.92    2.33
   6   2 -12   16.47    1.54
   4  -2 -12   19.62    2.56
  -4  -2  12   20.58    2.25
  -4   2  12   16.79    1.99
   2  -2 -12    4.11    1.23
  -2  -2  12    3.30    0.96
  -2   2  12    2.00    0.70
   0  -2  12    0.05    0.43
   0   2  12   -0.28    0.35
   2  -2  12    0.17    0.62
   2   2  12    0.36    0.46
   4  -2  12    8.72    1.64
   4   2  12    7.27    1.52
 -27  -3  12    3.68    1.17
  27  -3 -12    5.06    1.32
  27   3 -12    3.95    1.26
  25  -3 -12    1.72    0.97
 -25  -3  12    1.94    0.71
  25   3 -12    2.59    1.06
 -23  -3  12    1.05    0.56
  23  -3 -12   -0.02    0.72
  23   3 -12    0.83    0.72
  21  -3 -12    2.03    0.92
 -21  -3  12    2.08    0.70
  21   3 -12    2.22    0.84
 -19  -3  12    0.38    0.32
  19  -3 -12    0.62    0.64
  19   3 -12    0.42    0.59
  17  -3 -12   12.86    1.82
 -17  -3  12    9.52    1.35
  17   3 -12   10.14    1.67
  15  -3 -12    0.74    0.65
 -15  -3  12    0.07    0.34
  15  -3 -12   -0.02    0.43
  15   3 -12    0.16    0.45
  15   3 -12    0.17    0.33
  13  -3 -12   26.11    2.31
  13  -3 -12   21.06    2.36
 -13  -3  12   23.41    1.99
 -13   3  12   22.06    1.67
  13   3 -12   23.03    1.94
  13   3 -12   24.78    2.14
 -11  -3  12   12.31    1.56
  11  -3 -12   10.88    1.56
  11  -3 -12    8.05    1.45
  11   3 -12   10.24    1.49
 -11   3  12   11.47    1.25
  11   3 -12   11.39    1.56
  -9  -3  12   19.30    2.04
   9  -3 -12   21.35    2.15
   9  -3 -12   16.36    2.11
  -9   3  12   18.79    1.57
   9   3 -12   17.21    1.89
   9   3 -12   21.17    2.27
   7  -3 -12   15.07    1.77
   7  -3 -12   14.67    2.13
  -7  -3  12   16.90    1.92
  -7   3  12   17.95    1.81
   7   3 -12   15.33    1.71
   5  -3 -12    0.85    0.53
   5  -3 -12    0.23    0.47
  -5  -3  12    0.82    0.55
  -5   3  12    0.58    0.46
   5   3 -12    0.92    0.47
   3  -3 -12    0.46    0.56
  -3  -3  12    1.09    0.59
  -3   3  12    0.50    0.47
  -1  -3  12   -0.22    0.36
   1  -3 -12    0.22    0.80
  -1   3  12    0.04    0.44
   1  -3  12    1.99    0.81
   1   3  12    1.50    0.76
   3  -3  12    0.22    0.60
   3   3  12    0.00    0.49
   5  -3  12    1.16    0.70
   5   3  12   -0.03    0.59
 -28  -4  12    2.73    0.94
  28  -4 -12    1.06    1.01
  28   4 -12    1.73    1.02
  26  -4 -12    0.61    0.93
 -26  -4  12    0.21    0.55
  26   4 -12   -0.11    0.65
 -24  -4  12   -0.09    0.43
  24  -4 -12   -0.65    0.57
  24   4 -12    0.58    0.67
  22  -4 -12   -0.47    0.57
 -22  -4  12    0.71    0.51
  22   4 -12   -0.04    0.60
 -20  -4  12    1.78    0.69
  20  -4 -12    1.76    0.85
  20   4 -12    1.16    0.68
  18  -4 -12    0.18    0.61
 -18  -4  12    0.56    0.46
  18   4 -12    0.20    0.57
  16  -4 -12    1.78    0.84
 -16  -4  12    2.30    0.69
  16   4 -12    1.86    0.79
  14  -4 -12    2.35    0.85
  14  -4 -12    4.04    1.09
 -14  -4  12    4.23    0.92
  14   4 -12    4.06    0.84
  14   4 -12    3.99    0.95
  12  -4 -12    5.86    1.23
  12  -4 -12    4.07    1.05
 -12  -4  12    6.72    1.14
  12   4 -12    4.54    1.01
 -12   4  12    5.29    0.82
  10  -4 -12    5.06    1.14
 -10  -4  12    6.49    1.16
  10  -4 -12    6.45    1.24
  10   4 -12   10.03    1.39
 -10   4  12    4.93    0.82
   8  -4 -12    6.30    1.14
   8  -4 -12    5.55    1.36
  -8  -4  12    3.93    0.96
   8   4 -12    3.66    0.84
  -8   4  12    5.49    0.91
  -6  -4  12    0.47    0.50
   6  -4 -12    0.67    0.52
   6  -4 -12    0.65    0.63
  -6   4  12    0.93    0.47
   6   4 -12   -0.33    0.28
  -4  -4  12    0.16    0.40
   4  -4 -12    0.07    0.53
  -4   4  12    0.26    0.42
   2  -4 -12    2.26    0.99
  -2  -4  12    4.22    1.11
  -2   4  12    3.42    0.98
   0  -4  12    1.03    0.71
   0   4  12    1.05    0.59
   2  -4  12   -0.04    0.49
   2   4  12   -0.10    0.49
   4  -4  12   -0.01    0.54
   4   4  12    0.11    0.54
  27  -5 -12   -0.39    0.92
 -27  -5  12    2.38    0.95
  27   5 -12    0.99    0.86
 -25  -5  12    1.40    0.68
  25  -5 -12    3.16    1.28
  25   5 -12    3.24    1.18
 -23  -5  12    2.59    0.81
  23  -5 -12    4.25    1.28
  23   5 -12    1.44    0.91
  21  -5 -12   -0.70    0.61
 -21  -5  12   -0.25    0.37
  21   5 -12    0.36    0.53
  19  -5 -12    5.40    1.30
 -19  -5  12    3.70    0.88
  19   5 -12    3.58    1.11
  17  -5 -12    0.91    0.71
 -17  -5  12    1.36    0.54
  17   5 -12    2.04    0.83
 -15  -5  12    0.07    0.39
  15  -5 -12   -0.31    0.53
  15   5 -12    0.13    0.46
  13  -5 -12    0.51    0.63
 -13  -5  12    1.55    0.62
  13  -5 -12    0.54    0.55
  13   5 -12    0.71    0.59
 -11  -5  12    2.25    0.75
  11  -5 -12    3.02    0.93
  11  -5 -12    3.26    0.90
  11   5 -12    2.17    0.76
   9  -5 -12   34.69    3.10
  -9  -5  12   39.46    2.92
   9  -5 -12   35.75    2.84
  -9   5  12   36.83    2.51
   9   5 -12   40.11    2.87
   7  -5 -12    2.90    0.88
  -7  -5  12    2.96    0.85
   7  -5 -12    2.22    0.83
   7   5 -12    1.73    0.65
  -7   5  12    3.63    0.79
  -5  -5  12    0.86    0.56
   5  -5 -12    0.04    0.54
   5  -5 -12   -0.22    0.45
  -5   5  12    0.44    0.40
   5   5 -12    0.56    0.40
   3  -5 -12   -0.21    0.53
  -3  -5  12    0.30    0.46
  -3   5  12   -0.08    0.37
  -1  -5  12   -0.04    0.57
  -1   5  12    0.13    0.50
   1  -5  12    4.90    1.23
   1   5  12    3.65    1.09
   3  -5  12    0.44    0.53
   3   5  12    0.35    0.57
 -26  -6  12    6.89    1.48
  26  -6 -12    5.99    1.51
  26   6 -12    3.29    1.22
  24  -6 -12   -0.69    0.76
 -24  -6  12    0.16    0.50
  24   6 -12   -0.03    0.64
 -22  -6  12    0.38    0.55
  22  -6 -12    0.41    0.75
  22   6 -12    0.85    0.65
  20  -6 -12    0.67    0.85
 -20  -6  12    2.12    0.79
  20   6 -12    0.16    0.50
  18  -6 -12    0.11    0.67
 -18  -6  12   -0.24    0.27
  18   6 -12    0.08    0.51
 -16  -6  12    0.52    0.46
  16  -6 -12   -0.73    0.43
  16   6 -12    0.52    0.50
  14  -6 -12    3.03    0.95
 -14  -6  12    2.26    0.75
  14   6 -12    2.32    0.79
  12  -6 -12    1.39    0.75
  12  -6 -12    1.29    0.72
 -12  -6  12    2.65    0.83
  12   6 -12    1.13    0.62
 -10  -6  12    5.76    1.10
  10  -6 -12    4.65    1.27
  10  -6 -12    2.69    0.87
  10   6 -12    5.62    1.11
  -8  -6  12    0.29    0.48
   8  -6 -12   -0.24    0.45
   8  -6 -12    0.28    0.61
   8   6 -12    0.63    0.39
   6  -6 -12   -0.44    0.46
  -6  -6  12   -0.31    0.38
   6  -6 -12    0.13    0.50
   6   6 -12   -0.18    0.34
  -6   6  12   -0.03    0.33
  -4  -6  12    1.99    0.82
   4  -6 -12    4.99    1.44
  -4   6  12    2.77    0.83
  -2  -6  12   -0.69    0.38
  -2   6  12    1.23    0.64
   0  -6  12    2.12    0.87
   0   6  12    1.65    0.75
   2  -6  12    1.05    0.70
   2   6  12    2.02    0.92
  25  -7 -12    0.43    0.89
 -25  -7  12    1.12    0.83
  25   7 -12   -0.40    0.68
 -23  -7  12   18.44    2.41
  23  -7 -12   23.52    2.78
  23   7 -12   22.65    2.85
 -21  -7  12    3.72    1.02
  21  -7 -12    2.21    1.03
  21   7 -12    1.72    0.95
  19  -7 -12    1.57    0.90
 -19  -7  12    0.37    0.43
  19   7 -12    1.09    0.68
 -17  -7  12    3.47    0.94
  17  -7 -12    1.71    0.98
  17   7 -12    3.93    1.18
  15  -7 -12    4.40    1.14
 -15  -7  12    1.84    0.74
  15   7 -12    0.95    0.62
  13  -7 -12    2.88    1.00
  13  -7 -12    7.06    1.58
 -13  -7  12    4.98    1.08
  13   7 -12    4.15    1.08
  11  -7 -12    1.07    0.73
  11  -7 -12    1.04    0.75
 -11  -7  12    1.84    0.71
  11   7 -12    0.47    0.50
   9  -7 -12    3.54    1.01
  -9  -7  12    3.75    1.03
   9  -7 -12    2.79    1.12
   9   7 -12    5.65    1.18
   7  -7 -12    4.11    1.27
   7  -7 -12    6.60    1.31
  -7  -7  12    4.43    1.08
   7   7 -12    4.49    1.04
   5  -7 -12    6.84    1.28
  -5  -7  12    7.14    1.34
  -5   7  12    7.36    1.69
   5   7 -12    5.55    1.08
  -3  -7  12   -0.39    0.37
  -3   7  12   -0.09    0.46
  -1  -7  12    0.45    0.67
  -1   7  12    0.22    0.50
   1  -7  12    1.39    0.81
   1   7  12    1.65    0.85
   3  -7  12    0.60    0.66
   3   7  12    0.56    0.77
 -24  -8  12    0.27    0.64
  24  -8 -12   -0.67    0.77
  24   8 -12    0.50    0.85
 -22  -8  12    1.44    0.76
  22  -8 -12    2.96    1.16
  22   8 -12    0.49    0.80
  20  -8 -12   18.70    2.38
 -20  -8  12   13.55    1.98
  20   8 -12   13.33    2.14
  18  -8 -12    5.51    1.33
 -18  -8  12    4.12    1.06
  18   8 -12    4.92    1.27
 -16  -8  12    4.41    1.07
  16  -8 -12    3.57    1.07
  16   8 -12    4.63    1.20
  14  -8 -12   -0.53    0.53
 -14  -8  12   -0.20    0.39
  14   8 -12    0.97    0.65
 -12  -8  12    8.93    1.45
  12  -8 -12    7.79    1.46
  12   8 -12    8.08    1.45
  10  -8 -12    4.46    1.27
 -10  -8  12    2.90    0.90
  10  -8 -12    6.75    1.35
  10   8 -12    5.22    1.14
  -8  -8  12    1.08    0.70
   8  -8 -12    0.98    0.70
   8   8 -12    1.62    0.70
   6  -8 -12    6.50    1.30
  -6  -8  12    9.88    1.61
   6   8 -12    6.52    1.26
  -4  -8  12   -0.09    0.53
  -2  -8  12    9.74    1.68
   2   8 -12    7.70    1.82
   0  -8  12   -0.13    0.59
   0   8 -12    1.66    1.21
   0   8  12    0.46    0.64
   2  -8  12    0.05    0.64
   2   8  12    0.99    0.78
  23  -9 -12   -0.48    0.78
 -23  -9  12    1.49    0.86
  23   9 -12    0.56    0.77
  21  -9 -12    2.00    1.08
 -21  -9  12    3.46    1.06
  21   9 -12    2.78    1.05
 -19  -9  12    1.83    0.73
  19  -9 -12    2.23    1.03
  19   9 -12    0.46    0.74
 -17  -9  12    0.41    0.55
  17  -9 -12    0.60    0.70
  17   9 -12    0.50    0.62
 -15  -9  12    0.49    0.51
  15  -9 -12    0.25    0.62
  15   9 -12   -0.19    0.50
 -13  -9  12   -0.36    0.41
  13  -9 -12   -0.17    0.60
  13   9 -12    0.38    0.52
 -11  -9  12    6.70    1.34
  11  -9 -12   10.52    1.75
  11   9 -12    7.64    1.49
  -9  -9  12    4.23    1.10
   9  -9 -12    5.33    1.27
   9   9 -12    3.10    0.99
   7  -9 -12   14.66    1.97
  -7  -9  12   13.65    1.99
   7   9 -12   15.42    2.03
  -5  -9  12    0.33    0.53
   5  -9 -12   -0.08    0.62
   5   9 -12   -0.14    0.39
  -3  -9  12    4.25    1.20
   3   9 -12    2.36    1.17
  -1  -9  12    2.53    1.03
   1   9 -12    3.19    1.29
  22 -10 -12    1.09    1.01
 -22 -10  12    0.32    0.68
  22  10 -12    0.38    0.80
  20 -10 -12    2.75    1.14
 -20 -10  12    2.25    0.86
  20  10 -12    3.33    1.18
 -18 -10  12    0.31    0.53
  18 -10 -12    0.34    0.69
  18  10 -12    0.37    0.62
 -16 -10  12    0.06    0.56
  16 -10 -12    0.70    0.76
  16  10 -12    0.50    0.67
  14 -10 -12    0.07    0.60
 -14 -10  12   -0.41    0.44
  14  10 -12    0.15    0.64
  12 -10 -12    4.08    1.16
 -12 -10  12    1.44    0.74
  12  10 -12    1.75    0.86
 -10 -10  12    3.75    1.07
  10 -10 -12    4.25    1.19
  10  10 -12    4.54    1.10
  -8 -10  12    1.37    0.72
   8 -10 -12    0.75    0.72
   8  10 -12    1.23    0.71
   6 -10 -12    2.66    0.96
  -6 -10  12    2.31    0.93
   6  10 -12    1.20    0.64
  -4 -10  12    2.96    1.02
  -2 -10  12    2.77    1.02
  19 -11 -12    1.91    1.02
 -19 -11  12    0.11    0.54
  19  11 -12   -0.21    0.74
  17 -11 -12    0.84    0.82
  17  11 -12    1.34    0.93
 -15 -11  12    1.08    0.75
  15 -11 -12    0.15    0.64
  15  11 -12    0.36    0.62
 -13 -11  12    1.31    0.74
  13 -11 -12   -0.04    0.67
  13  11 -12    1.15    0.85
 -11 -11  12    0.19    0.52
  11 -11 -12    1.09    0.83
  11  11 -12    0.58    0.64
  -9 -11  12    1.42    0.76
   9 -11 -12    1.01    0.73
   9  11 -12    0.24    0.51
  -7 -11  12    1.47    0.81
   7 -11 -12    1.15    0.78
   7  11 -12    1.70    0.90
  -5 -11  12    7.04    1.53
   5 -11 -12    5.93    1.33
   5  11 -12    4.99    1.22
  -3 -11  12    0.95    0.79
 -18 -12  12    2.70    1.04
 -16 -12  12    1.07    0.71
  16 -12 -12    3.16    1.10
  16  12 -12    1.09    0.89
  14 -12 -12    0.33    0.73
 -14 -12  12    0.66    0.69
  14  12 -12    0.14    0.67
  12 -12 -12    1.22    0.81
 -12 -12  12    0.73    0.64
  12  12 -12   -0.08    0.58
  10 -12 -12    1.51    0.81
 -10 -12  12    1.47    0.78
  10  12 -12   -0.18    0.54
   8 -12 -12    1.62    0.83
  -8 -12  12    1.21    0.77
   8  12 -12    2.09    0.92
   6 -12 -12    0.09    0.70
  -6 -12  12   -0.79    0.49
   6  12 -12    0.15    0.63
  28   0 -13   -0.60    0.58
  26   0 -13   -0.10    0.68
  24   0 -13   -0.09    0.64
  22   0 -13    0.09    0.58
  20   0 -13   -0.08    0.57
  20   0 -13    0.32    0.46
 -20   0  13    0.33    0.32
  18   0 -13   -0.32    0.34
  18   0 -13   -0.23    0.50
 -18   0  13    0.43    0.35
  16   0 -13   -0.08    0.38
  16   0 -13   -0.30    0.42
 -16   0  13   -0.42    0.29
  14   0 -13    0.37    0.53
  14   0 -13    0.15    0.39
 -14   0  13   -0.05    0.40
  12   0 -13    0.41    0.52
  12   0 -13   -0.13    0.38
 -12   0  13   -0.19    0.37
 -10   0  13   -0.38    0.31
  10   0 -13   -0.27    0.37
  10   0 -13   -0.40    0.39
  -8   0  13   -0.33    0.31
   8   0 -13    0.01    0.44
   8   0 -13   -0.61    0.32
  -6   0  13   -0.01    0.38
   6   0 -13    0.47    0.62
   6   0 -13    0.01    0.40
   4   0 -13    0.61    0.70
  -4   0  13   -0.04    0.48
  -2   0  13   -0.23    0.42
   0   0  13    0.68    0.59
   2   0  13   -0.20    0.55
   4   0  13   -0.52    0.54
  29  -1 -13    0.49    0.83
  29   1 -13   -0.18    0.67
  27  -1 -13    0.72    0.85
  27   1 -13    0.34    0.83
  25  -1 -13    3.60    1.25
  25   1 -13    2.40    1.08
  23  -1 -13    5.23    1.39
  23   1 -13    5.41    1.30
 -21  -1  13    1.06    0.53
  21  -1 -13    1.85    0.83
  21   1 -13    0.44    0.61
 -19  -1  13    0.74    0.50
  19  -1 -13    1.02    0.70
  19  -1 -13    2.77    0.91
  19   1 -13    3.40    0.95
 -17  -1  13    4.04    0.86
  17  -1 -13    4.43    1.07
  17  -1 -13    5.26    1.20
 -17   1  13    6.87    0.94
  17   1 -13    4.20    0.92
  17   1 -13    3.94    1.04
  15  -1 -13    3.26    0.89
 -15  -1  13    2.93    0.69
  15  -1 -13    1.90    0.78
  15   1 -13    1.79    0.68
 -15   1  13    1.22    0.51
  15   1 -13    3.96    1.04
  13  -1 -13    0.64    0.50
  13  -1 -13   -0.67    0.41
 -13  -1  13   -0.11    0.41
  13   1 -13   -0.03    0.35
 -13   1  13   -0.25    0.34
  13   1 -13    0.00    0.42
 -11  -1  13    6.48    1.13
  11  -1 -13    3.18    0.99
  11  -1 -13    5.70    1.10
  11   1 -13    5.16    1.06
  11   1 -13    6.12    1.20
 -11   1  13    6.98    1.08
   9  -1 -13    0.15    0.46
  -9  -1  13   -0.24    0.37
   9  -1 -13   -0.33    0.38
  -9   1  13    0.17    0.38
   9   1 -13   -0.43    0.32
   9   1 -13    0.81    0.56
   7  -1 -13   13.64    1.61
  -7  -1  13   14.87    1.83
   7  -1 -13   12.42    1.97
  -7   1  13   12.73    1.65
   7   1 -13   14.27    1.58
   7   1 -13   14.76    2.04
  -5  -1  13   11.11    1.58
   5  -1 -13    6.62    1.49
  -5   1  13    8.37    1.40
   5   1 -13   12.23    2.04
  -3  -1  13    0.38    0.51
   3  -1 -13    0.04    0.63
  -3   1  13   -0.08    0.43
  -1  -1  13    5.00    1.18
  -1   1  13    3.43    0.95
   1  -1  13   -0.21    0.54
   1   1  13    0.65    0.64
   3  -1  13    1.01    0.79
   3   1  13    0.52    0.71
  28  -2 -13    0.88    1.02
  28   2 -13    0.24    0.72
  26  -2 -13    1.48    1.00
  26   2 -13    1.44    0.91
  24  -2 -13    4.00    1.22
 -24  -2  13    5.75    1.06
  24   2 -13    3.90    1.15
 -22  -2  13    3.72    0.82
  22  -2 -13    1.56    0.95
  22   2 -13    2.80    0.96
  20  -2 -13    1.84    0.90
 -20  -2  13    1.26    0.58
  20   2 -13    1.38    0.80
  18  -2 -13    0.22    0.51
 -18  -2  13    0.31    0.39
  18  -2 -13   -0.26    0.51
  18   2 -13   -0.47    0.38
 -16  -2  13   11.83    1.46
  16  -2 -13   12.84    1.89
  16  -2 -13   13.51    1.91
  16   2 -13    7.86    1.30
 -16   2  13    9.21    1.50
  16   2 -13   11.52    1.72
  14  -2 -13   31.15    2.75
  14  -2 -13   32.48    2.81
 -14  -2  13   36.71    2.61
  14   2 -13   34.03    2.73
  14   2 -13   39.09    2.77
 -14   2  13   33.85    2.34
  12  -2 -13    5.79    1.22
 -12  -2  13    4.96    1.02
  12  -2 -13    5.63    1.20
 -12   2  13    5.02    0.89
  12   2 -13    4.49    0.99
  12   2 -13    3.87    0.96
  10  -2 -13    3.26    0.96
  10  -2 -13    2.24    0.80
 -10  -2  13    2.95    0.82
  10   2 -13    2.22    0.74
 -10   2  13    2.33    0.67
  10   2 -13    3.08    0.91
   8  -2 -13    0.32    0.50
  -8  -2  13    0.46    0.43
   8  -2 -13   -0.54    0.41
   8   2 -13    0.20    0.41
  -8   2  13    0.62    0.41
   8   2 -13    0.02    0.50
  -6  -2  13    5.68    1.19
   6  -2 -13    5.27    1.02
   6  -2 -13    5.46    1.24
  -6   2  13    5.00    1.05
   6   2 -13    7.66    1.22
   4  -2 -13    0.08    0.60
  -4  -2  13    3.14    0.90
  -4   2  13    1.62    0.74
  -2  -2  13    0.18    0.50
  -2   2  13    0.83    0.57
   0  -2  13    5.22    1.24
   0   2  13    4.53    1.13
   2  -2  13   -0.39    0.45
   2   2  13    0.53    0.65
  27  -3 -13   12.39    2.04
  27   3 -13   10.80    1.95
  25  -3 -13    0.78    1.05
 -25  -3  13   -0.07    0.44
  25   3 -13    0.22    0.61
  23  -3 -13   -0.55    0.63
 -23  -3  13    0.38    0.51
  23   3 -13    0.77    0.68
  21  -3 -13   14.05    2.03
 -21  -3  13   15.61    1.78
  21   3 -13   14.74    2.07
  19  -3 -13    0.61    0.70
 -19  -3  13   -0.12    0.35
  19   3 -13    0.14    0.52
  17  -3 -13    3.97    1.08
  17  -3 -13    3.48    0.97
 -17  -3  13    5.07    0.95
  17   3 -13    5.20    1.18
  15  -3 -13    0.01    0.44
 -15  -3  13    0.31    0.41
  15  -3 -13    1.06    0.73
  15   3 -13    0.59    0.48
  15   3 -13    1.42    0.71
 -13  -3  13    7.14    1.24
  13  -3 -13    9.97    1.63
  13  -3 -13   10.27    1.60
  13   3 -13   10.53    1.55
  13   3 -13   10.29    1.56
 -13   3  13   12.15    1.27
  11  -3 -13    0.84    0.64
 -11  -3  13    1.94    0.76
  11  -3 -13    1.47    0.69
  11   3 -13    1.40    0.70
  11   3 -13    0.54    0.50
 -11   3  13    0.49    0.38
   9  -3 -13    8.61    1.35
   9  -3 -13    5.95    1.34
  -9  -3  13   11.97    1.65
  -9   3  13    8.78    1.21
   9   3 -13    7.32    1.16
   7  -3 -13    2.83    0.81
  -7  -3  13    2.28    0.75
   7  -3 -13    2.22    0.89
  -7   3  13    2.98    0.79
   7   3 -13    1.48    0.58
  -5  -3  13    0.29    0.50
   5  -3 -13    1.18    0.83
  -5   3  13    0.51    0.48
  -3  -3  13   16.48    2.13
  -3   3  13   17.09    2.06
  -1  -3  13   -0.15    0.49
  -1   3  13   -0.22    0.40
   1  -3  13    0.80    0.73
   1   3  13    0.55    0.57
   3  -3  13    4.78    1.35
   3   3  13    4.63    1.30
  28  -4 -13    2.55    1.25
 -28  -4  13    0.57    1.03
  28   4 -13    1.92    1.07
  26  -4 -13    0.83    0.97
 -26  -4  13   -0.02    0.51
  26   4 -13   -0.16    0.63
  24  -4 -13    1.84    1.02
 -24  -4  13    1.66    0.73
  24   4 -13    1.95    0.96
  22  -4 -13    2.16    0.95
 -22  -4  13    2.70    0.81
  22   4 -13    2.16    0.91
  20  -4 -13   -0.13    0.62
 -20  -4  13    0.73    0.49
  20   4 -13    0.37    0.65
  18  -4 -13   15.47    2.13
 -18  -4  13   15.16    1.80
  18   4 -13   11.35    1.75
  16  -4 -13    0.00    0.50
 -16  -4  13    0.01    0.36
  16  -4 -13    0.18    0.62
  16   4 -13   -0.30    0.39
 -14  -4  13   10.10    1.46
  14  -4 -13    8.95    1.61
  14  -4 -13    9.89    1.58
  14   4 -13   11.47    1.72
  12  -4 -13    0.74    0.67
 -12  -4  13    1.03    0.57
  12  -4 -13    0.45    0.55
  12   4 -13    0.68    0.54
  10  -4 -13    0.63    0.62
 -10  -4  13    3.51    0.90
  10  -4 -13    1.33    0.74
 -10   4  13    0.69    0.41
  10   4 -13    1.73    0.67
   8  -4 -13    6.72    1.25
   8  -4 -13    6.70    1.49
  -8  -4  13    3.21    0.94
   8   4 -13    4.37    0.91
  -8   4  13    3.59    0.83
  -6  -4  13    0.78    0.49
   6  -4 -13   -0.37    0.56
   6  -4 -13    0.28    0.60
   6   4 -13   -0.27    0.32
  -6   4  13   -0.17    0.36
  -4  -4  13    1.51    0.75
  -4   4  13    0.66    0.51
  -2  -4  13   -0.12    0.46
  -2   4  13    0.49    0.54
   0  -4  13   18.00    2.33
   0   4  13   18.34    2.26
   2  -4  13    1.94    0.90
   2   4  13    1.79    0.91
  27  -5 -13    2.70    1.19
 -27  -5  13    2.83    0.95
  27   5 -13    5.68    1.57
  25  -5 -13    5.33    1.41
 -25  -5  13    5.57    1.23
  25   5 -13    3.06    1.20
 -23  -5  13    3.51    0.94
  23  -5 -13    2.65    1.23
  23   5 -13    3.70    1.19
 -21  -5  13   17.67    2.08
  21  -5 -13   23.25    2.61
  21   5 -13   16.08    2.38
  19  -5 -13    0.37    0.72
 -19  -5  13   -0.04    0.37
  19   5 -13    0.11    0.49
  17  -5 -13   11.12    1.88
 -17  -5  13   14.28    1.77
  17   5 -13   14.58    2.03
  15  -5 -13    4.24    1.12
 -15  -5  13    4.45    1.07
  15  -5 -13    6.28    1.43
  15   5 -13    3.62    0.99
 -13  -5  13    7.63    1.29
  13  -5 -13   11.25    1.93
  13  -5 -13    9.11    1.61
  13   5 -13    7.81    1.40
  11  -5 -13   20.91    2.58
  11  -5 -13   20.53    2.34
 -11  -5  13   21.21    2.31
  11   5 -13   19.40    2.20
  -9  -5  13    0.05    0.44
   9  -5 -13   -0.42    0.47
   9  -5 -13    0.26    0.63
   9   5 -13    0.07    0.38
  -7  -5  13    1.66    0.75
   7  -5 -13    0.64    0.60
   7  -5 -13    1.47    0.84
  -7   5  13    1.88    0.64
   7   5 -13    1.15    0.56
  -5  -5  13    2.38    0.88
  -5   5  13    2.35    0.76
  -3  -5  13   10.66    1.77
  -3   5  13   12.47    1.72
  -1  -5  13   -0.36    0.44
  -1   5  13    0.31    0.58
   1  -5  13    3.84    1.15
   1   5  13    4.96    1.25
  26  -6 -13    1.13    0.99
 -26  -6  13    0.80    0.68
  26   6 -13    0.86    0.82
  24  -6 -13    4.07    1.35
 -24  -6  13    3.44    0.94
  24   6 -13    2.84    1.09
 -22  -6  13    0.15    0.54
  22  -6 -13   -0.83    0.64
  22   6 -13   -0.29    0.52
  20  -6 -13    0.28    0.66
 -20  -6  13   -0.10    0.45
  20   6 -13   -0.31    0.50
  18  -6 -13    0.94    0.80
 -18  -6  13    2.70    0.89
  18   6 -13    1.09    0.69
 -16  -6  13    1.67    0.67
  16  -6 -13    1.51    0.87
  16   6 -13    1.79    0.82
  14  -6 -13    6.76    1.36
 -14  -6  13    7.83    1.38
  14  -6 -13    9.64    1.78
  14   6 -13    7.12    1.39
 -12  -6  13    4.35    1.04
  12  -6 -13    3.98    1.06
  12  -6 -13    3.82    1.18
  12   6 -13    1.97    0.74
  10  -6 -13    6.80    1.35
 -10  -6  13    6.86    1.34
  10  -6 -13    7.09    1.48
  10   6 -13    5.81    1.17
   8  -6 -13    0.12    0.64
   8  -6 -13    0.63    0.66
  -8  -6  13    0.71    0.60
   8   6 -13    0.15    0.41
  -6  -6  13    2.16    0.81
   6  -6 -13    2.24    0.93
  -6   6  13    2.01    0.71
   6   6 -13    2.22    0.75
  -4  -6  13   -0.36    0.45
  -4   6  13    0.50    0.54
  -2  -6  13   -0.44    0.50
  -2   6  13   -0.05    0.52
   0  -6  13    3.60    1.11
   0   6  13    2.42    0.91
  25  -7 -13    1.15    0.98
 -25  -7  13    0.01    0.66
  25   7 -13    0.25    0.73
 -23  -7  13    0.07    0.56
  23  -7 -13   -0.18    0.76
  23   7 -13    0.43    0.84
  21  -7 -13    0.36    0.71
 -21  -7  13    0.11    0.49
  21   7 -13   -0.23    0.58
 -19  -7  13    3.33    0.97
  19  -7 -13    3.11    1.13
  19   7 -13    3.20    1.10
 -17  -7  13   -0.06    0.42
  17  -7 -13   -0.56    0.57
  17   7 -13    0.04    0.56
  15  -7 -13   21.49    2.55
  15  -7 -13   26.21    3.16
 -15  -7  13   21.32    2.45
  15   7 -13   21.44    2.66
 -13  -7  13    1.05    0.62
  13  -7 -13    2.46    0.95
  13  -7 -13    2.30    1.11
  13   7 -13    0.45    0.61
  11  -7 -13    1.73    0.99
  11  -7 -13    1.52    0.82
 -11  -7  13    0.52    0.58
  11   7 -13    1.28    0.63
  -9  -7  13    1.09    0.70
   9  -7 -13    0.03    0.58
   9   7 -13    0.13    0.49
   7  -7 -13    0.65    0.71
  -7  -7  13    1.55    0.77
   7   7 -13    1.52    0.64
  -5  -7  13    3.08    0.99
  -3  -7  13    0.27    0.53
  -3   7  13    2.25    0.85
  -1  -7  13    1.13    0.76
  -1   7  13    1.59    0.82
   1  -7  13   -0.14    0.59
  24  -8 -13    2.70    1.25
 -24  -8  13    2.74    0.97
  24   8 -13    2.39    1.18
 -22  -8  13    0.20    0.59
  22  -8 -13   -0.14    0.88
  22   8 -13    0.37    0.80
  20  -8 -13   -0.05    0.78
 -20  -8  13    0.09    0.47
  20   8 -13   -0.39    0.55
 -18  -8  13    0.09    0.56
  18  -8 -13    0.35    0.75
  18   8 -13    0.23    0.58
  16  -8 -13    1.05    0.79
 -16  -8  13    2.38    0.86
  16   8 -13    0.96    0.72
  14  -8 -13   -0.24    0.62
 -14  -8  13    0.56    0.56
  14   8 -13    0.86    0.58
 -12  -8  13    1.14    0.64
  12  -8 -13    0.46    0.77
  12   8 -13    0.28    0.55
 -10  -8  13    0.23    0.55
  10  -8 -13   -0.58    0.52
  10   8 -13   -0.24    0.41
   8  -8 -13    3.95    1.11
  -8  -8  13    4.50    1.17
   8   8 -13    4.41    1.04
  -6  -8  13    4.86    1.30
   6   8 -13    5.26    1.72
  -4  -8  13    0.70    0.71
  -2  -8  13    0.49    0.74
  23  -9 -13    0.59    0.92
 -23  -9  13   -0.36    0.55
  23   9 -13    0.17    0.65
 -21  -9  13   -0.07    0.49
  21  -9 -13    0.34    0.82
  21   9 -13    0.06    0.64
  19  -9 -13    0.91    0.86
 -19  -9  13    1.16    0.77
  19   9 -13    0.22    0.60
 -17  -9  13   -0.12    0.46
  17  -9 -13    0.03    0.71
  17   9 -13   -0.16    0.47
  15  -9 -13    2.62    0.99
 -15  -9  13    1.92    0.85
  15   9 -13    1.10    0.78
 -13  -9  13    1.96    0.90
  13  -9 -13    2.24    0.97
  13   9 -13    2.36    0.94
 -11  -9  13    0.41    0.63
  11  -9 -13    0.28    0.71
  11   9 -13    0.11    0.56
  -9  -9  13   -0.16    0.50
   9  -9 -13   -0.16    0.61
   9   9 -13   -0.01    0.46
  -7  -9  13   -0.27    0.49
   7  -9 -13    0.09    0.60
   7   9 -13    0.98    0.60
  -5  -9  13   -0.22    0.50
  -3  -9  13   -0.07    0.56
 -22 -10  13    6.59    1.43
 -20 -10  13    0.94    0.79
  20 -10 -13   -0.20    0.82
  20  10 -13    0.28    0.75
 -18 -10  13    0.95    0.69
  18 -10 -13   -0.04    0.79
  18  10 -13    0.29    0.63
 -16 -10  13    3.73    1.09
  16 -10 -13    2.43    1.04
  16  10 -13    4.43    1.30
  14 -10 -13    5.88    1.34
 -14 -10  13    7.61    1.52
  14  10 -13    7.15    1.52
  12 -10 -13    0.01    0.63
 -12 -10  13    1.03    0.72
  12  10 -13    1.01    0.73
  10 -10 -13    0.78    0.76
 -10 -10  13    1.70    0.83
  10  10 -13    1.15    0.66
   8 -10 -13    2.80    0.99
  -8 -10  13    0.36    0.65
   8  10 -13    0.08    0.51
  -6 -10  13    3.31    1.15
  -4 -10  13    1.77    0.93
 -19 -11  13    0.95    0.76
  19 -11 -13    0.77    0.91
  19  11 -13    0.45    0.85
 -17 -11  13   -0.09    0.50
  17 -11 -13   -0.49    0.64
  17  11 -13    0.61    0.72
  15 -11 -13    0.89    0.86
 -15 -11  13   -0.54    0.46
  15  11 -13   -0.22    0.59
 -13 -11  13    2.31    0.88
  13 -11 -13    4.66    1.29
  13  11 -13    3.75    1.17
  11 -11 -13    6.09    1.41
 -11 -11  13    5.47    1.31
  11  11 -13    6.01    1.39
  -9 -11  13    1.43    0.89
   9 -11 -13    0.16    0.66
   9  11 -13    0.31    0.55
  -7 -11  13    0.36    0.68
   7 -11 -13    2.38    0.98
[truncated: 45,227 more chars]
