# Supplementary material for: Crystal structure of fipronil
Source: Acta Crystallogr E Crystallogr Commun. 2017 Sep 15;73(Pt 10):1472–4. doi: 10.1107/S205698901701310X (PMC5730297; doi:10.1107/S205698901701310X)
Supplement: Supplementary file 2 [file e-73-01472-Isup2.hkl]

#
# h,k,l, Fc-squared, Fo-squared, sigma(Fo-squared), status flag
#
data_I
_shelx_title ' JK803 in C2/c'
_shelx_refln_list_code          4
_shelx_F_calc_maximum      429.88
_exptl_crystal_F_000      1728.00
_reflns_d_resolution_high  0.7711

loop_
 _space_group_symop_operation_xyz
 'x, y, z'
 '-x, y, -z+1/2'
 'x+1/2, y+1/2, z'
 '-x+1/2, y+1/2, -z+1/2'
 '-x, -y, -z'
 'x, -y, z-1/2'
 '-x+1/2, -y+1/2, -z'
 'x+1/2, -y+1/2, z-1/2'

_cell_length_a    22.5649
_cell_length_b    12.6823
_cell_length_c    14.9051
_cell_angle_alpha  90.000
_cell_angle_beta  129.699
_cell_angle_gamma  90.000

_shelx_F_squared_multiplier     1.000

loop_
 _refln_index_h
 _refln_index_k
 _refln_index_l
 _refln_F_squared_calc
 _refln_F_squared_meas
 _refln_F_squared_sigma
 _refln_observed_status
   2   0   0       3210.81       2970.35        97.66 o
   4   0   0        296.35        389.45        40.57 o
   6   0   0       6786.21       7193.72       291.88 o
   8   0   0      17499.47      16936.45       652.58 o
  10   0   0      12443.29      13990.86       558.53 o
  12   0   0       2823.35       3277.26       172.50 o
  14   0   0       6088.83       6019.40       348.88 o
  16   0   0       8506.42       8111.94       449.48 o
  18   0   0      15916.14      15518.99       743.76 o
  20   0   0        692.84        810.96       227.62 o
  22   0   0        401.74        268.64       144.99 o
   1   1   0        224.66        147.75        15.39 o
   3   1   0      17672.21      18879.71       370.39 o
   5   1   0          0.70          0.69        10.15 o
   7   1   0        294.40        311.97        30.39 o
   9   1   0       2619.70       2749.60        96.09 o
  11   1   0       6773.03       6622.54       197.19 o
  13   1   0       3244.78       3319.32       133.63 o
  15   1   0         62.28         26.84        75.99 o
  17   1   0        793.05        688.90        99.18 o
  19   1   0        152.58        135.09        59.62 o
  21   1   0       1322.90       1349.77       168.83 o
   0   2   0       4185.01       3301.06       112.25 o
   2   2   0      29470.55      29348.79       502.74 o
   4   2   0      12815.45      12731.40       295.87 o
   6   2   0        515.54        442.43        43.52 o
   8   2   0       1188.30       1446.25        66.92 o
  10   2   0       1082.38       1271.25        71.45 o
  12   2   0        129.99         89.15        29.92 o
  14   2   0      10405.86      10452.25       670.32 o
  16   2   0      14571.69      12920.01       445.81 o
  18   2   0        485.23        464.41        84.61 o
  20   2   0         14.38        101.05        66.27 o
  22   2   0         88.07         47.92        80.14 o
   1   3   0          8.81         11.78         8.79 o
   3   3   0      10553.83       9676.38       194.55 o
   5   3   0       2886.45       2909.10        74.35 o
   7   3   0       4727.88       4750.15       133.07 o
   9   3   0      13236.11      14103.83       335.22 o
  11   3   0       1694.12       1894.61       118.01 o
  13   3   0       1097.14       1225.45        85.79 o
  15   3   0       4596.33       4612.46       267.85 o
  17   3   0         61.91         39.35        62.57 o
  19   3   0         22.85          7.63        54.45 o
  21   3   0        192.01        170.47        78.83 o
   0   4   0        117.32        120.57        28.46 o
   2   4   0       6979.40       6772.47       183.64 o
   4   4   0        132.06        108.84        17.16 o
   6   4   0        175.54        201.52        20.95 o
   8   4   0         26.38        -10.01        12.55 o
  10   4   0        318.08        368.64        40.28 o
  12   4   0       4145.64       3817.79       218.73 o
  14   4   0          0.18         30.32        53.04 o
  16   4   0        381.87        488.58        92.72 o
  18   4   0         32.93         26.43        47.48 o
  20   4   0        766.68        853.06       132.52 o
   1   5   0       5603.58       5540.52       160.08 o
   3   5   0       1243.54       1306.68        65.12 o
   5   5   0       5972.04       6844.63       155.82 o
   7   5   0      11239.38      11567.73       245.18 o
   9   5   0       2315.74       2509.47        95.35 o
  11   5   0       2779.17       2803.85       115.79 o
  13   5   0       2077.62       2338.23       119.54 o
  15   5   0       4465.09       3916.03       233.97 o
  17   5   0        787.99        937.15       116.17 o
  19   5   0          0.29         51.30        55.80 o
  21   5   0         26.94         22.20        90.94 o
   0   6   0        121.14         98.69        36.62 o
   2   6   0         43.23         20.15        23.61 o
   4   6   0         62.48         67.19        20.67 o
   6   6   0       5457.60       5336.46       133.88 o
   8   6   0         12.21         28.71        19.17 o
  10   6   0         12.85         33.06        23.97 o
  12   6   0       1806.60       1939.28       112.86 o
  14   6   0       7934.76       8193.14       247.33 o
  16   6   0       1084.46        829.54       105.58 o
  18   6   0        440.99        448.52       110.75 o
  20   6   0         24.22        -66.78        69.27 o
   1   7   0      15161.51      15460.37       442.22 o
   3   7   0      21233.45      21462.53       595.56 o
   5   7   0          9.15          0.80        17.39 o
   7   7   0       3419.44       3339.05       117.92 o
   9   7   0        645.68        680.26        59.38 o
  11   7   0       4608.35       4471.01       225.84 o
  13   7   0        325.29        365.83        67.57 o
  15   7   0       2815.74       3131.48       209.21 o
  17   7   0          3.19          4.52        67.70 o
  19   7   0        387.72        360.08       230.58 o
   0   8   0       2860.91       2521.41       171.94 o
   2   8   0      10398.47      10405.94       322.31 o
   4   8   0       4878.02       4687.89       178.19 o
   6   8   0         68.42         71.70        26.16 o
   8   8   0       2057.36       2120.59       100.30 o
  10   8   0       7113.11       7143.34       221.85 o
  12   8   0         85.39        102.63        35.12 o
  14   8   0         16.45         25.14        40.57 o
  16   8   0         23.46          3.09        55.98 o
  18   8   0        755.50        833.13       167.67 o
   1   9   0       7979.92       8265.09       350.25 o
   3   9   0       1216.67       1349.76       105.16 o
   5   9   0       1608.35       1602.93        93.09 o
   7   9   0         34.06          5.63        24.19 o
   9   9   0       7564.49       7531.20       221.87 o
  11   9   0         10.95         -0.31        30.35 o
  13   9   0        323.02        338.04        73.09 o
  15   9   0        364.72        322.52        95.80 o
  17   9   0       2112.75       2288.11       279.06 o
   0  10   0       2235.76       2032.81       289.96 o
   2  10   0         17.98         18.07        30.53 o
   4  10   0        199.16        257.88        46.87 o
   6  10   0       1303.33       1631.50       103.03 o
   8  10   0        358.63        357.96        52.88 o
  10  10   0        819.90        863.55        98.78 o
  12  10   0        164.18        152.06        57.56 o
  14  10   0       1579.16       1790.41       181.45 o
  16  10   0         64.68        -15.66       121.73 o
   1  11   0          3.24         13.58        27.86 o
   3  11   0       6057.01       6015.96       231.91 o
   5  11   0       2038.51       2243.05       128.91 o
   7  11   0       3010.93       2857.46       187.25 o
   9  11   0         90.96         45.79        47.99 o
  11  11   0       1631.13       1492.15       134.25 o
  13  11   0         95.19         97.99        65.82 o
  15  11   0        921.90       1464.66       344.39 o
   0  12   0        362.77        420.76        93.98 o
   2  12   0        360.12        306.25        58.56 o
   4  12   0         19.26         50.20        56.48 o
   6  12   0       1086.97       1772.12       158.55 o
   8  12   0        321.23        319.43       105.13 o
  10  12   0        781.97        857.25       109.76 o
  12  12   0        329.11        416.39       101.10 o
  14  12   0         25.69        -91.05        91.05 o
   1  13   0         66.53          2.83        36.88 o
   3  13   0         84.44        113.53        50.69 o
   5  13   0         65.40        172.90        59.92 o
   7  13   0        179.92         73.00        53.63 o
   9  13   0         18.15        105.11        52.29 o
  11  13   0        388.21        446.96        90.22 o
  13  13   0         12.41         14.47        72.49 o
   0  14   0         15.10        -47.50       106.88 o
   2  14   0        211.45        133.87        58.33 o
   4  14   0         60.18          2.45        53.99 o
   6  14   0         66.71         18.70        57.87 o
   8  14   0          3.08        -33.83        45.92 o
  10  14   0         56.54        163.31        71.99 o
   1  15   0        648.38        776.71       140.77 o
   3  15   0        303.45        178.07        87.49 o
   5  15   0        382.96        302.31        97.85 o
   7  15   0        243.92        204.56        79.13 o
   9  15   0        165.38        224.93       122.19 o
   0  16   0       1838.43       1642.35       253.92 o
   2  16   0         57.18         -6.00        75.37 o
   4  16   0          4.24         21.05        81.34 o
 -23   1   1        456.53        427.66       121.01 o
 -21   1   1        677.07        629.22       105.99 o
 -19   1   1        577.09        425.36       103.47 o
 -17   1   1       2622.54       2711.83       184.85 o
 -15   1   1        225.51        184.71        38.30 o
 -13   1   1       7807.59       8007.96       220.20 o
 -11   1   1        611.06        593.47        52.01 o
  -9   1   1        140.57        195.23        30.21 o
  -7   1   1      10469.56      11914.05       299.29 o
  -5   1   1       7658.03       7963.00       185.65 o
  -3   1   1        498.04        638.78        23.72 o
  -1   1   1        756.78        529.91        16.83 o
   1   1   1        814.62        801.33        26.06 o
   3   1   1       1974.77       1853.59        49.15 o
   5   1   1       1916.75       1969.93        68.05 o
   7   1   1       6704.50       7435.20       200.44 o
   9   1   1       5408.24       6092.92       191.37 o
  11   1   1       6204.00       6488.94       208.13 o
  13   1   1       2698.95       2496.12       189.63 o
  15   1   1        146.09         97.85        59.04 o
  17   1   1        149.19         25.92        45.36 o
  19   1   1          1.31        -17.29        46.96 o
  21   1   1        238.46        138.10        90.32 o
 -22   2   1       1071.46       1088.25       132.33 o
 -20   2   1         39.93         62.59        58.96 o
 -18   2   1       4800.83       5055.21       259.53 o
 -16   2   1        397.25        292.46        63.51 o
 -14   2   1       9680.53      10339.64       298.30 o
 -12   2   1      18901.79      18920.17       482.99 o
 -10   2   1        367.71        277.48        34.55 o
  -8   2   1       6636.18       6956.71       177.24 o
  -6   2   1      11633.11      12662.55       249.95 o
  -4   2   1     103200.49     104616.09      1859.24 o
  -2   2   1       1229.48       1223.00        36.05 o
   0   2   1      10066.01       9899.33       200.64 o
   2   2   1         10.89          6.29         9.05 o
   4   2   1      40520.39      42571.45       826.00 o
   6   2   1      24350.70      23876.61       569.06 o
   8   2   1       3901.30       4178.75       123.28 o
  10   2   1         88.82         44.46        23.60 o
  12   2   1        871.65       1104.85        77.37 o
  14   2   1       9168.43       9001.49       383.97 o
  16   2   1        135.50        141.02       108.12 o
  18   2   1         30.68         -1.41        44.77 o
  20   2   1        104.71         84.34        74.02 o
 -23   3   1        293.36        316.12       125.75 o
 -21   3   1        263.92        397.52        86.23 o
 -19   3   1        471.48        521.02        92.19 o
 -17   3   1       5051.12       4865.42       268.36 o
 -15   3   1       1031.92        967.60        78.46 o
 -13   3   1        155.34        202.75        65.23 o
 -11   3   1         21.98          6.58        23.41 o
  -9   3   1        867.65        840.66        50.79 o
  -7   3   1       9004.63       9127.80       294.88 o
  -5   3   1      22087.47      23483.02       430.56 o
  -3   3   1     170883.02     169286.64      3212.72 o
  -1   3   1          2.86          8.95         8.37 o
   1   3   1          0.68          0.71        10.60 o
   3   3   1       6704.94       6432.26       147.43 o
   5   3   1         11.94         29.31        16.03 o
   7   3   1        165.95        139.16        27.88 o
   9   3   1       6391.05       6083.66       185.22 o
  11   3   1        633.39        701.62        60.85 o
  13   3   1       4540.95       4698.24       267.19 o
  15   3   1          8.67         28.70        48.88 o
  17   3   1       1279.28       1255.44       152.86 o
  19   3   1         31.52        -41.35        54.73 o
  21   3   1         94.31        148.88        94.58 o
 -22   4   1        191.98        235.09       193.97 o
 -20   4   1       1619.30       1698.88       168.55 o
 -18   4   1       1096.62       1332.27       133.52 o
 -16   4   1        254.38        224.42        56.69 o
 -14   4   1        411.62        481.75        53.88 o
 -12   4   1       1157.34       1230.02        79.11 o
 -10   4   1       8354.70       8780.71       254.50 o
  -8   4   1        449.62        543.94        47.77 o
  -6   4   1        876.73        840.79        48.87 o
  -4   4   1       2759.48       2530.84        76.10 o
  -2   4   1       3496.96       3641.20       107.52 o
   0   4   1        457.30        394.43        36.14 o
   2   4   1      19106.69      18131.05       350.30 o
   4   4   1       1484.57       1663.77        69.79 o
   6   4   1       5762.60       5753.02       135.68 o
   8   4   1        130.68        114.41        24.73 o
  10   4   1       3218.67       3234.72       151.28 o
  12   4   1       8167.84       7851.93       240.82 o
  14   4   1        367.47        363.69        81.10 o
  16   4   1          5.56         56.79        55.86 o
  18   4   1         20.76        -29.76        44.19 o
  20   4   1       2527.95       2488.27       230.14 o
 -21   5   1        107.84         34.56        81.29 o
 -19   5   1        724.94        913.65       119.04 o
 -17   5   1       1150.09       1047.88       113.10 o
 -15   5   1       6922.82       6782.59       361.00 o
 -13   5   1          5.13         -0.92        21.51 o
 -11   5   1        649.29        671.39        51.55 o
  -9   5   1      13553.19      13550.62       302.97 o
  -7   5   1        337.23        254.49        26.42 o
  -5   5   1       8972.60       8781.22       212.61 o
  -3   5   1       1155.71       1122.29        68.03 o
  -1   5   1      47568.77      43827.44      1016.40 o
   1   5   1      15225.76      16007.77       336.34 o
   3   5   1      10637.29       9948.65       245.81 o
   5   5   1       1152.65       1110.20        72.67 o
   7   5   1      15056.76      15004.72       292.49 o
   9   5   1      13889.78      13889.15       375.83 o
  11   5   1       1114.94       1171.42       168.60 o
  13   5   1        869.99        564.97        95.20 o
  15   5   1        152.61        131.67        90.75 o
  17   5   1       1364.25       1158.89       131.58 o
  19   5   1        306.10        224.50       104.23 o
 -20   6   1        154.04        244.81       140.53 o
 -18   6   1         40.84         33.18        62.52 o
 -16   6   1       2105.60       1970.27       256.26 o
 -14   6   1        908.07       1062.88       109.46 o
 -12   6   1       1038.50        895.76        69.82 o
 -10   6   1         74.59         69.20        27.05 o
  -8   6   1       5955.28       6166.24       157.99 o
  -6   6   1         41.96          1.55        17.56 o
  -4   6   1       1151.84       1044.35        85.24 o
  -2   6   1       1582.05       1798.23       103.41 o
   0   6   1       4881.49       5182.11       174.62 o
   2   6   1       4685.23       4688.13       146.72 o
   4   6   1       3261.77       3438.59       104.68 o
   6   6   1       1909.03       2173.66       135.35 o
   8   6   1       2203.79       2547.50        96.45 o
  10   6   1        420.45        408.35        67.07 o
  12   6   1         46.48         60.60        29.90 o
  14   6   1        399.52        368.22        71.35 o
  16   6   1         11.99         50.73        46.75 o
  18   6   1         72.67         34.07        68.06 o
 -21   7   1        104.76        124.62       107.74 o
 -19   7   1         90.03        142.62       130.63 o
 -17   7   1       1598.83       1373.40       174.88 o
 -15   7   1         92.10        106.46        46.47 o
 -13   7   1       1777.22       1721.55       104.75 o
 -11   7   1          2.94         22.17        24.19 o
  -9   7   1         40.56         27.57        19.61 o
  -7   7   1       1572.77       1543.19        80.94 o
  -5   7   1       7648.68       8406.48       240.46 o
  -3   7   1      10363.91      10202.11       277.30 o
  -1   7   1       1673.74       1594.78       130.84 o
   1   7   1        117.47        139.54        32.56 o
   3   7   1        421.65        414.91        40.64 o
   5   7   1       6392.68       6639.69       253.70 o
   7   7   1       2301.40       2526.05       104.05 o
   9   7   1        656.76        652.06        53.40 o
  11   7   1        866.88        803.43        72.58 o
  13   7   1       1448.65       1342.84       126.01 o
  15   7   1        329.35        290.70        73.53 o
  17   7   1          3.30         20.01        75.50 o
  19   7   1        132.71        319.29       122.78 o
 -20   8   1          2.81         35.92        83.83 o
 -18   8   1       1682.90       1719.72       387.94 o
 -16   8   1         10.76         37.76        62.80 o
 -14   8   1        936.64       1153.92       122.85 o
 -12   8   1        434.10        501.42        62.35 o
 -10   8   1        426.61        398.56        44.83 o
  -8   8   1         19.78          6.40        20.13 o
  -6   8   1       3842.68       4058.12       131.26 o
  -4   8   1         40.60         41.56        24.27 o
  -2   8   1        666.06        702.78        65.33 o
   0   8   1        394.96        447.42        53.92 o
   2   8   1        297.55        300.56        46.76 o
   4   8   1          0.80          8.40        21.12 o
   6   8   1        557.34        479.29        45.71 o
   8   8   1       1959.53       2122.27        99.15 o
  10   8   1       3220.76       3138.91       120.39 o
  12   8   1        896.96        954.36       102.58 o
  14   8   1         21.74         79.19        53.85 o
  16   8   1        122.15        198.77       100.59 o
  18   8   1         19.86         59.77        91.88 o
 -19   9   1        317.84        253.71       121.64 o
 -17   9   1        695.77        696.16       154.88 o
 -15   9   1        489.31        507.50        85.76 o
 -13   9   1        233.96        197.91        98.56 o
 -11   9   1        734.24        715.42       102.07 o
  -9   9   1          0.02         13.91        28.13 o
  -7   9   1        653.39        843.07        68.13 o
  -5   9   1       1296.30       1236.02        87.58 o
  -3   9   1        207.73        189.74        51.35 o
  -1   9   1        147.23        131.60        57.42 o
   1   9   1         14.94         30.57        27.23 o
   3   9   1          7.16          0.75        27.11 o
   5   9   1         72.57         95.94        29.43 o
   7   9   1        420.13        426.43        47.89 o
   9   9   1         70.04         56.22        31.02 o
  11   9   1       1139.17       1090.72        87.88 o
  13   9   1         78.47        187.04        73.09 o
  15   9   1        382.07        572.74       142.59 o
  17   9   1        246.40        348.67       134.14 o
 -18  10   1         71.22         37.54       111.83 o
 -16  10   1        391.88        477.49       166.26 o
 -14  10   1        237.75        196.24        75.97 o
 -12  10   1       2618.55       2474.01       203.62 o
 -10  10   1         39.77         39.65        41.48 o
  -8  10   1       1093.55       1021.11       104.31 o
  -6  10   1        453.85        562.65        58.58 o
  -4  10   1       8415.86       7822.57       247.00 o
  -2  10   1      11412.51      10171.18       328.22 o
   0  10   1        178.96        135.57        39.64 o
   2  10   1       1261.28       1101.56        96.23 o
   4  10   1       5915.83       5603.83       195.23 o
   6  10   1       3760.16       3983.45       159.09 o
   8  10   1        695.88        562.62        68.71 o
  10  10   1        124.21        172.74        47.98 o
  12  10   1          3.47         16.81        49.70 o
  14  10   1        801.62        824.92       169.77 o
  16  10   1        168.51        270.72       116.86 o
 -17  11   1          0.26         45.52       130.63 o
 -15  11   1          0.14        108.75        66.03 o
 -13  11   1        294.12        280.44        87.89 o
 -11  11   1          9.67         38.43        45.58 o
  -9  11   1        552.70        413.40        81.42 o
  -7  11   1         52.12        -21.21        37.75 o
  -5  11   1         25.29         64.87        36.24 o
  -3  11   1       1748.24       1636.43       110.78 o
  -1  11   1        956.01       1073.72       128.84 o
   1  11   1        144.82        165.09        43.40 o
   3  11   1        270.32        364.90        63.06 o
   5  11   1       2061.30       2058.31       119.31 o
   7  11   1          9.83         44.19        38.53 o
   9  11   1       3022.97       3074.64       233.38 o
  11  11   1        190.07        133.21        56.51 o
  13  11   1        812.81        570.27       144.07 o
  15  11   1        426.56        326.17       133.16 o
 -16  12   1        272.25        512.63       205.84 o
 -14  12   1        392.95        391.63       106.30 o
 -12  12   1         31.28          3.73        61.06 o
 -10  12   1       1146.65       1178.80       123.67 o
  -8  12   1        118.29        179.96        72.56 o
  -6  12   1       2725.76       2140.83       162.32 o
  -4  12   1       1153.33       1201.24       120.51 o
  -2  12   1         39.18         49.33        33.88 o
   0  12   1          1.90        -15.88        28.69 o
   2  12   1       2561.10       2238.99       152.25 o
   4  12   1          0.16         14.61        36.62 o
   6  12   1       1582.24       1655.21       145.77 o
   8  12   1        184.27        152.86        61.46 o
  10  12   1       1484.16       1330.96       157.13 o
  12  12   1       1679.69       1499.44       170.96 o
  14  12   1          9.47        -13.85       122.71 o
 -13  13   1        107.70        125.47        79.22 o
 -11  13   1       1053.28       1282.90       131.20 o
  -9  13   1        359.72        326.82        74.93 o
  -7  13   1       1944.44       1739.36       153.81 o
  -5  13   1       1241.95       1456.71       137.21 o
  -3  13   1       2944.51       2790.76       187.94 o
  -1  13   1        595.80        713.40        97.50 o
   1  13   1        577.63        532.25        80.28 o
   3  13   1        235.98        236.21        70.03 o
   5  13   1          4.80        -31.51        43.30 o
   7  13   1        789.14        877.41       111.71 o
   9  13   1        598.40        642.21       103.60 o
  11  13   1        439.36        294.71        78.26 o
 -12  14   1        431.86        605.82       142.79 o
 -10  14   1        935.01       1002.29       140.92 o
  -8  14   1         21.37        -33.52        43.78 o
  -6  14   1        139.28        119.06        61.13 o
  -4  14   1         34.08        -16.07        49.10 o
  -2  14   1        132.33         96.18        51.40 o
   0  14   1        112.39         13.82        66.13 o
   2  14   1         80.27        117.94        73.16 o
   4  14   1        316.38        309.75        83.70 o
   6  14   1         10.08         81.74        58.48 o
   8  14   1        980.42       1344.09       241.12 o
  10  14   1        460.80        369.65       120.27 o
  -9  15   1         44.80         48.38        78.56 o
  -7  15   1        457.79        510.39        93.99 o
  -5  15   1         96.20        153.15        69.71 o
  -3  15   1        315.37        208.15        76.28 o
  -1  15   1          4.46         13.55        66.43 o
   1  15   1         62.04        -36.62        64.07 o
   3  15   1         38.14         16.97       107.10 o
   5  15   1        269.24        229.03        98.44 o
   7  15   1          0.68         57.15        65.25 o
  -4  16   1        147.00        203.16       101.08 o
  -2  16   1         34.75        169.65        92.00 o
   0  16   1         26.93        -53.39        63.88 o
   2  16   1         22.49         15.17        67.97 o
 -24   0   2         29.20         -4.30        76.20 o
 -22   0   2       1526.78       1595.71       314.70 o
 -20   0   2       2518.56       2275.05       250.87 o
 -18   0   2       2198.61       2252.08       233.98 o
 -16   0   2       7293.56       8096.10       329.02 o
 -14   0   2       1078.00       1416.43       120.31 o
 -12   0   2         51.03         42.09        31.22 o
 -10   0   2        643.10        680.59        67.62 o
  -8   0   2      63744.96      65198.93      1926.58 o
  -6   0   2      51070.77      51887.15      1183.62 o
  -4   0   2     184793.88     184003.53      4610.46 o
  -2   0   2       6773.16       5536.31       139.99 o
   0   0   2      20008.46      18604.45       462.62 o
   2   0   2     183412.88     190421.50      7801.29 o
   4   0   2         20.16        159.43        45.02 o
   6   0   2      40037.48      42961.54      1612.07 o
   8   0   2       3931.71       4538.46       346.37 o
  10   0   2      11398.37      10197.19       665.03 o
  12   0   2         19.52         17.81        57.40 o
  14   0   2       3990.02       3273.71       383.98 o
  16   0   2       1270.27       1071.97       180.14 o
  18   0   2         67.52        -43.20        59.91 o
  20   0   2       1263.85       1078.70       257.30 o
 -23   1   2        539.20        232.06        94.56 o
 -21   1   2       1383.35       1411.89       143.09 o
 -19   1   2       3263.21       3177.55       207.29 o
 -17   1   2          1.79         16.78        27.50 o
 -15   1   2         27.26         12.94        24.89 o
 -13   1   2        246.50        254.01        36.63 o
 -11   1   2        848.98        918.71        58.57 o
  -9   1   2       2442.17       2500.08        83.12 o
  -7   1   2       4053.66       4384.69       101.61 o
  -5   1   2        189.72        209.19        14.24 o
  -3   1   2         75.39         73.03         7.38 o
  -1   1   2      13553.10      13354.07       247.60 o
   1   1   2       7288.17       7059.52       148.37 o
   3   1   2      12081.12      11709.33       240.37 o
   5   1   2      20475.58      20765.85       661.05 o
   7   1   2         11.35        -22.26        22.26 o
   9   1   2       2940.88       2466.97       222.67 o
  11   1   2          6.14        -27.89        27.89 o
  13   1   2        433.06        371.42        92.87 o
  15   1   2       3306.35       3180.46       252.44 o
  17   1   2        110.36         68.89        53.92 o
  19   1   2       1069.34        807.74       126.84 o
 -24   2   2         44.62         95.32       100.74 o
 -22   2   2        169.59        215.36        71.73 o
 -20   2   2          1.21         -2.39        45.80 o
 -18   2   2       2166.60       2362.32       167.34 o
 -16   2   2       2996.00       3031.43       129.22 o
 -14   2   2       2158.45       2319.59       126.58 o
 -12   2   2        338.93        300.41        35.26 o
 -10   2   2         99.68        173.98        26.10 o
  -8   2   2      18705.71      19760.29       405.40 o
  -6   2   2      18800.10      19408.33       341.17 o
  -4   2   2        279.05        279.52        44.89 o
  -2   2   2      32336.78      31317.85       653.63 o
   0   2   2      17174.88      16023.26       377.07 o
   2   2   2      58196.04      58454.87      1216.69 o
   4   2   2       9565.72       9921.69       213.26 o
   6   2   2       7263.32       7889.86       211.04 o
   8   2   2       5518.55       5475.06       175.10 o
  10   2   2       7098.73       7607.76       235.78 o
  12   2   2       3887.90       4188.93       245.71 o
  14   2   2        689.85        771.80       113.66 o
  16   2   2       1368.84       1414.77       181.85 o
  18   2   2        482.77        320.50        82.33 o
  20   2   2          5.22        -10.77        66.07 o
 -23   3   2       1002.37       1102.75       253.35 o
 -21   3   2       1050.09       1103.86       128.11 o
 -19   3   2         37.42         36.63        45.06 o
 -17   3   2         52.19         85.91        40.54 o
 -15   3   2        305.53        280.70        41.23 o
 -13   3   2      12288.91      11688.91       259.19 o
 -11   3   2       6249.67       6340.30       163.77 o
  -9   3   2       1038.01       1346.23        70.28 o
  -7   3   2      27343.92      28894.33       617.59 o
  -5   3   2      20966.29      20592.59       484.50 o
  -3   3   2      26274.40      26816.31       567.26 o
  -1   3   2       6633.23       5969.37       158.15 o
   1   3   2       7062.05       6937.25       169.79 o
   3   3   2       7420.45       7455.36       182.74 o
   5   3   2          5.30          7.82        12.23 o
   7   3   2        225.58        192.67        28.55 o
   9   3   2        326.73        310.57        38.33 o
  11   3   2         74.04         49.00        43.81 o
  13   3   2       5821.71       5452.53       554.77 o
  15   3   2        574.91        505.05       100.22 o
  17   3   2       1562.73       1696.82       183.51 o
  19   3   2         11.13         13.14        73.47 o
 -22   4   2         66.71        120.34        80.85 o
 -20   4   2         22.82         20.05        45.85 o
 -18   4   2         92.01         59.42        50.28 o
 -16   4   2        330.95        309.32        45.59 o
 -14   4   2        114.94        113.78        30.89 o
 -12   4   2       2182.39       2486.02       102.04 o
 -10   4   2       2470.34       2757.87        94.80 o
  -8   4   2      10534.07      11081.14       283.44 o
  -6   4   2      25138.29      26088.29       555.05 o
  -4   4   2       3372.76       3507.64        86.06 o
  -2   4   2       3501.49       3667.05        93.00 o
   0   4   2      13577.99      13310.15       331.93 o
   2   4   2        332.58        248.07        39.88 o
   4   4   2       2004.26       2434.64        81.55 o
   6   4   2       4525.99       4659.38       118.43 o
   8   4   2        306.28        351.79        41.32 o
  10   4   2       2661.79       3016.83       126.04 o
  12   4   2         52.91         28.05        43.30 o
  14   4   2        703.53        628.98       120.00 o
  16   4   2          0.10         31.40        55.13 o
  18   4   2       1885.79       1977.05       415.65 o
 -23   5   2        229.85        269.83       125.55 o
 -21   5   2         43.64         81.83        70.68 o
 -19   5   2         70.22         89.02        93.76 o
 -17   5   2         65.48         46.19        34.62 o
 -15   5   2       1116.22       1418.97       140.86 o
 -13   5   2        104.25         78.12        25.67 o
 -11   5   2         91.56        108.97        24.09 o
  -9   5   2      26163.73      27439.14       666.17 o
  -7   5   2       1001.43       1166.44        99.73 o
  -5   5   2      10696.80      10975.36       256.86 o
  -3   5   2      10896.15      10777.11       263.04 o
  -1   5   2        896.09       1136.70        95.04 o
   1   5   2       1667.08       1419.54        85.51 o
   3   5   2       7029.62       7523.19       182.49 o
   5   5   2       1945.28       1845.87        85.81 o
   7   5   2       2016.92       2017.81        89.41 o
   9   5   2       3183.31       3216.34       203.47 o
  11   5   2       3378.68       3268.64       223.78 o
  13   5   2       2433.91       2474.94       204.12 o
  15   5   2          4.46        -24.82        46.35 o
  17   5   2          2.89         37.22        83.13 o
  19   5   2         76.10        142.62        81.34 o
 -22   6   2       3802.23       3343.12       342.88 o
 -20   6   2        327.52        308.85       100.75 o
 -18   6   2          0.78        -13.29        53.78 o
 -16   6   2         47.75         25.82        29.50 o
 -14   6   2          2.17          5.36        23.34 o
 -12   6   2       1325.44       1311.35        88.30 o
 -10   6   2         26.98         79.57        26.49 o
  -8   6   2       4254.83       3929.02       117.87 o
  -6   6   2        263.80        254.99        39.68 o
  -4   6   2       2501.29       2529.87        87.86 o
  -2   6   2         99.95        129.07        24.10 o
   0   6   2        752.49        885.55        55.25 o
   2   6   2       3039.25       2833.94        92.75 o
   4   6   2       1702.58       1995.96        90.48 o
   6   6   2          4.37        -10.38        17.25 o
   8   6   2      13772.85      13622.35       315.26 o
  10   6   2        393.29        310.22        48.94 o
  12   6   2       1008.88       1125.31       163.03 o
  14   6   2        436.31        332.60        85.71 o
  16   6   2        597.38        392.27        86.14 o
  18   6   2        942.58        972.16       142.25 o
 -21   7   2        167.45        220.68       116.71 o
 -19   7   2       4476.99       4492.25       389.99 o
 -17   7   2        202.69        205.80        63.19 o
 -15   7   2        978.26       1170.49       129.99 o
 -13   7   2         10.61         36.54        31.36 o
 -11   7   2       2823.20       2743.86       182.63 o
  -9   7   2        935.53        978.61        92.18 o
  -7   7   2        778.93        812.26        54.04 o
  -5   7   2      14102.46      12779.48       328.98 o
  -3   7   2       1289.95       1515.74       126.58 o
  -1   7   2        427.59        442.58       101.13 o
   1   7   2        795.20        798.44        57.42 o
   3   7   2       8773.25       8974.52       220.45 o
   5   7   2       4631.57       4533.29       137.72 o
   7   7   2        616.89        719.80        55.08 o
   9   7   2        237.58        230.03        48.06 o
  11   7   2       2000.19       1845.42       115.12 o
  13   7   2        525.18        647.59        95.74 o
  15   7   2       1109.63       1237.66       135.48 o
  17   7   2         76.81         99.45        93.64 o
 -20   8   2        136.65         81.31       103.31 o
 -18   8   2        260.03        300.67       139.54 o
 -16   8   2       2501.36       2903.68       191.04 o
 -14   8   2        276.44        186.74       109.70 o
 -12   8   2       1746.53       1580.06       148.70 o
 -10   8   2       3672.98       3306.91       125.47 o
  -8   8   2      10800.81      10734.48       271.82 o
  -6   8   2       5350.36       4951.12       149.15 o
  -4   8   2          1.01        -11.67        18.75 o
  -2   8   2         43.20         50.04        25.52 o
   0   8   2       1750.89       2050.55       174.27 o
   2   8   2         98.24        138.46        37.87 o
   4   8   2       5647.08       6140.49       203.12 o
   6   8   2       1192.18       1288.64        87.14 o
   8   8   2       3438.84       3524.34       129.88 o
  10   8   2         93.84         65.12        28.88 o
  12   8   2       1144.14       1199.70       141.98 o
  14   8   2         58.84         46.68        52.28 o
  16   8   2        896.14        723.75       375.07 o
 -19   9   2        113.30         97.13        96.00 o
 -17   9   2         28.61         12.25        54.20 o
 -15   9   2        217.73        329.72       117.84 o
 -13   9   2         77.52         70.74        58.66 o
 -11   9   2       2268.53       2366.82       187.32 o
  -9   9   2         22.38         32.30        29.96 o
  -7   9   2       7913.85       7928.21       218.46 o
  -5   9   2       6446.81       6723.65       213.79 o
  -3   9   2       5550.29       5648.30       187.96 o
  -1   9   2       2100.76       2261.80       130.01 o
   1   9   2       1784.55       1694.18       114.86 o
   3   9   2         38.62         84.29        33.33 o
   5   9   2       3363.85       3284.99       130.76 o
   7   9   2         26.52         38.29        26.89 o
   9   9   2        138.19        154.44        49.63 o
  11   9   2       5510.04       5848.81       211.07 o
  13   9   2       1701.08       1404.17       175.50 o
  15   9   2        117.41         87.92        88.24 o
 -18  10   2          0.57        -79.17       102.92 o
 -16  10   2        303.55        481.53       145.42 o
 -14  10   2        360.91        609.00       108.92 o
 -12  10   2        169.62        163.50        65.36 o
 -10  10   2          5.94        -19.48        36.24 o
  -8  10   2       4496.02       4398.71       211.12 o
  -6  10   2       5494.81       5130.36       182.58 o
  -4  10   2        922.21        748.34        69.91 o
  -2  10   2        731.38        739.88        89.50 o
   0  10   2         71.01         60.15        32.53 o
   2  10   2       2430.35       2519.61       152.91 o
   4  10   2         91.66         83.08        35.06 o
   6  10   2        162.56        224.66        42.67 o
   8  10   2       2094.44       2237.11       120.44 o
  10  10   2       1330.91       1355.72        95.89 o
  12  10   2       1179.80       1557.08       192.12 o
  14  10   2         77.68         73.01       148.45 o
 -17  11   2          8.64        112.82       124.69 o
 -15  11   2        310.26        271.69        85.13 o
 -13  11   2          0.28         14.52        57.14 o
 -11  11   2         48.77         79.87        45.11 o
  -9  11   2       2368.89       2153.90       157.67 o
  -7  11   2       2833.26       3175.52       247.62 o
  -5  11   2        590.09        494.47        72.90 o
  -3  11   2        885.04       1242.15        95.57 o
  -1  11   2        782.67        875.58        79.87 o
   1  11   2        152.58        127.99        63.99 o
   3  11   2         13.29          1.63        29.04 o
   5  11   2        393.17        349.05        54.43 o
   7  11   2       4295.76       4323.35       215.68 o
   9  11   2        148.39        162.93        51.46 o
  11  11   2         81.64        204.62       127.66 o
  13  11   2         32.61         75.91        90.06 o
 -16  12   2        424.42        486.20       111.66 o
 -14  12   2        799.25       1087.35       189.58 o
 -12  12   2         91.11         87.45        61.13 o
 -10  12   2         10.23         47.85        49.65 o
  -8  12   2        749.09        756.15       101.42 o
  -6  12   2       1646.10       1578.91       140.06 o
  -4  12   2       1391.50       1468.66       130.70 o
  -2  12   2          2.01        -19.36        27.19 o
   0  12   2        131.96        114.47        43.48 o
   2  12   2       1273.21       1154.56       107.67 o
   4  12   2        541.48        642.04        84.97 o
   6  12   2          1.21        -16.63        39.97 o
   8  12   2        106.61        214.00        63.36 o
  10  12   2        197.15        158.31        63.14 o
  12  12   2        318.45        500.75       195.95 o
 -15  13   2         31.05        156.89        83.79 o
 -13  13   2         17.52        151.48        80.02 o
 -11  13   2        132.76        127.55        60.48 o
  -9  13   2          0.02        134.55        59.86 o
  -7  13   2         59.43        128.37        56.12 o
  -5  13   2        362.17        340.75        77.17 o
  -3  13   2         75.78        125.04        52.31 o
  -1  13   2        230.01        201.91        66.85 o
   1  13   2        265.47        161.71        51.60 o
   3  13   2        697.63        610.62       129.70 o
   5  13   2        176.64        184.27        62.31 o
   7  13   2         91.47        129.73        63.34 o
   9  13   2        590.30        782.83       112.00 o
  11  13   2        113.49        180.11       144.49 o
 -12  14   2          1.97         32.61        72.60 o
 -10  14   2        161.84        139.63        64.50 o
  -8  14   2        351.06        320.32        76.55 o
  -6  14   2         27.55        -10.87        46.85 o
  -4  14   2         54.18         71.48        52.03 o
  -2  14   2        470.77        339.56        87.70 o
   0  14   2          0.20        -39.80        39.80 o
   2  14   2         14.58         76.59        68.64 o
   4  14   2        167.60         88.18        61.33 o
   6  14   2        896.98        816.94       116.75 o
   8  14   2        276.21        206.26        74.26 o
  -9  15   2        122.55        139.11        89.99 o
  -7  15   2        637.28        579.84        99.10 o
  -5  15   2        560.62        433.62       127.37 o
  -3  15   2        160.24        223.37        72.99 o
  -1  15   2        324.21        507.49       112.36 o
   1  15   2         21.91         36.62        70.64 o
   3  15   2       1383.88       1274.26       150.04 o
   5  15   2       1278.16       1345.91       181.69 o
   7  15   2          0.93         79.17       114.80 o
  -6  16   2        139.84        148.40        75.72 o
  -4  16   2        556.11        616.95       150.55 o
  -2  16   2          5.49         22.41        78.59 o
   0  16   2         33.81         89.41        80.10 o
   2  16   2        534.17        473.71       104.10 o
 -25   1   3        298.10        281.20        81.05 o
 -23   1   3         22.69         13.99        46.89 o
 -21   1   3       1197.79       1239.25       116.45 o
 -19   1   3          3.01        -34.70        34.70 o
 -17   1   3        243.35        257.82        45.62 o
 -15   1   3        520.73        567.42        52.11 o
 -13   1   3       7137.29       7687.76       192.99 o
 -11   1   3        284.34        331.91        32.64 o
  -9   1   3        133.16        168.52        23.80 o
  -7   1   3       1716.32       1582.17        44.79 o
  -5   1   3       4240.44       4414.22       115.71 o
  -3   1   3       9610.04       8768.41       179.65 o
  -1   1   3       1404.26       1366.57        41.29 o
   1   1   3       2817.08       3089.56        89.92 o
   3   1   3      15239.49      17198.22       435.94 o
   5   1   3       2180.32       2615.55       218.71 o
   7   1   3        900.43        994.51       114.74 o
   9   1   3        624.78        550.15        97.94 o
  11   1   3         69.98         18.03        67.30 o
  13   1   3        676.57        643.23       121.76 o
  15   1   3         23.05         26.03        48.68 o
  17   1   3       1027.66        675.18       140.01 o
  19   1   3       1133.34        829.60       164.28 o
 -24   2   3          1.09        -10.03        66.45 o
 -22   2   3          0.94         16.42        47.27 o
 -20   2   3        189.44        215.54        60.83 o
 -18   2   3        353.48        338.41        47.78 o
 -16   2   3         27.26         32.01        26.12 o
 -14   2   3       2708.16       2868.09       117.22 o
 -12   2   3      31427.52      34122.50       692.69 o
 -10   2   3       9177.81       9508.86       218.71 o
  -8   2   3       1677.06       1726.37        63.80 o
  -6   2   3      38644.41      36782.75       842.78 o
  -4   2   3       1456.81       1448.84        75.53 o
  -2   2   3      58574.18      57405.99      1190.21 o
   0   2   3        237.49        272.46        26.51 o
   2   2   3       7669.89       7807.67       172.81 o
   4   2   3        421.28        633.84        30.83 o
   6   2   3       2079.66       2187.18        73.01 o
   8   2   3      11110.24      10995.71       494.96 o
  10   2   3       1814.89       1779.02       299.86 o
  12   2   3       3768.74       3524.44       285.47 o
  14   2   3        311.12        266.72        77.33 o
  16   2   3       1099.93        976.49       141.28 o
  18   2   3         91.16        115.07        86.47 o
 -23   3   3       3389.25       3340.99       303.24 o
 -21   3   3         51.54         84.37        56.15 o
 -19   3   3        492.05        459.41        91.13 o
 -17   3   3       7540.56       7549.87       238.31 o
 -15   3   3       2409.30       2865.13       112.80 o
 -13   3   3       3368.76       3167.46       108.47 o
 -11   3   3        122.47        216.18        26.45 o
  -9   3   3       1311.47        962.50        50.48 o
  -7   3   3       9619.09       9511.20       238.08 o
  -5   3   3      62982.61      62713.97      1855.03 o
  -3   3   3      27065.52      27111.00       575.56 o
  -1   3   3      13022.52      13364.64       300.75 o
   1   3   3      21535.38      20552.45       417.73 o
   3   3   3      19966.88      20115.59       413.23 o
   5   3   3          0.08         28.39        14.73 o
   7   3   3       1127.63       1158.62        84.28 o
   9   3   3        527.55        371.57       170.22 o
  11   3   3        804.26        728.59       109.58 o
  13   3   3          2.09        -13.50        57.76 o
  15   3   3        604.29        529.06       104.32 o
  17   3   3        161.16        105.97        82.43 o
 -24   4   3        419.26        531.57       146.83 o
 -22   4   3        437.11        563.72       138.00 o
 -20   4   3       4910.50       4917.91       297.10 o
 -18   4   3       2361.03       2420.23       131.45 o
 -16   4   3       9542.36       9002.53       236.01 o
 -14   4   3        617.38        606.35        47.46 o
 -12   4   3       1764.74       1805.66       119.34 o
 -10   4   3       1690.97       1721.04        62.56 o
  -8   4   3       6657.07       6947.51       223.49 o
  -6   4   3        596.25        751.58        70.81 o
  -4   4   3       4510.51       4781.54       112.13 o
  -2   4   3      16403.11      14878.48       334.92 o
   0   4   3      18417.76      18774.00       389.23 o
   2   4   3        212.49        193.16        27.95 o
   4   4   3      12560.17      12569.85       282.31 o
   6   4   3         32.20         35.44        17.76 o
   8   4   3        748.38        651.08        57.19 o
  10   4   3       3998.41       4215.73       264.54 o
  12   4   3       5266.50       5340.14       300.21 o
  14   4   3       1544.48       1730.22       177.87 o
  16   4   3         33.35        162.33        94.71 o
  18   4   3        789.47        428.98       121.01 o
 -23   5   3        732.52        778.26       167.79 o
 -21   5   3         84.51        189.24        96.00 o
 -19   5   3        539.53        777.59       170.22 o
 -17   5   3       3122.71       3320.74       149.48 o
 -15   5   3        133.09        134.47        39.54 o
 -13   5   3       6011.23       5920.37       156.79 o
 -11   5   3      13317.35      13387.89       355.98 o
  -9   5   3      25460.98      25549.95       691.46 o
  -7   5   3       7943.16       7306.96       194.47 o
  -5   5   3       1179.52        812.98        43.15 o
  -3   5   3       1332.60       1258.83        99.28 o
  -1   5   3         68.78        165.85        39.11 o
   1   5   3      57846.12      56935.06      1207.91 o
   3   5   3        236.59        200.35        29.12 o
   5   5   3       3348.64       3626.05       121.79 o
   7   5   3       1873.01       2029.10       115.96 o
   9   5   3      10477.65      10105.68       293.23 o
  11   5   3       5132.68       4872.76       307.48 o
  13   5   3        360.29        321.06        86.15 o
  15   5   3        487.54        506.66       101.92 o
  17   5   3        418.02        600.86       139.25 o
 -22   6   3         16.85         93.51        87.78 o
 -20   6   3        703.97        889.09       184.07 o
 -18   6   3        353.72        317.83        97.13 o
 -16   6   3        213.49        242.99        54.91 o
 -14   6   3        316.42        261.51        42.66 o
 -12   6   3        287.42        515.91        60.63 o
 -10   6   3       2213.92       2051.19       104.91 o
  -8   6   3      10609.56      10901.67       291.11 o
  -6   6   3       6832.21       7209.99       153.54 o
  -4   6   3        193.31        244.94        38.25 o
  -2   6   3      18017.35      17802.87       446.08 o
   0   6   3       5212.97       5011.80       134.77 o
   2   6   3       1489.38       1623.63        78.69 o
   4   6   3      11561.16      12450.54       312.34 o
   6   6   3        718.57        841.44        59.54 o
   8   6   3        477.94        490.71        54.63 o
  10   6   3        824.01        918.81       118.56 o
  12   6   3        287.88        304.11        83.67 o
  14   6   3         94.11        105.72       100.49 o
  16   6   3        746.59        685.54       191.99 o
 -21   7   3        381.00        157.45       107.65 o
 -19   7   3        232.53        259.66       101.91 o
 -17   7   3        536.19        598.01        88.75 o
 -15   7   3       4467.69       4337.08       231.12 o
 -13   7   3        106.94        160.93        75.43 o
 -11   7   3       3897.48       4051.50       165.14 o
  -9   7   3        822.31        771.03        44.46 o
  -7   7   3          0.33         -2.71        18.88 o
  -5   7   3       4848.22       4869.54       192.15 o
  -3   7   3       9780.29       9637.91       266.86 o
  -1   7   3       4561.67       4488.39       205.65 o
   1   7   3        831.26        763.89        54.32 o
   3   7   3        131.12        138.12        28.73 o
   5   7   3       2300.24       2491.29       119.25 o
   7   7   3       3763.41       3897.15       132.79 o
   9   7   3       1005.50        983.40        66.84 o
  11   7   3        634.87        601.75        94.29 o
  13   7   3         19.13        -12.08        52.57 o
  15   7   3       2034.11       2794.56       280.93 o
  17   7   3        270.40        150.13       104.26 o
 -22   8   3         50.85         56.13       101.40 o
 -20   8   3       1172.34       1126.56       199.20 o
 -18   8   3         56.68         73.73        53.99 o
 -16   8   3         41.35         83.39        56.97 o
 -14   8   3       1335.32       1177.30       132.82 o
 -12   8   3         74.63        164.02        60.89 o
 -10   8   3        241.35        257.50        49.61 o
  -8   8   3         20.09         38.40        20.54 o
  -6   8   3       1790.34       1784.39       118.45 o
  -4   8   3        992.72        949.48        70.80 o
  -2   8   3       3894.86       3660.47       138.33 o
   0   8   3         80.05        133.47        35.36 o
   2   8   3        600.77        803.67        61.29 o
   4   8   3       1495.23       1402.47        83.22 o
   6   8   3        609.14        544.30        51.44 o
   8   8   3        934.53       1009.10        71.82 o
  10   8   3        294.96        276.11        61.24 o
  12   8   3        505.57        360.51        99.42 o
  14   8   3        269.31        193.71        76.62 o
  16   8   3         24.78         15.66        94.40 o
 -21   9   3         58.06         41.56       144.49 o
 -19   9   3          7.53        -13.85       114.80 o
 -17   9   3         12.03          7.73        57.27 o
 -15   9   3        115.95         92.72        60.90 o
 -13   9   3         30.75         53.53        50.50 o
 -11   9   3        820.71       1040.88       134.88 o
  -9   9   3        112.71        383.74        61.35 o
  -7   9   3        469.32        461.89        52.97 o
  -5   9   3         33.68         51.12        26.54 o
  -3   9   3        899.66        840.18        68.97 o
  -1   9   3        181.79        197.46        38.22 o
   1   9   3          0.54        -12.97        24.16 o
   3   9   3        169.00        220.12        39.31 o
   5   9   3       2785.31       3029.34       136.35 o
   7   9   3        128.57        145.28        35.47 o
   9   9   3       1505.36       1790.31       105.91 o
  11   9   3        244.23        125.40        57.25 o
  13   9   3         99.09        229.29       112.36 o
  15   9   3        118.59        170.36       109.70 o
 -20  10   3        443.49        348.35       203.86 o
 -18  10   3        478.49        414.98       102.47 o
 -16  10   3        699.68        588.63       106.50 o
 -14  10   3        540.01        297.63       107.94 o
 -12  10   3        313.68        286.62       119.98 o
 -10  10   3       3191.26       2961.95       183.44 o
  -8  10   3          8.08         33.17        37.96 o
  -6  10   3         84.53         71.49        39.69 o
  -4  10   3        784.03        872.00        75.43 o
  -2  10   3      10045.32       9257.20       323.03 o
   0  10   3       2520.15       2677.21       142.86 o
   2  10   3       1481.12       1571.65       109.90 o
   4  10   3      10518.76      10081.92       280.74 o
   6  10   3          2.22         34.41        28.16 o
   8  10   3        729.39       1016.39        83.59 o
  10  10   3         36.52         27.48        49.46 o
  12  10   3        534.89        578.22       157.35 o
  14  10   3        247.25        439.78       136.62 o
 -19  11   3         10.46        186.05       162.30 o
 -17  11   3         54.05         -8.25        66.33 o
 -15  11   3        246.31        233.21        87.44 o
 -13  11   3        192.23        146.56        72.53 o
 -11  11   3          6.43         87.11        62.33 o
  -9  11   3       1506.28       1327.63       173.41 o
  -7  11   3        533.61        423.87        73.25 o
  -5  11   3        525.69        548.83        80.96 o
  -3  11   3         12.58         21.15        28.55 o
  -1  11   3       2160.47       2175.06       226.81 o
   1  11   3        467.37        538.00        69.14 o
   3  11   3         23.04          0.90        30.34 o
   5  11   3         55.27         43.70        40.00 o
   7  11   3        567.08        549.37        79.66 o
   9  11   3        263.44        302.13        59.09 o
  11  11   3        244.89         90.85        84.06 o
  13  11   3         13.78        174.86        99.25 o
 -16  12   3        562.84        480.66       152.62 o
 -14  12   3          0.78         82.65        68.13 o
 -12  12   3       2237.44       2145.26       223.52 o
 -10  12   3       2270.78       2136.83       168.31 o
  -8  12   3         28.90         14.13        45.75 o
  -6  12   3         52.42        148.76        52.62 o
  -4  12   3         77.88         26.18        49.71 o
  -2  12   3        926.42        939.76       105.17 o
   0  12   3        146.90        218.73        54.33 o
   2  12   3          6.91         42.86        31.36 o
   4  12   3        541.70        624.85       110.56 o
   6  12   3        527.30        475.21        94.03 o
   8  12   3        311.53        360.68        83.76 o
  10  12   3         23.65         60.46       130.63 o
  12  12   3        383.57        352.95       130.14 o
 -15  13   3         20.16         49.42        76.86 o
 -13  13   3        130.03        115.91        71.88 o
 -11  13   3          3.46        -11.07        47.27 o
  -9  13   3       2291.39       2537.94       192.94 o
  -7  13   3        252.58        221.99        91.70 o
  -5  13   3        245.95        168.48        59.54 o
  -3  13   3          1.47        -27.96        40.17 o
  -1  13   3       2100.20       1813.33       149.77 o
   1  13   3       3442.53       3884.57       209.94 o
   3  13   3        188.49        168.47        52.24 o
   5  13   3        156.79        158.85        56.93 o
   7  13   3         20.54         27.41        48.91 o
   9  13   3        174.56        206.10       100.56 o
 -14  14   3         73.63         93.58        79.44 o
 -12  14   3          0.00         25.90        64.81 o
 -10  14   3        788.66        687.10       105.93 o
  -8  14   3       1446.03       1607.46       257.97 o
  -6  14   3        540.75        827.94       112.35 o
  -4  14   3        160.75        142.19        60.95 o
  -2  14   3        178.02        208.63        74.22 o
   0  14   3        451.15        599.14       116.96 o
   2  14   3         28.84         41.51        86.29 o
   4  14   3        311.53        410.22        93.63 o
   6  14   3        103.42         28.13        55.78 o
   8  14   3          2.35          9.68        53.11 o
 -11  15   3        283.94        205.89       112.89 o
  -9  15   3        186.65        114.40        68.28 o
  -7  15   3         51.09         44.55        70.56 o
  -5  15   3        355.44        369.14        85.69 o
  -3  15   3          0.04        119.18        56.03 o
  -1  15   3          3.35        -45.94        61.74 o
   1  15   3          9.15         19.87        62.13 o
   3  15   3        239.71        272.67        84.97 o
   5  15   3        122.58        173.12        78.95 o
  -6  16   3        125.49        180.84        80.23 o
  -4  16   3          9.71        -44.36        67.37 o
  -2  16   3        347.51        434.12       118.36 o
   0  16   3         85.76        -76.14        83.73 o
 -24   0   4        118.47        239.19        99.18 o
 -22   0   4         13.97        -24.31        52.72 o
 -20   0   4       5988.21       5627.11       235.95 o
 -18   0   4        649.33        715.57        89.99 o
 -16   0   4        982.62       1065.45        92.14 o
 -14   0   4      40953.32      42851.77      1139.12 o
 -12   0   4        802.45       1012.52        86.01 o
 -10   0   4        276.23        356.29        41.67 o
  -8   0   4         11.15         -3.96        29.69 o
  -6   0   4       1915.95       1877.57       101.76 o
  -4   0   4     140015.89     129996.55      3775.57 o
  -2   0   4       9023.49       8702.55       250.03 o
   0   0   4     118429.41     115976.26      2935.37 o
   2   0   4       7629.38       8995.78       577.95 o
   4   0   4      46047.15      45889.34      2418.67 o
   6   0   4         64.45         65.32        59.38 o
   8   0   4       1684.77       1494.35       231.57 o
  10   0   4       7153.83       6533.57       500.75 o
  12   0   4      10271.49      10157.61       720.45 o
  14   0   4        125.91         49.48        95.00 o
  16   0   4          0.96        -43.54        85.11 o
  18   0   4       1083.93       1062.87       247.41 o
 -25   1   4          8.49         13.06       143.50 o
 -23   1   4         76.72         64.11        50.23 o
 -21   1   4         21.88         40.23        35.52 o
 -19   1   4       5526.96       5589.94       163.59 o
 -17   1   4       2072.13       2195.15       100.93 o
 -15   1   4        222.70        309.17        34.81 o
 -13   1   4        532.58        641.44        46.01 o
 -11   1   4      13307.30      12904.05       301.01 o
  -9   1   4        233.10        259.88        31.09 o
  -7   1   4        267.82        211.90        19.11 o
  -5   1   4        515.53        425.25        26.22 o
  -3   1   4       6130.05       5633.73       128.67 o
  -1   1   4       7292.64       7198.67       152.48 o
   1   1   4      12941.13      12893.89       274.54 o
   3   1   4         27.57          1.90        20.38 o
   5   1   4       3379.50       3480.26       206.43 o
   7   1   4       6710.49       6316.44       325.38 o
   9   1   4        217.20        284.84        80.60 o
  11   1   4       2634.69       2552.70       235.67 o
  13   1   4       1307.96       1462.96       192.59 o
  15   1   4         12.13         -0.62        53.95 o
  17   1   4          1.79        -46.39        58.87 o
 -24   2   4        706.25        788.25       159.09 o
 -22   2   4        229.14        311.50        74.50 o
 -20   2   4        160.79        144.65        43.69 o
 -18   2   4          0.80         -8.40        25.96 o
 -16   2   4       2869.24       2896.78       119.21 o
 -14   2   4       7842.27       8103.76       216.26 o
 -12   2   4      14909.87      15731.19       455.84 o
 -10   2   4       4243.55       4401.10       131.76 o
  -8   2   4         42.61         59.66        12.29 o
  -6   2   4       9919.61       9391.15       228.95 o
  -4   2   4      24968.40      24166.81       475.57 o
  -2   2   4       1319.83       1269.50        54.69 o
   0   2   4      19351.25      18764.95       386.29 o
   2   2   4       2967.51       2777.01       110.48 o
   4   2   4       8937.47       8588.56       229.44 o
   6   2   4       8456.47       8988.02       418.35 o
   8   2   4        539.42        290.95        71.58 o
  10   2   4        258.08        285.75       185.06 o
  12   2   4        830.46        732.04       127.15 o
  14   2   4        955.90        953.92       138.10 o
  16   2   4        371.91        679.66       146.45 o
 -25   3   4        205.67        173.32       107.65 o
 -23   3   4        543.34        384.09       144.49 o
 -21   3   4       2354.25       2755.88       213.91 o
 -19   3   4       1738.29       1770.72       111.87 o
 -17   3   4        110.38         71.02        32.10 o
 -15   3   4         10.37          2.92        20.26 o
 -13   3   4        469.05        459.33        39.87 o
 -11   3   4      12152.50      11703.41       307.20 o
  -9   3   4        430.31        372.56        24.45 o
  -7   3   4         66.07         38.60        30.09 o
  -5   3   4     111382.04     111469.45      2289.17 o
  -3   3   4      27018.79      25946.66       611.38 o
  -1   3   4        104.81        150.36        23.94 o
   1   3   4       9898.30      10447.53       230.00 o
   3   3   4        467.96        385.58        33.27 o
   5   3   4       1680.04       1560.64        56.17 o
   7   3   4       3800.82       3906.45       285.83 o
   9   3   4         41.93         73.36        54.68 o
  11   3   4       1710.21       1408.75       170.72 o
  13   3   4        102.39        127.94        59.46 o
  15   3   4        462.83        468.55       105.61 o
  17   3   4       1124.89        873.65       170.04 o
 -24   4   4        339.21        400.16       132.43 o
 -22   4   4        677.40        613.23       140.84 o
 -20   4   4          0.11         24.95        45.93 o
 -18   4   4        464.66        456.26        62.69 o
 -16   4   4       2393.89       2454.20       116.71 o
 -14   4   4        599.67        530.93        60.17 o
 -12   4   4        488.29        621.28        44.66 o
 -10   4   4        120.77         89.91        17.12 o
  -8   4   4        158.57         81.19        30.81 o
  -6   4   4       5171.86       5142.30       283.45 o
  -4   4   4      10578.94       9523.82       260.07 o
  -2   4   4        748.32        769.65        51.53 o
   0   4   4          0.30         26.22        16.90 o
   2   4   4      15979.65      15870.62       365.88 o
   4   4   4       3491.73       3656.47       113.30 o
   6   4   4        216.79        205.19        36.40 o
   8   4   4        664.97        405.26       134.01 o
  10   4   4        972.77       1203.82       241.76 o
  12   4   4        289.94        165.31        72.09 o
  14   4   4        286.99        354.26        94.51 o
  16   4   4        409.33        380.15       292.93 o
 -23   5   4        544.00        581.37       178.13 o
 -21   5   4       2989.99       2922.63       303.94 o
 -19   5   4        136.93         78.75        45.84 o
 -17   5   4        256.67        374.86        66.23 o
 -15   5   4       1312.56       1321.08       103.62 o
 -13   5   4       3808.37       3746.72       165.47 o
 -11   5   4          2.77         16.32        15.66 o
  -9   5   4        298.72        342.40        60.18 o
  -7   5   4       1867.14       1728.68       123.28 o
  -5   5   4         58.46         69.32        13.26 o
  -3   5   4       7403.92       7679.94       177.68 o
  -1   5   4         21.62         42.78        17.48 o
   1   5   4         10.49         49.79        19.99 o
   3   5   4        652.41        697.20        49.91 o
   5   5   4       7478.22       7545.19       193.74 o
   7   5   4        889.86       1060.88        58.48 o
   9   5   4         95.48         93.39        51.19 o
  11   5   4        170.98        258.65       107.92 o
  13   5   4         67.84         18.00        56.79 o
  15   5   4          8.50          7.68        71.01 o
  17   5   4         95.25        158.41        94.39 o
 -24   6   4          1.76        -42.34        80.25 o
 -22   6   4         75.11        -47.52        74.79 o
 -20   6   4       1533.06       1662.17       145.39 o
 -18   6   4        197.31        192.67        60.44 o
 -16   6   4        132.38         96.72        44.42 o
 -14   6   4        901.02        824.37       112.27 o
 -12   6   4       4996.66       4948.83       180.46 o
 -10   6   4       1387.10       1615.93       133.14 o
  -8   6   4          0.08         -4.41        31.83 o
  -6   6   4       1449.07       1364.68        55.03 o
  -4   6   4         88.32         47.93        20.80 o
  -2   6   4        629.81        652.64        45.27 o
   0   6   4      11771.82      11753.43       270.86 o
   2   6   4       1632.63       2138.56        96.39 o
   4   6   4       1323.12       1493.20        82.59 o
   6   6   4       1588.37       1756.87       109.50 o
   8   6   4       1661.20       1617.56       135.37 o
  10   6   4       4219.56       4098.30       271.01 o
  12   6   4        378.08        241.99        75.94 o
  14   6   4        448.51        338.80       103.31 o
  16   6   4          4.87        -63.19        88.08 o
 -23   7   4          7.75         42.89        83.82 o
 -21   7   4        412.18        401.25       126.67 o
 -19   7   4        369.37        305.48        69.41 o
 -17   7   4       1227.35       1669.13       178.53 o
 -15   7   4         43.51         62.67        50.51 o
 -13   7   4      10150.55       9863.63       388.03 o
 -11   7   4       2651.49       2901.00       193.27 o
  -9   7   4       1998.02       2059.59       155.70 o
  -7   7   4       5400.95       4933.96       140.74 o
  -5   7   4         60.89         88.91        24.36 o
  -3   7   4      23086.14      22155.46       551.39 o
  -1   7   4       1159.80       1250.99        69.76 o
   1   7   4       2856.22       3081.46       158.22 o
   3   7   4       1503.11       1504.33        78.64 o
   5   7   4       4010.42       4218.70       138.71 o
   7   7   4       7612.96       7430.35       189.74 o
   9   7   4         91.09         76.54        49.80 o
  11   7   4        128.64         93.84        61.56 o
  13   7   4        412.84        365.71        94.89 o
  15   7   4        556.33        458.93       109.19 o
 -22   8   4        409.04        488.88       211.78 o
 -20   8   4        510.69        452.93       108.12 o
 -18   8   4       1314.87       1430.70       155.98 o
 -16   8   4       2590.13       2474.31       199.74 o
 -14   8   4      18101.92      16584.98       599.99 o
 -12   8   4       4519.67       4535.97       448.67 o
 -10   8   4       3127.67       3138.69       210.18 o
  -8   8   4       4190.55       4202.64       184.73 o
  -6   8   4       5388.96       5213.71       170.06 o
  -4   8   4       1404.03       1310.45        83.27 o
  -2   8   4       5691.51       5645.57       170.37 o
   0   8   4       2349.84       2473.50       120.63 o
   2   8   4       6717.62       7330.29       186.26 o
   4   8   4      13785.54      14088.54       315.00 o
   6   8   4       1996.62       2184.28        99.54 o
   8   8   4       1321.59       1301.81        96.64 o
  10   8   4       2071.95       2085.29       150.48 o
  12   8   4         61.08        147.03        63.53 o
  14   8   4         40.00         23.95        60.46 o
 -21   9   4         31.44         45.52       146.47 o
 -19   9   4       2024.94       2153.47       280.85 o
 -17   9   4        522.95        586.52       105.41 o
 -15   9   4        952.43       1097.04       149.63 o
 -13   9   4        630.71        571.38       155.50 o
 -11   9   4        526.29        369.61        77.67 o
  -9   9   4       6534.60       6112.48       239.11 o
  -7   9   4        401.38        515.18        71.16 o
  -5   9   4       2996.92       2917.56       236.34 o
  -3   9   4        140.07        103.62        32.44 o
  -1   9   4        530.18        529.33        60.45 o
   1   9   4        227.03        273.08        45.73 o
   3   9   4       4976.87       5367.23       156.41 o
   5   9   4          9.84         26.12        28.19 o
   7   9   4        510.64        461.57        57.63 o
   9   9   4          8.24        -19.91        39.85 o
  11   9   4        835.48        728.85       113.42 o
  13   9   4       1417.82       1299.33       163.95 o
 -20  10   4          2.88         55.42       136.57 o
 -18  10   4         77.07        181.34        79.94 o
 -16  10   4       1028.31       1909.74       534.57 o
 -14  10   4         72.22         76.83        58.26 o
 -12  10   4        973.87        988.33       127.30 o
 -10  10   4          7.05         34.18        37.93 o
  -8  10   4        126.64        105.99        47.24 o
  -6  10   4        590.10        666.98        84.52 o
  -4  10   4       4059.74       3774.63       166.01 o
  -2  10   4        290.43        294.62        50.17 o
   0  10   4       1954.05       2301.84       122.93 o
   2  10   4        480.91        475.56        50.84 o
   4  10   4          8.61         -2.60        26.96 o
   6  10   4        134.84        113.63        34.20 o
   8  10   4        210.20        156.15        54.26 o
  10  10   4       1041.54       1244.05       138.71 o
  12  10   4         35.08        123.73        91.28 o
 -19  11   4        362.81        299.54       101.46 o
 -17  11   4         10.53        -36.78        67.92 o
 -15  11   4        205.81        213.33        83.47 o
 -13  11   4          8.44         27.10        57.05 o
 -11  11   4        747.02        683.60       109.62 o
  -9  11   4       2157.32       2175.37       210.22 o
  -7  11   4       2192.24       1949.86       223.40 o
  -5  11   4          0.62         16.12        35.77 o
  -3  11   4       2933.86       2737.18       200.84 o
  -1  11   4        278.42        328.88        54.60 o
   1  11   4        862.81        676.28        71.11 o
   3  11   4       1858.66       2108.88       127.28 o
   5  11   4         96.73         54.87        32.96 o
   7  11   4       2630.42       2871.05       156.19 o
   9  11   4        310.13        281.78        79.28 o
  11  11   4        343.18        244.64       115.15 o
 -18  12   4         68.91         46.64        74.57 o
 -16  12   4         67.64        113.39        77.04 o
 -14  12   4       1758.38       1625.07       180.08 o
 -12  12   4       1314.16       1403.13       164.40 o
 -10  12   4        630.06        494.40        83.68 o
  -8  12   4         11.87         98.03        47.84 o
  -6  12   4        509.03        441.42        78.69 o
  -4  12   4        206.48        190.44        60.56 o
  -2  12   4       1788.45       1761.94       146.69 o
   0  12   4        166.23        141.35        42.01 o
   2  12   4         60.27         57.87        35.05 o
   4  12   4        102.96         91.75        45.89 o
   6  12   4       2566.91       2854.61       159.13 o
   8  12   4        475.98        298.91       216.73 o
  10  12   4        165.45        177.33       105.33 o
 -15  13   4        258.58        379.64       103.48 o
 -13  13   4          1.63         60.88        67.51 o
 -11  13   4         13.07         33.11        57.22 o
  -9  13   4         45.40         97.04        60.55 o
  -7  13   4          5.42        -39.14        39.14 o
  -5  13   4        235.90        275.73        66.46 o
  -3  13   4        487.41        466.02        97.45 o
  -1  13   4       1617.95       1290.53       132.73 o
   1  13   4       3124.10       3151.93       298.17 o
   3  13   4        134.51         82.42        52.58 o
   5  13   4         28.08         25.44        48.43 o
   7  13   4          1.25         52.76        51.03 o
   9  13   4        101.18         79.17       128.65 o
 -14  14   4        256.93        321.31       104.21 o
 -12  14   4        357.33        269.99        90.84 o
 -10  14   4         65.89         43.63        55.36 o
  -8  14   4         20.91         34.84        55.35 o
  -6  14   4        442.57        425.43        85.21 o
  -4  14   4         11.23         28.70        49.00 o
  -2  14   4         89.92        136.29        60.35 o
   0  14   4       1321.28       1080.99       127.53 o
   2  14   4        173.78        202.52        73.94 o
   4  14   4          0.03         65.53        74.05 o
   6  14   4        192.27        122.11        66.48 o
 -11  15   4       1639.02       1864.20       204.77 o
  -9  15   4         31.54         43.55        59.21 o
  -7  15   4          0.60         24.48        58.61 o
  -5  15   4        353.15        347.01        86.18 o
  -3  15   4       1367.89       1486.70       149.49 o
  -1  15   4          8.16         71.61        62.08 o
   1  15   4       1154.11       1128.41       162.80 o
   3  15   4         76.22         92.19        76.52 o
  -6  16   4         57.15         51.46       106.88 o
  -4  16   4         16.75         45.08        64.95 o
 -25   1   5          1.82         59.45        84.12 o
 -23   1   5         20.92        -38.41        38.41 o
 -21   1   5       1903.22       2006.08       119.59 o
 -19   1   5        539.21        642.52        62.43 o
 -17   1   5       3576.10       3629.55       134.17 o
 -15   1   5       7353.26       7788.58       209.91 o
 -13   1   5       7387.22       7613.38       197.98 o
 -11   1   5       5081.26       5117.68       154.05 o
  -9   1   5      10541.36      10480.00       301.08 o
  -7   1   5        119.48         78.51        25.99 o
  -5   1   5       7821.42       7803.95       173.34 o
  -3   1   5         21.67          9.82        11.19 o
  -1   1   5       7964.85       7772.17       168.12 o
   1   1   5      15587.96      16724.78       412.75 o
   3   1   5       3902.28       4234.99       193.84 o
   5   1   5        816.34        806.82       109.90 o
   7   1   5       1268.85       1069.63       136.45 o
   9   1   5       6770.12       6380.03       355.41 o
  11   1   5       1544.26       1319.97       190.01 o
  13   1   5         53.95          4.18        61.82 o
  15   1   5         11.63        101.73        76.09 o
 -26   2   5        111.70        113.28        98.07 o
 -24   2   5        176.30        388.34       132.61 o
 -22   2   5         23.73          5.98        39.94 o
 -20   2   5        883.90        941.38        79.27 o
 -18   2   5      11613.41      11941.23       309.45 o
 -16   2   5        129.15         90.91        29.51 o
 -14   2   5       1253.73       1206.28       103.40 o
 -12   2   5      11518.24      11739.86       304.89 o
 -10   2   5      20652.13      20441.86       493.20 o
  -8   2   5      13805.31      14297.18       290.46 o
  -6   2   5        526.58        687.00        43.51 o
  -4   2   5       7437.06       6595.53       197.82 o
  -2   2   5       4259.46       4346.25       113.40 o
   0   2   5       3513.70       3080.45        90.40 o
   2   2   5        506.79        531.98        42.26 o
   4   2   5      12823.54      11348.28       339.58 o
   6   2   5         60.39         62.35        48.98 o
   8   2   5       1386.13       1213.61       154.43 o
  10   2   5         65.68        -23.75        47.58 o
  12   2   5       1183.75        990.70       154.61 o
  14   2   5       1366.41       1391.29       211.36 o
  16   2   5         23.15         -3.02        72.07 o
 -25   3   5        613.02        736.73       157.69 o
 -23   3   5        347.21        402.70       121.74 o
 -21   3   5       1490.87       1707.52       135.05 o
 -19   3   5         92.67        111.14        36.82 o
 -17   3   5        787.43        799.93       113.74 o
 -15   3   5       7176.79       6931.65       192.78 o
 -13   3   5        731.34        838.41        58.85 o
 -11   3   5        226.86        214.18        32.00 o
  -9   3   5       8256.75       8776.33       393.80 o
  -7   3   5      47035.76      44819.60      1503.81 o
  -5   3   5      17660.05      16243.12       357.08 o
  -3   3   5        252.19        342.63        32.60 o
  -1   3   5        128.23        150.42        24.81 o
   1   3   5       1001.77       1079.37        65.31 o
   3   3   5       7465.06       7444.54       212.63 o
   5   3   5         16.68         21.47        15.44 o
   7   3   5       1352.58       1098.32       140.90 o
   9   3   5        767.29        787.57       146.47 o
  11   3   5        786.55        869.88       147.09 o
  13   3   5        935.51        843.52       229.61 o
  15   3   5        413.35        363.20       107.77 o
 -24   4   5       3160.23       3371.58       447.31 o
 -22   4   5         19.59         46.71        72.99 o
 -20   4   5         12.69        115.41        53.99 o
 -18   4   5       1043.36       1243.97        84.17 o
 -16   4   5         20.43        -12.50        26.26 o
 -14   4   5         32.59         44.01        16.79 o
 -12   4   5        569.71        647.58        67.46 o
 -10   4   5       1125.24        937.12       119.65 o
  -8   4   5       4887.91       4668.20       195.69 o
  -6   4   5        590.41        402.37        42.91 o
  -4   4   5      20513.97      21765.80       527.03 o
  -2   4   5      10986.18      11490.60       301.03 o
   0   4   5       4723.26       4799.52       152.82 o
   2   4   5       4125.83       3944.22       134.46 o
   4   4   5       1796.31       1761.48        90.54 o
   6   4   5      12796.53      12256.05       391.28 o
   8   4   5        176.17        266.66        79.73 o
  10   4   5          0.21         56.18        53.53 o
  12   4   5       1645.52       1535.62       172.01 o
  14   4   5       1759.91       1773.52       219.68 o
  16   4   5       1309.11       1152.86       195.43 o
 -25   5   5        904.53       1061.88       331.53 o
 -23   5   5        294.27        273.28       104.15 o
 -21   5   5       1978.86       2365.58       174.56 o
 -19   5   5        758.21        881.74       101.84 o
 -17   5   5       7581.78       7364.63       318.46 o
 -15   5   5       5218.05       5169.91       194.23 o
 -13   5   5       2214.24       2236.13        89.64 o
 -11   5   5        931.92       1109.10       104.06 o
  -9   5   5        676.44        883.13        87.99 o
  -7   5   5      19553.50      17901.41       438.18 o
  -5   5   5      17511.18      16209.41       336.94 o
  -3   5   5       3861.89       3951.84       153.82 o
  -1   5   5        202.37        160.58        28.43 o
   1   5   5       6926.24       6993.41       190.16 o
   3   5   5       9073.63       8310.30       220.34 o
   5   5   5        104.41        119.47        30.35 o
   7   5   5         23.18         70.11        41.16 o
   9   5   5       2618.35       2605.39       300.75 o
  11   5   5       2059.51       2234.20       205.43 o
  13   5   5        285.81        238.80        89.98 o
  15   5   5        107.08         89.43       112.82 o
 -24   6   5         85.12         -9.72        77.03 o
 -22   6   5        344.98        178.24       100.30 o
 -20   6   5          3.69         12.35        56.84 o
 -18   6   5       3461.24       3932.09       256.45 o
 -16   6   5        537.89        563.92        92.98 o
 -14   6   5        182.65        141.43        81.43 o
 -12   6   5        259.21        310.34        66.49 o
 -10   6   5       7648.63       7677.22       306.27 o
  -8   6   5      10466.47      10591.62       386.62 o
  -6   6   5       3246.76       3139.70        93.16 o
  -4   6   5       3271.63       3540.49       120.37 o
  -2   6   5       3746.09       3879.81       117.41 o
   0   6   5       7554.94       7829.18       199.45 o
   2   6   5          1.79         -2.17        19.87 o
   4   6   5         20.97         22.42        24.63 o
   6   6   5       1768.04       2034.79        93.52 o
   8   6   5       2389.66       2522.87       181.65 o
  10   6   5       1025.92        881.78       128.83 o
  12   6   5        963.83       1078.49       246.37 o
  14   6   5        522.51        359.96       113.75 o
 -23   7   5        233.82        285.01       162.30 o
 -21   7   5       1297.43       1415.30       161.28 o
 -19   7   5         89.43          2.23        81.12 o
 -17   7   5        532.48        668.18       107.89 o
 -15   7   5        422.96        523.81        90.98 o
 -13   7   5       1519.75       1412.90       137.10 o
 -11   7   5          1.67         40.42        42.29 o
  -9   7   5       4248.26       4179.26       233.03 o
  -7   7   5        518.90        479.22        64.70 o
  -5   7   5          9.66          9.68        17.74 o
  -3   7   5       3136.10       3287.52       124.67 o
  -1   7   5       6904.32       6331.88       160.82 o
   1   7   5        646.81        695.75        56.96 o
   3   7   5       2032.37       2137.50       119.15 o
   5   7   5       1943.40       2012.74       134.59 o
   7   7   5       1860.00       1751.55       146.93 o
   9   7   5       3557.70       3906.72       241.26 o
  11   7   5        424.76        318.35        98.87 o
  13   7   5         33.25        -51.46        69.43 o
 -22   8   5        324.07        336.48       184.07 o
 -20   8   5         88.58         87.03        75.36 o
 -18   8   5        504.50        379.23        89.82 o
 -16   8   5         81.89         86.85        58.20 o
 -14   8   5       2178.38       2138.35       180.85 o
 -12   8   5       2270.50       2196.73       176.52 o
 -10   8   5       1079.90        793.36       130.08 o
  -8   8   5        911.70        782.53        96.13 o
  -6   8   5       2353.75       2216.54       124.72 o
  -4   8   5         15.73         18.73        20.46 o
  -2   8   5        482.09        478.32        50.02 o
   0   8   5        584.85        708.96        54.86 o
   2   8   5       2295.53       2180.13       106.88 o
   4   8   5       3064.91       3209.02       131.41 o
   6   8   5        518.14        602.69        61.03 o
   8   8   5        171.15         74.37        58.06 o
  10   8   5       1467.79       1821.19       177.12 o
  12   8   5        186.21        127.92        71.85 o
 -21   9   5        328.79        254.36        94.43 o
 -19   9   5       1347.85       1501.87       205.72 o
 -17   9   5        476.75        336.54        91.79 o
 -15   9   5          6.61         87.09        57.07 o
 -13   9   5         80.40         62.47        50.62 o
 -11   9   5        288.87        304.89       118.05 o
  -9   9   5         12.91         20.86        38.86 o
  -7   9   5          0.53         -1.01        31.52 o
  -5   9   5        142.41         88.53        30.03 o
  -3   9   5        823.93       1021.90        96.92 o
  -1   9   5        156.44        129.43        30.82 o
   1   9   5        633.39        775.79        64.79 o
   3   9   5        948.04        918.83        69.57 o
   5   9   5         47.17         68.19        32.61 o
   7   9   5        495.47        534.49        79.48 o
   9   9   5        795.62        701.07       105.55 o
  11   9   5        123.26         82.29        71.30 o
  13   9   5        124.75        267.97        99.07 o
 -20  10   5        262.90        206.78        91.33 o
 -18  10   5       1860.03       2123.05       224.23 o
 -16  10   5       3116.63       3104.15       368.24 o
 -14  10   5       1210.74       1316.97       153.32 o
 -12  10   5        272.44        224.74       120.57 o
 -10  10   5       3183.32       2878.96       282.97 o
  -8  10   5       6632.08       6362.26       252.85 o
  -6  10   5       3332.56       3198.78       188.11 o
  -4  10   5       1175.59       1295.04        99.03 o
  -2  10   5       2237.00       2007.83       134.31 o
   0  10   5       6636.91       6599.03       180.23 o
   2  10   5       4631.35       4927.41       177.95 o
   4  10   5       2086.96       1947.32       106.43 o
   6  10   5        265.04        315.40        54.69 o
   8  10   5        871.92       1010.46       123.68 o
  10  10   5        104.24        110.92        73.12 o
  12  10   5          8.70        109.20        99.85 o
 -19  11   5         28.25         62.43        79.67 o
 -17  11   5        837.02        570.25       109.16 o
 -15  11   5         12.71         49.93        60.99 o
 -13  11   5        478.02        546.85       105.28 o
 -11  11   5         50.09         76.21        57.83 o
  -9  11   5        228.90        236.01        58.67 o
  -7  11   5        108.72        158.14        51.75 o
  -5  11   5       1837.86       1815.46       143.63 o
  -3  11   5       1404.18       1514.16       165.12 o
  -1  11   5        138.30        160.45        53.53 o
   1  11   5        153.68        187.52        45.86 o
   3  11   5         93.54         60.09        34.67 o
   5  11   5          2.56        -23.78        31.20 o
   7  11   5        445.93        613.81        99.95 o
   9  11   5        833.03        895.47       168.61 o
 -18  12   5       1022.34       1344.27       291.02 o
 -16  12   5         28.64          4.01        61.66 o
 -14  12   5          0.02         90.89        65.41 o
 -12  12   5          0.77         21.43        59.15 o
 -10  12   5       1270.81       1392.45       227.44 o
  -8  12   5        240.78        280.62        68.63 o
  -6  12   5        829.44        776.01        99.03 o
  -4  12   5       1869.96       1940.34       184.74 o
  -2  12   5        233.64        214.39        60.83 o
   0  12   5          9.98        -23.87        37.55 o
   2  12   5        126.09        140.37        52.94 o
   4  12   5        318.95        257.17        55.02 o
   6  12   5       2732.36       3044.29       149.42 o
   8  12   5          4.60         28.55       106.88 o
 -17  13   5         12.75          6.14        68.98 o
 -15  13   5       1189.97       1239.93       163.34 o
 -13  13   5        148.70        272.67        97.33 o
 -11  13   5        256.77        234.06        83.67 o
  -9  13   5         23.06         87.12        54.46 o
  -7  13   5       6696.30       6201.29       392.24 o
  -5  13   5        828.66        971.47       113.31 o
  -3  13   5        813.81       1001.87       116.30 o
  -1  13   5          0.65         23.57        46.06 o
   1  13   5        540.79        739.42        91.91 o
   3  13   5       1276.20       1388.88       141.65 o
   5  13   5        249.25         96.54        54.74 o
   7  13   5          7.66        -93.03        93.03 o
 -14  14   5          0.43         36.00        70.71 o
 -12  14   5       1016.17        960.23       144.59 o
 -10  14   5        762.46        971.82       290.17 o
  -8  14   5         99.08        105.94        56.32 o
  -6  14   5       1078.96       1291.86       138.86 o
  -4  14   5         88.82         76.75        55.05 o
  -2  14   5         12.63         29.94        46.85 o
   0  14   5          3.36          2.53        46.92 o
   2  14   5        778.10        784.24       113.55 o
   4  14   5         29.93         74.78        65.67 o
 -11  15   5        133.60        107.12        82.92 o
  -9  15   5         74.39        129.50        67.05 o
  -7  15   5         36.94        149.41        64.54 o
  -5  15   5        150.60         95.06        63.31 o
  -3  15   5         78.43        125.94        61.69 o
  -1  15   5        108.46         66.86        62.62 o
   1  15   5        295.51        401.72       107.19 o
 -24   0   6         86.25        156.33        78.99 o
 -22   0   6       5258.37       5497.99       265.81 o
 -20   0   6        629.88        665.60       130.49 o
 -18   0   6       4561.81       4491.95       210.54 o
 -16   0   6       3542.97       3282.05       161.74 o
 -14   0   6       1592.54       1625.24       267.20 o
 -12   0   6      11521.62      11718.84       486.32 o
 -10   0   6      19282.92      17020.98       664.35 o
  -8   0   6      33579.71      31562.85      1172.58 o
  -6   0   6       1396.12       1593.62        98.66 o
  -4   0   6      34492.06      31858.43       843.50 o
  -2   0   6        167.76        151.14        30.22 o
   0   0   6       1039.26        985.66        76.04 o
   2   0   6      14466.99      14290.32       849.11 o
   4   0   6        405.27        530.44       126.67 o
   6   0   6        151.61        350.33       114.80 o
   8   0   6         97.78        -45.52        49.48 o
  10   0   6       1738.97       1617.06       273.14 o
  12   0   6         17.11        -61.36        61.36 o
  14   0   6        496.81        318.66       150.42 o
 -27   1   6          1.06         17.00        99.35 o
 -25   1   6       1603.57       2488.79       431.48 o
 -23   1   6        651.16        545.13        67.98 o
 -21   1   6        443.56        503.69        59.73 o
 -19   1   6       4044.95       4281.35       153.74 o
 -17   1   6       2842.04       2874.52       127.03 o
 -15   1   6       1126.53       1195.04        89.12 o
 -13   1   6        105.68        156.75        28.73 o
 -11   1   6       2897.62       3049.03       147.13 o
  -9   1   6       4991.49       4889.26       161.63 o
  -7   1   6        811.40        787.51        49.83 o
  -5   1   6      31436.57      30889.91       616.33 o
  -3   1   6        193.17        248.87        25.32 o
  -1   1   6        320.05        248.01        29.02 o
   1   1   6       9365.13       9232.54       248.28 o
   3   1   6        915.89        970.53        97.91 o
   5   1   6       2264.41       2100.67       192.90 o
   7   1   6         35.95          6.56        44.52 o
   9   1   6         14.90        -34.02        46.86 o
  11   1   6          2.60        -12.12        54.68 o
  13   1   6       2606.99       1951.01       235.12 o
  15   1   6       2502.57       2247.32       264.59 o
 -26   2   6          6.41         65.01        91.28 o
 -24   2   6        370.60        218.23        93.16 o
 -22   2   6        761.11        825.99       102.97 o
 -20   2   6        619.86        486.65        58.84 o
 -18   2   6        918.80       1124.47        96.92 o
 -16   2   6        168.47        171.17        35.04 o
 -14   2   6        741.43        977.32        77.30 o
 -12   2   6       4414.02       4276.44       135.69 o
 -10   2   6        160.22        178.08        36.42 o
  -8   2   6        584.82        571.55        41.33 o
  -6   2   6       6263.22       6016.96       155.34 o
  -4   2   6      11027.44      10658.16       236.58 o
  -2   2   6       4922.50       4701.02       134.04 o
   0   2   6       6304.65       6178.30       197.83 o
   2   2   6       9101.11       9502.81       257.70 o
   4   2   6       3821.53       3861.08       205.60 o
   6   2   6         57.17         28.70        47.58 o
   8   2   6       2229.64       1992.87       205.15 o
  10   2   6       2516.41       2660.82       257.87 o
  12   2   6       1800.86       1730.85       214.17 o
  14   2   6        359.63        501.31       179.12 o
 -25   3   6          0.05         17.91        78.68 o
 -23   3   6        364.50        314.05        76.56 o
 -21   3   6       2729.69       3211.06       196.81 o
 -19   3   6       1144.87       1064.40        77.41 o
 -17   3   6        389.59        449.80        52.60 o
 -15   3   6        325.91        392.62        43.45 o
 -13   3   6       4039.30       4380.49       160.55 o
 -11   3   6       3407.95       3479.91        87.66 o
  -9   3   6        257.05        278.20        22.91 o
  -7   3   6        809.04        844.64        44.82 o
  -5   3   6       4651.28       4013.83       117.69 o
  -3   3   6      26843.39      26685.97       587.88 o
  -1   3   6      18033.26      18375.70       459.35 o
   1   3   6       3639.97       3625.81       125.72 o
   3   3   6        386.29        389.69        41.85 o
   5   3   6       3794.20       4070.58       231.56 o
   7   3   6       1852.66       2128.68       309.76 o
   9   3   6        614.83        621.46       119.49 o
  11   3   6         82.08        149.95        77.44 o
  13   3   6        214.62         79.80        73.70 o
  15   3   6        475.83        130.95       116.78 o
 -26   4   6        135.26         88.08       134.59 o
 -24   4   6          2.78        -21.69        67.01 o
 -22   4   6        591.01        517.61        82.08 o
 -20   4   6       1083.81       1268.46       140.02 o
 -18   4   6       1615.18       1540.96       146.59 o
 -16   4   6        244.97        271.30        38.38 o
 -14   4   6       1330.68       1220.24        91.14 o
 -12   4   6        927.28        834.23        91.99 o
 -10   4   6       4949.96       4515.08       200.67 o
  -8   4   6       4225.90       4739.40       164.89 o
  -6   4   6       5836.02       6254.43       186.65 o
  -4   4   6       4865.66       5141.62       146.99 o
  -2   4   6        866.49        723.89        53.87 o
   0   4   6        921.09        782.93        77.30 o
   2   4   6        270.59        293.63        40.56 o
   4   4   6        268.43        263.03        39.81 o
   6   4   6          0.62         39.20        44.40 o
   8   4   6        805.83        721.97       126.51 o
  10   4   6         31.27        -11.11        52.45 o
  12   4   6          6.73         19.52        57.91 o
  14   4   6          9.94        -57.18        57.18 o
 -25   5   6          2.69        -27.71       128.65 o
 -23   5   6        494.36        452.13       102.81 o
 -21   5   6         35.10         70.78        68.10 o
 -19   5   6        681.23        964.77       123.77 o
 -17   5   6        615.18        535.20        90.22 o
 -15   5   6       1212.57       1187.83       182.35 o
 -13   5   6         99.37         68.46        45.70 o
 -11   5   6       7336.59       6709.06       276.42 o
  -9   5   6       1034.97       1013.25        98.11 o
  -7   5   6         52.72         45.33        11.02 o
  -5   5   6       1741.53       1539.17       125.42 o
  -3   5   6       3111.80       3020.10       110.10 o
  -1   5   6       8792.25       8769.28       252.85 o
   1   5   6        158.44        164.37        36.19 o
   3   5   6       1571.90       1674.76       100.18 o
   5   5   6       1721.77       1616.26       152.27 o
   7   5   6          5.09         10.00        43.88 o
   9   5   6         80.93         62.60        55.35 o
  11   5   6          0.10         28.46        60.55 o
  13   5   6          3.11        -35.09        64.80 o
 -24   6   6        119.38         41.56       134.59 o
 -22   6   6       1950.32       2084.69       196.45 o
 -20   6   6        384.51        274.72       174.11 o
 -18   6   6        202.50        388.04       102.19 o
 -16   6   6        471.56        435.26        85.01 o
 -14   6   6         10.66        -20.47        38.38 o
 -12   6   6       1433.03       1449.89       181.26 o
 -10   6   6       1208.69       1231.15       115.56 o
  -8   6   6       2197.14       2121.08        98.89 o
  -6   6   6         21.37         56.09        15.33 o
  -4   6   6        136.40        152.93        29.08 o
  -2   6   6       1084.20       1248.49        91.47 o
   0   6   6        143.14        173.08        35.84 o
   2   6   6       3975.52       4354.71       143.14 o
   4   6   6        375.59        364.02        45.02 o
   6   6   6       2368.17       2674.04       185.48 o
   8   6   6        915.11        957.06       120.56 o
  10   6   6         17.20        -24.56        53.68 o
  12   6   6        251.48        302.13       106.89 o
 -23   7   6        196.84        134.84        94.58 o
 -21   7   6        433.62        442.23       116.43 o
 -19   7   6       4475.05       5021.63       291.72 o
 -17   7   6        229.81        173.75        68.62 o
 -15   7   6       1035.45       1336.82       320.31 o
 -13   7   6        135.71        182.55        67.75 o
 -11   7   6      12695.73      12730.75       470.31 o
  -9   7   6       3286.22       3391.07       208.64 o
  -7   7   6         27.05          8.90        14.68 o
  -5   7   6       1703.34       1596.90        75.74 o
  -3   7   6       3941.95       4092.65       142.98 o
  -1   7   6      13229.94      13113.90       312.64 o
   1   7   6          2.37         42.24        25.30 o
   3   7   6       1342.89       1322.18        86.11 o
   5   7   6       1132.59       1149.56       120.85 o
   7   7   6        285.70        166.21        80.56 o
   9   7   6        199.03        242.37        81.43 o
  11   7   6        537.84        601.17       204.85 o
  13   7   6        116.48        139.02       131.62 o
 -24   8   6          8.95         17.81       138.55 o
 -22   8   6       1035.02       1120.00       155.38 o
 -20   8   6        998.66       1126.37       145.02 o
 -18   8   6       2038.95       1704.15       172.77 o
 -16   8   6        177.36        196.76        86.03 o
 -14   8   6       3107.71       2801.73       205.42 o
 -12   8   6       3038.21       3293.75       218.58 o
 -10   8   6        310.29        381.47        74.90 o
  -8   8   6      14530.51      14114.58       623.44 o
  -6   8   6       4951.03       4646.97       159.59 o
  -4   8   6       5357.49       5499.52       153.30 o
  -2   8   6          3.72         41.43        21.64 o
   0   8   6        381.41        339.38        42.20 o
   2   8   6       1138.84       1140.80        79.82 o
   4   8   6        111.89         80.74        34.64 o
   6   8   6        718.73        737.24       102.64 o
   8   8   6         98.64         38.82        52.19 o
  10   8   6       1610.84       1683.36       212.99 o
  12   8   6       2064.12       2168.00       252.16 o
 -23   9   6        100.55        488.88       225.64 o
 -21   9   6         71.80         97.78        78.36 o
 -19   9   6         76.95        137.70        73.70 o
 -17   9   6       1253.44       1377.68       256.14 o
 -15   9   6       2697.05       2730.35       215.24 o
 -13   9   6        629.57        496.64        93.50 o
 -11   9   6         83.99         48.99        45.59 o
  -9   9   6        170.71        114.93        51.89 o
  -7   9   6         22.85         29.12        35.64 o
  -5   9   6        255.13        223.52        52.66 o
  -3   9   6       2444.32       2313.95       101.54 o
  -1   9   6       1511.80       1667.27        88.16 o
   1   9   6        341.83        435.96        50.01 o
   3   9   6        382.40        433.82        51.87 o
   5   9   6       2667.37       3082.11       184.24 o
   7   9   6          5.72        -37.42        42.45 o
   9   9   6        437.59        247.72        82.99 o
  11   9   6         94.19        146.57        87.72 o
 -22  10   6       1832.91       2382.14       385.09 o
 -20  10   6         60.12          1.26        71.19 o
 -18  10   6        143.16        199.68        83.80 o
 -16  10   6       1101.30       1064.75       138.56 o
 -14  10   6        876.05        972.08       127.85 o
 -12  10   6        928.81        637.47       103.38 o
 -10  10   6        452.41        409.01        98.74 o
  -8  10   6        181.69        245.65        67.59 o
  -6  10   6        411.61        484.14       121.19 o
  -4  10   6       1015.41       1053.95       126.27 o
  -2  10   6       3036.77       2788.29       134.80 o
   0  10   6       1283.25       1304.19        95.84 o
   2  10   6        736.08        954.43        75.00 o
   4  10   6         35.54         15.81        32.28 o
   6  10   6        127.13        179.41        62.38 o
   8  10   6          0.10        -42.16        55.61 o
  10  10   6         26.27         35.47        67.74 o
 -21  11   6         53.23         55.42       122.71 o
 -19  11   6       1085.27       1452.67       254.23 o
 -17  11   6        660.38        489.69       108.54 o
 -15  11   6        608.79        491.81       102.67 o
 -13  11   6        144.13         82.40        61.95 o
 -11  11   6        988.54        946.19       129.25 o
  -9  11   6         40.53          5.50        43.42 o
  -7  11   6       2003.17       2000.08       153.52 o
  -5  11   6        299.68        468.71        79.61 o
  -3  11   6         22.28         22.32        40.21 o
  -1  11   6       3676.49       3928.21       191.14 o
   1  11   6        419.45        410.92        50.29 o
   3  11   6       1390.01       1379.95        94.03 o
   5  11   6         86.63         82.90        56.63 o
   7  11   6        450.10        623.51       115.47 o
   9  11   6        133.48         79.87        73.08 o
 -18  12   6        608.93        563.38       147.59 o
 -16  12   6          8.10         62.38        63.40 o
 -14  12   6         29.40         45.06        68.18 o
 -12  12   6       1114.28       1376.49       204.08 o
 -10  12   6        857.31       1003.55       133.40 o
  -8  12   6        574.10        289.85        69.28 o
  -6  12   6          2.96         44.34        43.88 o
  -4  12   6        887.69        921.82       110.65 o
  -2  12   6       1878.24       1958.06       143.84 o
   0  12   6       1488.38       1578.74       130.76 o
   2  12   6        223.13        268.56        53.23 o
   4  12   6        157.87        155.11        49.82 o
   6  12   6          7.23         28.70        62.53 o
 -17  13   6         41.20        115.97        81.85 o
 -15  13   6         13.51        109.17        81.76 o
 -13  13   6         66.59        -53.41        55.15 o
 -11  13   6          8.87         31.89        62.55 o
  -9  13   6        158.27        174.08        78.35 o
  -7  13   6        196.42        140.86        62.33 o
  -5  13   6         69.03        105.93        69.41 o
  -3  13   6       2995.46       2783.16       179.00 o
  -1  13   6        556.57        593.98        88.42 o
   1  13   6        147.79        181.60        61.09 o
   3  13   6          6.70         56.94        56.82 o
   5  13   6        221.01        213.76       140.53 o
 -14  14   6         52.82        107.47        76.35 o
 -12  14   6        275.70        220.57        99.63 o
 -10  14   6         56.07         33.93        69.00 o
  -8  14   6        146.94         25.70        53.11 o
  -6  14   6        385.83        372.85        85.42 o
  -4  14   6        228.40        167.22        66.25 o
  -2  14   6         21.21         -3.52        49.53 o
   0  14   6         64.81         50.61        54.57 o
   2  14   6        700.00        856.58       151.41 o
 -11  15   6        805.29        656.25       121.03 o
  -9  15   6        817.17        823.10       131.76 o
  -7  15   6         53.51        113.65        67.62 o
  -5  15   6        369.55        232.63        79.71 o
  -3  15   6        219.47        290.86        79.62 o
  -1  15   6        735.11       1117.18       134.57 o
 -25   1   7         89.68         82.95        72.79 o
 -23   1   7        283.25        320.45        55.46 o
 -21   1   7       1223.00       1033.24        89.07 o
 -19   1   7        119.26        159.82        47.64 o
 -17   1   7       2356.31       2702.94       143.92 o
 -15   1   7         49.59         14.71        26.55 o
 -13   1   7       1281.47       1541.80        84.28 o
 -11   1   7       3395.29       3261.72       125.65 o
  -9   1   7       6520.38       7479.04       208.22 o
  -7   1   7       1684.53       1774.89        88.96 o
  -5   1   7         38.25         24.18        15.97 o
  -3   1   7         74.90        170.72        28.05 o
  -1   1   7       2152.92       2618.98        99.92 o
   1   1   7       3864.32       3550.82       119.94 o
   3   1   7        105.59         65.71        48.92 o
   5   1   7        355.25        293.45       114.80 o
   7   1   7        868.54        534.34       113.29 o
   9   1   7        717.86        842.85       146.81 o
  11   1   7        310.77        156.48        82.21 o
  13   1   7         47.38        -39.02        57.00 o
 -26   2   7        424.07        821.40       235.53 o
 -24   2   7         96.78         12.03        66.20 o
 -22   2   7        481.60        649.78       106.25 o
 -20   2   7       2247.85       2564.76       156.40 o
 -18   2   7        761.38        823.62        83.05 o
 -16   2   7      10649.49      10417.71       327.35 o
 -14   2   7       1072.52       1151.20        71.56 o
 -12   2   7       7841.27       6633.55       270.26 o
 -10   2   7      14114.42      14621.30       368.86 o
  -8   2   7       6668.71       6792.33       192.59 o
  -6   2   7        476.58        334.29        32.99 o
  -4   2   7      12058.64      12035.66       269.33 o
  -2   2   7      16739.77      15145.81       388.41 o
   0   2   7       4745.41       4442.75       145.44 o
   2   2   7         54.87         83.18        23.89 o
   4   2   7        134.42         94.11        53.76 o
   6   2   7       1865.65       1575.63       176.54 o
   8   2   7       5827.58       4632.32       343.98 o
  10   2   7        152.90        189.30        85.34 o
  12   2   7         85.65        104.17        87.06 o
 -27   3   7        438.10        589.82       219.70 o
 -25   3   7        114.92        334.50       164.28 o
 -23   3   7       1123.74       1452.95       158.73 o
 -21   3   7        484.96        452.59       127.20 o
 -19   3   7       1696.42       1855.30       131.90 o
 -17   3   7       1176.62       1337.46        99.70 o
 -15   3   7        290.11        227.26        39.92 o
 -13   3   7      14772.74      14520.86       334.67 o
 -11   3   7        388.80        342.19        41.22 o
  -9   3   7       5258.67       5095.59       152.77 o
  -7   3   7       2121.79       2190.74        94.37 o
  -5   3   7      24913.80      25464.20       565.95 o
  -3   3   7         20.03         33.33        20.29 o
  -1   3   7         80.41         81.44        28.38 o
   1   3   7      13693.17      13502.52       360.06 o
   3   3   7       2671.94       2872.79       340.82 o
   5   3   7       2331.99       2368.67       188.24 o
   7   3   7       3363.95       3463.32       293.00 o
   9   3   7        327.42        263.98        95.14 o
  11   3   7       1074.01       1065.35       174.04 o
  13   3   7        187.19        139.65        94.58 o
 -26   4   7        685.62        803.58       233.55 o
 -24   4   7       1108.09       1179.04       149.24 o
 -22   4   7        139.04        125.28        70.59 o
 -20   4   7        713.41        837.18       121.50 o
 -18   4   7       3286.14       3475.50       228.30 o
 -16   4   7       4396.03       4408.68       177.04 o
 -14   4   7       3453.86       3235.68       137.96 o
 -12   4   7         35.17         26.87        35.19 o
 -10   4   7       4657.96       4532.67       316.26 o
  -8   4   7       3642.48       3641.75       105.94 o
  -6   4   7       1397.85       1604.09       127.02 o
  -4   4   7       5846.47       5999.22       178.20 o
  -2   4   7       7368.23       6846.17       208.22 o
   0   4   7        931.64        983.79        72.46 o
   2   4   7       1000.42       1111.55        78.98 o
   4   4   7       8428.67       8215.76       353.48 o
   6   4   7        451.18        255.46        84.59 o
   8   4   7       1826.22       2024.98       226.09 o
  10   4   7          6.54        -28.13        58.33 o
  12   4   7       1245.08       1161.62       185.81 o
 -25   5   7          7.97         13.85       118.76 o
 -23   5   7       1565.72       1869.03       218.94 o
 -21   5   7        187.62        137.32        75.75 o
 -19   5   7        171.83        157.99        62.53 o
 -17   5   7       1188.78       1206.90       133.12 o
 -15   5   7       7298.51       7481.88       316.87 o
 -13   5   7      16744.02      16501.40       584.60 o
 -11   5   7       2775.64       2642.21       171.36 o
  -9   5   7       2150.70       1896.17       116.00 o
  -7   5   7       1771.98       1662.51        80.54 o
  -5   5   7       5409.44       4996.22       165.52 o
  -3   5   7        593.97        594.68        58.13 o
  -1   5   7        142.54        117.91        34.75 o
   1   5   7       5150.95       5041.00       173.77 o
   3   5   7        636.82        649.57        85.52 o
   5   5   7       8753.89       9178.21       392.24 o
   7   5   7       2175.57       1965.66       215.19 o
   9   5   7        439.25        367.00       121.49 o
  11   5   7        379.27        304.16       109.86 o
  13   5   7        243.92        166.30       126.67 o
 -26   6   7        470.03        427.52       219.70 o
 -24   6   7          6.05        168.66        87.60 o
 -22   6   7         64.90         -5.30        65.39 o
 -20   6   7       1065.77       1063.00       140.38 o
 -18   6   7         25.72        -23.36        47.70 o
 -16   6   7        699.19        627.44        97.27 o
 -14   6   7        835.65        785.33       103.65 o
 -12   6   7        598.91        491.31        79.95 o
 -10   6   7       1646.70       1487.58       133.58 o
  -8   6   7         12.58         -2.05        14.08 o
  -6   6   7       2268.49       2267.16       119.64 o
  -4   6   7       2718.27       2892.60       132.27 o
  -2   6   7       5563.63       5334.77       181.94 o
   0   6   7        891.39        894.24        79.08 o
   2   6   7       2474.84       2533.94       129.43 o
   4   6   7       1395.53       1469.82       188.76 o
   6   6   7        819.39        845.45       131.50 o
   8   6   7       1494.32       1757.75       187.66 o
  10   6   7        228.89        111.58        76.37 o
  12   6   7        201.49          0.55        75.23 o
 -25   7   7         94.65        140.53       170.22 o
 -23   7   7        163.31        157.43        84.72 o
 -21   7   7        415.80        309.35        92.12 o
 -19   7   7       1919.97       2426.14       209.17 o
 -17   7   7        139.78        132.59        63.92 o
 -15   7   7         12.73          9.56        48.42 o
 -13   7   7        519.85        435.61       100.81 o
 -11   7   7        618.54        517.86        98.27 o
  -9   7   7       5740.09       5610.49       345.03 o
  -7   7   7        750.90        706.41        53.30 o
  -5   7   7          0.74         15.77        20.37 o
  -3   7   7        164.25        151.16        44.55 o
  -1   7   7       4615.12       4726.74       178.50 o
   1   7   7       1755.68       1872.51       111.00 o
   3   7   7        502.21        555.52        62.45 o
   5   7   7       1919.90       2017.40       165.65 o
   7   7   7        950.24       1072.65       158.27 o
   9   7   7          7.74        -65.02        65.60 o
  11   7   7        156.05        512.69       133.29 o
 -24   8   7        228.58        219.14        96.22 o
 -22   8   7         32.34        -15.66       104.46 o
 -20   8   7        407.19        281.08        86.88 o
 -18   8   7        139.44         60.73        64.34 o
 -16   8   7       3184.97       3242.57       373.34 o
 -14   8   7          1.22        -27.42        42.77 o
 -12   8   7       1197.49       1297.11       199.51 o
 -10   8   7         77.44        155.88        60.93 o
  -8   8   7        251.05        331.18        68.26 o
  -6   8   7        524.84        446.30        43.26 o
  -4   8   7        467.21        474.86        46.49 o
  -2   8   7        381.83        373.04        44.50 o
   0   8   7       1040.93       1097.74        78.56 o
   2   8   7       1076.44       1231.59       138.38 o
   4   8   7         27.32         -3.62        45.82 o
   6   8   7        101.83         69.21        55.48 o
   8   8   7         43.91         12.91        61.90 o
  10   8   7        516.34        624.15       144.73 o
 -23   9   7        342.17        556.10       126.97 o
 -21   9   7         27.91        112.21        85.16 o
 -19   9   7          4.32        -12.62        58.29 o
 -17   9   7         69.17        137.24        66.86 o
 -15   9   7       1670.03       1848.53       173.91 o
 -13   9   7          0.15         33.69        47.93 o
 -11   9   7        391.02        450.85       106.73 o
  -9   9   7        145.07        172.30        65.80 o
  -7   9   7        253.19        262.20        69.94 o
  -5   9   7        504.06        420.43        66.59 o
  -3   9   7        442.27        408.40        49.68 o
  -1   9   7        425.02        475.65        51.86 o
   1   9   7        144.66        141.98        37.65 o
   3   9   7        136.32        144.74        38.55 o
   5   9   7        176.10        149.97        55.99 o
   7   9   7        539.50        395.38        83.40 o
   9   9   7        217.69        132.27        78.37 o
 -22  10   7          2.40         77.22        80.17 o
 -20  10   7        592.67        627.57       121.52 o
 -18  10   7          0.01        -56.98        56.98 o
 -16  10   7        334.85        409.94        88.46 o
 -14  10   7        942.11        735.35       161.64 o
 -12  10   7        992.43        819.25       119.20 o
 -10  10   7       1074.45        918.98       157.07 o
  -8  10   7       2769.10       2766.62       208.46 o
  -6  10   7       6115.62       6265.50       291.83 o
  -4  10   7       1283.37       1300.68       147.57 o
  -2  10   7       1079.41       1229.87        79.23 o
   0  10   7         95.08        100.98        33.70 o
   2  10   7         82.84         85.33        38.32 o
   4  10   7       1061.33       1222.42       119.28 o
   6  10   7        499.50        477.21        91.70 o
   8  10   7        846.74       1015.13       186.20 o
 -21  11   7        956.58       1280.35       230.87 o
 -19  11   7       1358.20       1381.33       213.71 o
 -17  11   7          0.32         69.22        69.06 o
 -15  11   7        130.32        118.99        97.91 o
 -13  11   7        275.72        413.22       103.00 o
 -11  11   7         22.87         69.46        59.47 o
  -9  11   7        173.54        154.50        61.44 o
  -7  11   7          4.74         62.64        52.98 o
  -5  11   7         27.91         -7.06        42.17 o
  -3  11   7        632.47        767.26        90.34 o
  -1  11   7         30.27         -9.37        37.91 o
   1  11   7        987.04       1205.03        98.09 o
   3  11   7        148.50        148.49        48.16 o
   5  11   7         32.99        122.98        66.12 o
   7  11   7         56.30         23.95        69.19 o
 -18  12   7        764.54        729.14       159.83 o
 -16  12   7        896.09       1043.00       147.90 o
 -14  12   7        179.99        137.01        87.60 o
 -12  12   7       1010.50       1004.34       138.60 o
 -10  12   7        794.83       1011.81       137.40 o
  -8  12   7       1003.91       1003.00       129.91 o
  -6  12   7         59.80         26.38        45.98 o
  -4  12   7         24.75         28.49        46.39 o
  -2  12   7        801.35        898.76        98.87 o
   0  12   7          0.09        -29.60        38.09 o
   2  12   7         41.53         51.65        52.25 o
   4  12   7         91.00        142.61        65.17 o
   6  12   7        342.24        379.04       103.56 o
 -17  13   7          8.99         31.74        73.81 o
 -15  13   7        380.95        338.22        99.00 o
 -13  13   7       1432.57       1595.00       278.91 o
 -11  13   7         53.89         71.66        66.87 o
  -9  13   7         11.33         24.55        72.12 o
  -7  13   7         73.80        130.24        68.99 o
  -5  13   7       2846.41       2837.38       196.85 o
  -3  13   7        834.71        897.79       116.06 o
  -1  13   7        290.34        218.33        71.95 o
   1  13   7        317.40        319.03        81.81 o
   3  13   7        172.93        267.20       152.40 o
 -14  14   7        202.72        342.51       104.33 o
 -12  14   7        108.33         90.12        84.19 o
 -10  14   7        225.14        171.07        79.86 o
  -8  14   7        154.80        308.97        91.27 o
  -6  14   7        234.68        222.50        80.90 o
  -4  14   7        157.82         75.57        60.98 o
  -2  14   7        543.21        473.61        98.27 o
   0  14   7         35.29         52.99        65.47 o
 -11  15   7       1077.33       1181.62       261.26 o
  -9  15   7         26.03         65.14        76.32 o
  -7  15   7        526.24        754.03       136.71 o
  -5  15   7         67.73         72.73        77.56 o
  -3  15   7          7.11         45.99        82.84 o
 -26   0   8        593.25        393.87       186.05 o
 -24   0   8       5183.67       5275.50       346.32 o
 -22   0   8        137.54        152.80        72.46 o
 -20   0   8       4547.11       4679.40       293.41 o
 -18   0   8        304.48        231.78       154.38 o
 -16   0   8      12359.08      12014.18       521.38 o
 -14   0   8       7185.65       7613.75       351.70 o
 -12   0   8       1358.17       1358.31       168.24 o
 -10   0   8      13426.05      14027.52       470.06 o
  -8   0   8      29828.07      30461.31       945.32 o
  -6   0   8      14308.06      14684.38       492.42 o
  -4   0   8      18073.83      17403.77       573.96 o
  -2   0   8        539.78        507.95        66.44 o
   0   0   8       1949.70       2016.82       180.06 o
   2   0   8       2588.32       2717.54       322.62 o
   4   0   8       1545.62       1215.27       219.70 o
   6   0   8          0.96        -63.34        63.34 o
   8   0   8        330.02         85.11        98.96 o
  10   0   8        870.35        793.69       213.76 o
  12   0   8       2582.36       2662.12       409.71 o
 -25   1   8        209.28        233.99       119.79 o
 -23   1   8       3995.13       4228.09       276.27 o
 -21   1   8        717.60        747.25        87.66 o
 -19   1   8       2607.96       2760.91       149.35 o
 -17   1   8       2774.34       2792.61       143.59 o
 -15   1   8        405.58        426.50        54.84 o
 -13   1   8       1906.38       1771.55       103.90 o
 -11   1   8        810.35        817.55       112.65 o
  -9   1   8       2532.61       2839.57       100.32 o
  -7   1   8        292.20        310.27        33.76 o
  -5   1   8        233.44        175.44        33.45 o
  -3   1   8       6088.40       5815.80       167.02 o
  -1   1   8        569.21        692.07        56.09 o
   1   1   8          5.64         26.95        26.94 o
   3   1   8         61.89        133.26        62.75 o
   5   1   8       1671.49       1394.53       169.94 o
   7   1   8       5142.35       4798.50       361.12 o
   9   1   8         26.05        -41.14        50.38 o
  11   1   8         18.52        -38.44        65.94 o
 -26   2   8        509.44        524.00       115.46 o
 -24   2   8        102.13        169.62        89.43 o
 -22   2   8         15.52         -4.72        51.39 o
 -20   2   8        973.94        977.37        95.02 o
 -18   2   8        945.55        978.60        87.92 o
 -16   2   8       1056.73       1042.18        92.54 o
 -14   2   8       1304.98       1188.88        73.35 o
 -12   2   8         16.59         22.05        19.68 o
 -10   2   8        495.70        476.75        45.11 o
  -8   2   8       3980.95       4122.34       116.88 o
  -6   2   8       6191.41       5616.05       149.22 o
  -4   2   8       1856.82       1890.44        95.27 o
  -2   2   8       2658.98       2866.28       165.44 o
   0   2   8       4216.20       4169.82       144.29 o
   2   2   8         77.75        114.34        54.69 o
   4   2   8       6315.81       6408.43       396.84 o
   6   2   8          2.75          7.31        48.15 o
   8   2   8        655.55        564.95       127.64 o
  10   2   8       1013.62        929.65       300.85 o
  12   2   8         18.81         -8.47        69.94 o
 -27   3   8          0.20        -17.81       122.71 o
 -25   3   8        633.75        807.10       131.29 o
 -23   3   8        228.59        208.04        79.19 o
 -21   3   8       1396.47       1314.34       163.77 o
 -19   3   8       1902.98       2340.27       186.15 o
 -17   3   8       5883.05       5443.32       202.27 o
 -15   3   8        151.15        207.53        28.06 o
 -13   3   8        757.60        807.85        56.25 o
 -11   3   8         52.23         25.56        19.17 o
  -9   3   8       6559.09       6250.80       186.54 o
  -7   3   8       8303.45       7986.34       195.28 o
  -5   3   8        104.83         88.70        28.70 o
  -3   3   8       2225.65       2250.70       114.19 o
  -1   3   8       3445.48       3224.30       146.27 o
   1   3   8        383.33        364.47        46.14 o
   3   3   8       6534.78       7119.70       319.74 o
   5   3   8        729.68        582.05       195.95 o
   7   3   8        747.77        667.79       172.20 o
   9   3   8        386.53        411.58       113.54 o
  11   3   8         11.62        -51.19        72.41 o
 -26   4   8        879.83        833.06       165.66 o
 -24   4   8       1141.38       1678.46       177.72 o
 -22   4   8       1245.41        947.11       135.13 o
 -20   4   8        489.23        297.59        76.90 o
 -18   4   8       2597.95       2119.35       173.15 o
 -16   4   8        105.27          4.37        50.95 o
 -14   4   8        244.98        277.12        65.36 o
 -12   4   8        305.51        234.75        66.06 o
 -10   4   8        156.31        157.64        22.66 o
  -8   4   8      12914.83      12822.74       337.98 o
  -6   4   8        250.83        291.67        38.63 o
  -4   4   8       3066.13       3153.85       129.50 o
  -2   4   8       2278.03       2497.28       128.29 o
   0   4   8       1295.82       1435.67        94.50 o
   2   4   8          0.67         37.34        46.97 o
   4   4   8       1014.06        941.90       122.36 o
   6   4   8        143.02        184.31       190.01 o
   8   4   8        208.27        134.19        83.41 o
  10   4   8         82.86        -42.46        60.82 o
 -27   5   8        118.17        352.31       201.89 o
 -25   5   8         78.63         23.08        77.93 o
 -23   5   8         46.20         24.25        67.99 o
 -21   5   8        374.69        399.53        92.64 o
 -19   5   8        540.62        401.66       168.91 o
 -17   5   8       3898.04       3993.13       248.51 o
 -15   5   8       3100.32       3120.09       249.87 o
 -13   5   8       7398.44       7302.84       307.75 o
 -11   5   8       9638.53       9717.40       373.91 o
  -9   5   8       9218.14      10154.82       276.28 o
  -7   5   8       4004.01       4278.80       171.43 o
  -5   5   8        729.38        777.82        67.91 o
  -3   5   8         86.10        119.43        33.90 o
  -1   5   8        166.91        212.15        42.37 o
   1   5   8       3747.76       3833.38       159.44 o
   3   5   8        505.95        583.49        98.86 o
   5   5   8       4040.73       4366.17       290.44 o
   7   5   8        980.74       1284.52       184.73 o
   9   5   8        354.99        374.37       219.70 o
  11   5   8         16.73        -39.33        82.14 o
 -26   6   8        922.02        787.75       253.35 o
 -24   6   8        676.16        657.98       123.91 o
 -22   6   8        643.69        815.73       130.34 o
 -20   6   8        374.94        509.65       114.07 o
 -18   6   8        303.88        282.72        76.70 o
 -16   6   8        199.52        228.29        67.18 o
 -14   6   8        633.84        685.75       125.24 o
 -12   6   8       2730.12       2893.46       195.07 o
 -10   6   8       2787.99       2766.58       178.99 o
  -8   6   8       5266.32       5440.04       172.17 o
  -6   6   8        321.60        365.59        44.50 o
  -4   6   8        601.45        457.84        60.50 o
  -2   6   8        617.69        740.86        72.70 o
   0   6   8       3769.94       3797.62       163.14 o
   2   6   8         30.52          3.76        54.54 o
   4   6   8        837.19        884.44       124.93 o
   6   6   8        614.82        689.55       108.43 o
   8   6   8       1030.17       1245.60       169.96 o
  10   6   8       1221.43       1517.92       217.36 o
 -25   7   8          3.92        -12.05       106.87 o
 -23   7   8        151.78        321.72       123.37 o
 -21   7   8        278.33        399.68       101.97 o
 -19   7   8        180.16        -13.04        62.24 o
 -17   7   8       1926.34       2089.00       185.00 o
 -15   7   8         14.54         -5.55        45.39 o
 -13   7   8        299.91        291.38        72.45 o
 -11   7   8        291.66        189.61        60.52 o
  -9   7   8      13594.35      13452.81       416.45 o
  -7   7   8       2980.79       2807.96       154.02 o
  -5   7   8        127.32        152.57        52.67 o
  -3   7   8       2183.01       2055.76       112.75 o
  -1   7   8        125.22         49.58        32.46 o
   1   7   8        170.00        144.63        84.53 o
   3   7   8          0.97        -40.79        40.79 o
   5   7   8        114.90        105.08        64.45 o
   7   7   8        468.22        535.12       128.46 o
   9   7   8        145.59        235.03       198.92 o
 -24   8   8        922.66       1049.74       217.23 o
 -22   8   8        192.09         68.23        81.65 o
 -20   8   8        188.68        189.57        79.01 o
 -18   8   8       1295.66       1285.98       151.21 o
 -16   8   8       1737.11       1977.12       187.58 o
 -14   8   8       7849.88       7330.08       460.65 o
 -12   8   8       3703.85       3305.67       272.05 o
 -10   8   8       5792.22       5343.57       257.66 o
  -8   8   8         17.63         43.22        36.10 o
  -6   8   8       4995.06       5477.23       189.45 o
  -4   8   8       2729.37       2601.17       132.85 o
  -2   8   8          6.74         -1.15        27.61 o
   0   8   8        797.12        722.19       115.96 o
   2   8   8       1803.01       2013.09       238.83 o
   4   8   8       2181.42       2246.87       184.64 o
   6   8   8       1151.43       1210.55       156.91 o
   8   8   8        323.58        357.79       115.94 o
 -23   9   8       1712.70       2186.28       221.92 o
 -21   9   8         77.90         71.58       111.11 o
 -19   9   8        492.97        591.39       114.23 o
 -17   9   8         10.42         38.54        59.27 o
 -15   9   8        595.58        836.55       121.18 o
 -13   9   8        737.59        647.35       102.91 o
 -11   9   8        905.52       1085.59       152.78 o
  -9   9   8       2676.72       2610.59       203.39 o
  -7   9   8         15.67        -23.98        40.59 o
  -5   9   8        302.91        338.93        77.54 o
  -3   9   8       1511.01       1481.79        92.33 o
  -1   9   8        286.15        309.42        57.06 o
   1   9   8        268.64        302.87        58.96 o
   3   9   8       2242.32       2590.34       196.52 o
   5   9   8        257.06        179.05        81.87 o
   7   9   8       1174.33       1258.44       377.05 o
 -22  10   8        153.20        137.80        96.53 o
 -20  10   8       2010.47       2188.81       419.80 o
 -18  10   8         87.66        193.72        84.77 o
 -16  10   8        127.32        104.63        64.32 o
 -14  10   8        471.33        465.20        97.71 o
 -12  10   8       2328.88       1997.95       176.88 o
 -10  10   8        349.21        270.88        75.82 o
  -8  10   8        177.98        248.95        74.31 o
  -6  10   8        715.34        788.48       168.12 o
  -4  10   8         63.01         70.03        43.28 o
  -2  10   8         20.04         67.33        44.53 o
   0  10   8         89.83         81.20        39.32 o
   2  10   8        744.00        877.63       102.76 o
   4  10   8        708.31        793.63       111.63 o
   6  10   8          1.63         61.27        71.79 o
 -21  11   8         15.65        160.81        87.86 o
 -19  11   8        390.51        520.93       121.78 o
 -17  11   8        731.51        577.47       118.91 o
 -15  11   8         34.98         53.12        59.94 o
 -13  11   8       1083.43       1091.97       151.48 o
 -11  11   8       1446.36       1404.40       157.50 o
  -9  11   8         84.18        149.39        68.06 o
  -7  11   8       1040.36       1180.93       174.78 o
  -5  11   8        232.34        198.30        61.80 o
  -3  11   8        507.08        320.75        83.17 o
  -1  11   8        139.97        121.89        53.21 o
   1  11   8        668.06        753.03       104.49 o
   3  11   8          0.98        126.60        65.58 o
   5  11   8         38.25         79.41        84.96 o
 -18  12   8        348.67        454.36       111.80 o
 -16  12   8        799.85        804.55       135.06 o
 -14  12   8        858.01        790.81       162.56 o
 -12  12   8        299.69        241.40        82.79 o
 -10  12   8        335.06        325.47        88.21 o
  -8  12   8        244.08        303.91        83.76 o
  -6  12   8        267.38        343.38        88.72 o
  -4  12   8        131.35         51.60        80.27 o
  -2  12   8         24.29         81.01        53.85 o
   0  12   8          0.16         21.35        55.54 o
   2  12   8       1585.72       1428.30       240.48 o
   4  12   8        138.55        186.05       158.34 o
 -17  13   8        159.29        173.38        84.45 o
 -15  13   8        127.48         89.26       125.07 o
 -13  13   8         38.89         53.20        70.03 o
 -11  13   8          6.09         -3.43        54.98 o
  -9  13   8        281.61        208.99        80.81 o
  -7  13   8         64.77         37.06        59.44 o
  -5  13   8         88.13         83.16        81.17 o
  -3  13   8        127.79        192.54        71.25 o
  -1  13   8          3.41         11.69        71.33 o
   1  13   8        112.48        147.23        78.04 o
 -14  14   8        151.58        225.64        94.28 o
 -12  14   8          0.02        -11.34        60.76 o
 -10  14   8         37.12        151.48        78.41 o
  -8  14   8         19.65         67.20        66.56 o
  -6  14   8         47.45        143.34        76.67 o
  -4  14   8         28.76         14.44        64.87 o
  -2  14   8         29.03         65.10        89.16 o
 -27   1   9        347.39        198.94       110.14 o
 -25   1   9         28.91         14.23        60.47 o
 -23   1   9        429.91        306.64        85.94 o
 -21   1   9        295.47        341.01        62.68 o
 -19   1   9       1844.26       1889.99       144.27 o
 -17   1   9       3017.12       2817.72       142.03 o
 -15   1   9          0.07         42.62        56.28 o
 -13   1   9        338.54        221.98        36.37 o
 -11   1   9       2448.15       2566.24       118.78 o
  -9   1   9       3094.49       3004.20       114.22 o
  -7   1   9       3170.97       3321.17       114.82 o
  -5   1   9       1575.56       1577.09       100.47 o
  -3   1   9        757.89        843.24        64.19 o
  -1   1   9       5164.15       5186.27       240.62 o
   1   1   9          0.03        -33.04        33.04 o
   3   1   9       3277.99       3190.56       270.07 o
   5   1   9        125.49        190.35        87.48 o
   7   1   9        398.42        393.43       104.50 o
   9   1   9        568.98        557.48       134.40 o
  11   1   9        190.74        270.75       111.21 o
 -26   2   9         46.72        -10.68        71.32 o
 -24   2   9        924.87        984.37       142.45 o
 -22   2   9       3937.43       3716.11       250.13 o
 -20   2   9       2205.55       2152.68       176.12 o
 -18   2   9       6633.98       5984.82       220.60 o
 -16   2   9       3486.75       3571.66       154.54 o
 -14   2   9       4160.17       4326.52       149.73 o
 -12   2   9      11795.14      12421.68       331.06 o
 -10   2   9       9028.14       9270.33       271.30 o
  -8   2   9       1998.05       1638.43        83.96 o
  -6   2   9       2058.36       1944.84        97.68 o
  -4   2   9        110.20         96.12        28.80 o
  -2   2   9        306.20        293.46        44.55 o
   0   2   9       9426.62       9387.66       381.97 o
   2   2   9       1220.59       1518.72       153.00 o
   4   2   9        463.84        559.01       242.46 o
   6   2   9        239.95         84.82        67.01 o
   8   2   9        241.33        247.76       121.73 o
  10   2   9        432.13        382.23       173.19 o
 -27   3   9        228.66        108.59        88.19 o
 -25   3   9        136.86        227.55        96.58 o
 -23   3   9        256.13        300.55        89.18 o
 -21   3   9       2278.80       2641.61       393.11 o
 -19   3   9        539.71        559.55        93.47 o
 -17   3   9        751.81        722.76        81.54 o
 -15   3   9       2161.86       2105.86       105.90 o
 -13   3   9       2002.55       1948.77        93.57 o
 -11   3   9       4244.81       3756.70       167.45 o
  -9   3   9         10.77          4.01        19.63 o
  -7   3   9      11368.17      10590.11       272.86 o
  -5   3   9       1311.42       1176.53        85.59 o
  -3   3   9       4946.59       4874.75       183.26 o
  -1   3   9       1273.57       1443.28        92.77 o
   1   3   9       1106.78        972.52       211.50 o
   3   3   9       6262.00       5839.70       301.11 o
   5   3   9        163.18         85.51       140.53 o
   7   3   9         13.05         68.63        72.41 o
   9   3   9         50.14        106.58        85.11 o
 -26   4   9        420.09        427.99       111.84 o
 -24   4   9        675.03        821.73       129.61 o
 -22   4   9        880.90        825.48       126.46 o
 -20   4   9        239.08        294.66        79.25 o
 -18   4   9       1966.13       2253.94       180.08 o
 -16   4   9         42.66         41.70        45.24 o
 -14   4   9       1568.10       1597.44       186.55 o
 -12   4   9       1838.39       1722.04        83.60 o
 -10   4   9        173.71        168.46        45.99 o
  -8   4   9        874.09        925.59        64.84 o
  -6   4   9       1036.43       1218.84        98.53 o
  -4   4   9       3226.53       3115.30       143.89 o
  -2   4   9       3192.93       3275.41       145.31 o
   0   4   9       5632.06       5702.25       283.64 o
   2   4   9       2281.62       1929.38       176.91 o
   4   4   9       2294.49       2281.80       203.73 o
   6   4   9       1456.94       1501.21       193.65 o
   8   4   9         94.70        107.68        96.98 o
  10   4   9        277.35        286.00       113.36 o
 -27   5   9         24.64          1.17        86.88 o
 -25   5   9         21.89        228.30       100.46 o
 -23   5   9        207.98        104.25        71.96 o
 -21   5   9       7513.57       7290.75       394.93 o
 -19   5   9        868.35        806.57       115.11 o
 -17   5   9         61.02        125.32        58.24 o
 -15   5   9         17.06         52.38        44.68 o
 -13   5   9       8010.19       8263.33       340.46 o
 -11   5   9       8337.63       8216.18       266.22 o
  -9   5   9        872.76        769.32        80.57 o
  -7   5   9       3797.31       3701.46       146.27 o
  -5   5   9        339.85        356.66        50.94 o
  -3   5   9      11103.54      10869.04       316.82 o
  -1   5   9       3155.00       3166.90       161.11 o
   1   5   9        726.69        548.63        99.46 o
   3   5   9         28.33         63.91        60.00 o
   5   5   9        130.97        225.16        76.85 o
   7   5   9        769.33        874.53       329.55 o
   9   5   9        279.27         53.06        79.74 o
 -26   6   9         82.59         26.79        84.68 o
 -24   6   9         27.31        -59.22        63.82 o
 -22   6   9          4.95        -26.50        62.70 o
 -20   6   9         33.48         10.53        55.90 o
 -18   6   9        576.23        539.74        96.05 o
 -16   6   9       1167.70       1294.69       139.03 o
 -14   6   9       2496.00       2402.79       188.77 o
 -12   6   9        170.82        346.52        80.25 o
 -10   6   9       1328.54       1393.64       132.61 o
  -8   6   9        135.56         54.37        27.34 o
  -6   6   9       1466.83       1512.24       100.36 o
  -4   6   9         35.40         12.87        29.07 o
  -2   6   9       1192.51       1203.77        96.02 o
   0   6   9       1500.84       1691.12       114.18 o
   2   6   9          2.74         -3.73        47.91 o
   4   6   9       1766.16       1692.14       178.55 o
   6   6   9        888.06       1184.34       160.50 o
   8   6   9         22.34        -60.40        60.40 o
 -25   7   9        162.73        203.81        97.42 o
 -23   7   9         48.04         57.75        76.78 o
 -21   7   9        179.76         80.66       123.51 o
 -19   7   9        719.97        697.06       114.76 o
 -17   7   9       3843.84       3912.99       260.04 o
 -15   7   9        270.83        237.75        80.65 o
 -13   7   9       5952.98       5494.07       268.59 o
 -11   7   9       3544.66       3571.56       231.86 o
  -9   7   9        517.85        440.55        66.92 o
  -7   7   9        773.77        895.41        77.51 o
  -5   7   9       2091.13       2229.69       147.96 o
  -3   7   9        197.55        170.09        42.49 o
  -1   7   9        280.03        246.73        70.00 o
   1   7   9       1767.11       1750.89       222.35 o
   3   7   9       1318.94       1224.35       135.25 o
   5   7   9       1176.86       1038.46       145.71 o
   7   7   9         56.67         50.10       122.71 o
 -24   8   9        112.31        103.58        87.92 o
 -22   8   9         50.72         82.50        73.59 o
 -20   8   9         74.40        191.37        76.21 o
 -18   8   9        184.80        239.59        97.06 o
 -16   8   9        208.09        188.29        70.80 o
 -14   8   9         24.26          9.15        51.17 o
 -12   8   9         93.91         80.50        66.40 o
 -10   8   9        511.60        442.37        99.60 o
  -8   8   9        937.84       1159.76       149.70 o
  -6   8   9         46.96         51.23        37.73 o
  -4   8   9        350.98        245.97        46.97 o
  -2   8   9        706.60        784.50        76.72 o
   0   8   9        531.10        470.32        71.99 o
   2   8   9          0.13        -35.77        51.66 o
   4   8   9         28.42         88.96        99.81 o
   6   8   9        230.85        175.67        98.96 o
 -23   9   9        238.91        100.87        93.43 o
 -21   9   9        495.80        635.02       123.16 o
 -19   9   9         35.71         72.66        67.70 o
 -17   9   9         93.62        175.32        70.73 o
 -15   9   9          0.57         56.94        56.37 o
 -13   9   9          3.44        -16.43        42.95 o
 -11   9   9       1308.39        959.69       123.96 o
  -9   9   9         31.49         49.11        61.96 o
  -7   9   9          5.68        -13.11        43.46 o
  -5   9   9        223.48        211.74        53.10 o
  -3   9   9       1171.56       1317.37        98.77 o
  -1   9   9         40.84         83.14        40.22 o
   1   9   9       1171.47       1144.80       166.21 o
   3   9   9        218.09        338.82        97.97 o
   5   9   9        168.94        173.09        96.54 o
 -22  10   9         82.42        136.15        94.87 o
 -20  10   9        796.03        817.68       141.86 o
 -18  10   9       1795.03       1744.23       230.11 o
 -16  10   9          2.01        -26.78        58.19 o
 -14  10   9        189.17        155.41        70.29 o
 -12  10   9        259.62        111.52        60.26 o
 -10  10   9       2825.15       3037.67       296.89 o
  -8  10   9        356.42        412.75        98.65 o
  -6  10   9         31.45         68.21        45.34 o
  -4  10   9        115.31         96.35        48.39 o
  -2  10   9        561.17        617.95        88.91 o
   0  10   9       3138.32       3174.24       171.61 o
   2  10   9          3.39         39.74        51.60 o
   4  10   9         66.82        131.65        92.60 o
 -21  11   9        445.46        372.99       114.27 o
 -19  11   9         40.78         20.45        78.67 o
 -17  11   9         13.66         83.01        72.25 o
 -15  11   9          6.62         -8.94        60.26 o
 -13  11   9        556.08        519.55       104.65 o
 -11  11   9         25.48         51.40        56.32 o
  -9  11   9        117.09        136.84        62.51 o
  -7  11   9       2275.52       2094.91       181.24 o
  -5  11   9        261.91        144.12        74.09 o
  -3  11   9         91.35         27.59       100.80 o
  -1  11   9        365.96        314.49       109.42 o
   1  11   9         78.57        186.65       110.29 o
   3  11   9        320.20        255.33       144.49 o
 -18  12   9        455.28        313.91        96.05 o
 -16  12   9        356.99        223.48        83.62 o
 -14  12   9        461.23        507.96       106.26 o
 -12  12   9          7.31        -20.21        51.53 o
 -10  12   9        347.02        412.84        93.10 o
  -8  12   9        853.89        868.06       132.79 o
  -6  12   9        357.17        361.03        88.51 o
  -4  12   9        451.37        388.96        94.94 o
  -2  12   9          1.56         39.44        59.40 o
   0  12   9        414.65        718.47       205.84 o
   2  12   9          0.30        -45.52       114.80 o
 -17  13   9         15.67         40.86        74.01 o
 -15  13   9          2.04          6.57        59.35 o
 -13  13   9        772.01        851.93       133.99 o
 -11  13   9       1745.46       2041.52       202.06 o
  -9  13   9          8.27        136.92        73.35 o
  -7  13   9         89.75        117.85        72.98 o
  -5  13   9         16.23         40.40        66.34 o
  -3  13   9       1428.05       1602.90       177.53 o
  -1  13   9        169.73        136.70        72.50 o
 -14  14   9        161.65        -69.27        98.96 o
 -12  14   9       1125.11       1089.10       160.06 o
 -10  14   9         63.16        123.46        72.67 o
  -8  14   9         12.01         10.08        63.37 o
  -6  14   9        661.28        746.53       145.94 o
  -4  14   9         36.04         37.11        66.60 o
 -28   0  10        955.81       1274.65       288.97 o
 -26   0  10       2011.41       1504.24       290.95 o
 -24   0  10        156.24        118.76       128.65 o
 -22   0  10       9249.66       9333.22       460.72 o
 -20   0  10       3633.48       3591.31       242.74 o
 -18   0  10       6140.25       6255.09       324.70 o
 -16   0  10        283.61        268.27        67.14 o
 -14   0  10       4123.31       4176.67       197.74 o
 -12   0  10       6657.66       6276.32       258.54 o
 -10   0  10        715.00        546.78        75.93 o
  -8   0  10        718.58        723.68       116.46 o
  -6   0  10       6015.77       6582.51       272.75 o
  -4   0  10      35867.70      35038.29      1117.94 o
  -2   0  10       6799.60       6765.88       281.58 o
   0   0  10        722.32        837.23       188.03 o
   2   0  10       6286.04       6513.77       530.44 o
   4   0  10        146.50        520.55       160.32 o
   6   0  10       1841.68       2175.22       344.39 o
   8   0  10       1233.78       1399.34       304.81 o
 -27   1  10         12.56         14.76        91.28 o
 -25   1  10        340.93        440.19       105.63 o
 -23   1  10        310.87        224.65        75.60 o
 -21   1  10         61.07         61.00        40.76 o
 -19   1  10       7508.71       7477.65       265.27 o
 -17   1  10       3846.61       3518.95       159.77 o
 -15   1  10       6493.76       6238.45       198.40 o
 -13   1  10        937.23        965.30        68.74 o
 -11   1  10       1290.58       1397.16        83.14 o
  -9   1  10       1614.01       1564.40        89.71 o
  -7   1  10         79.22         92.71        29.17 o
  -5   1  10       1659.83       1755.32       102.63 o
  -3   1  10       2153.50       2148.00       110.01 o
  -1   1  10      12816.36      12766.94       489.69 o
   1   1  10        194.15        163.79        70.17 o
   3   1  10        965.93        683.63       208.81 o
   5   1  10        378.30        513.24       255.33 o
   7   1  10        394.09        327.66       146.47 o
   9   1  10        742.64        842.40       254.34 o
 -28   2  10        226.18        -36.48        92.08 o
 -26   2  10          8.60        -61.31        61.31 o
 -24   2  10        561.11        467.01       102.19 o
 -22   2  10          2.32          4.86        50.26 o
 -20   2  10       2018.33       1951.43       167.76 o
 -18   2  10       4662.12       4822.08       198.77 o
 -16   2  10       2206.25       2291.90       127.08 o
 -14   2  10       2684.49       2838.32       164.48 o
 -12   2  10       1070.58       1039.31        71.87 o
 -10   2  10       1486.02       1507.73        87.28 o
  -8   2  10         16.31         42.11        31.42 o
  -6   2  10       2997.75       3291.98       137.94 o
  -4   2  10       1130.44       1123.17        83.40 o
  -2   2  10         17.60         -4.55        26.97 o
   0   2  10       1433.99       1509.12       151.81 o
   2   2  10        737.55        733.68       129.96 o
   4   2  10        161.94        117.83        74.63 o
   6   2  10        288.63        288.59       138.55 o
   8   2  10        105.16         87.96        80.84 o
 -27   3  10         41.10        -20.77        73.31 o
 -25   3  10        257.04        204.96        85.85 o
 -23   3  10        720.12        739.22       116.88 o
 -21   3  10        153.68         64.27        49.58 o
 -19   3  10        345.27        321.01       101.15 o
 -17   3  10       3158.00       3002.38       204.41 o
 -15   3  10       9761.48       9468.46       280.62 o
 -13   3  10       1777.18       1960.88       121.27 o
 -11   3  10        219.61        224.72        38.26 o
  -9   3  10       1347.11       1484.57       135.87 o
  -7   3  10        589.75        599.76        62.37 o
  -5   3  10        348.18        366.00        52.05 o
  -3   3  10         34.47         25.70        33.80 o
  -1   3  10         54.11         58.43        49.38 o
   1   3  10       1325.58       1144.60       138.23 o
   3   3  10        103.19        158.94        70.63 o
   5   3  10         81.26        140.53        82.57 o
   7   3  10        103.35         53.31        76.04 o
   9   3  10          0.08        -66.47        66.47 o
 -28   4  10        187.99        189.13        94.69 o
 -26   4  10          2.12        -66.03        66.03 o
 -24   4  10        446.29        445.77       104.78 o
 -22   4  10         12.40         70.87        68.62 o
 -20   4  10        462.11        397.09        90.68 o
 -18   4  10          1.57         58.70        54.94 o
 -16   4  10       8247.98       8324.44       349.08 o
 -14   4  10       2151.73       2455.40       135.92 o
 -12   4  10       1488.26       1576.78        92.96 o
 -10   4  10        384.75        359.75        45.83 o
  -8   4  10       1120.19       1090.75        82.76 o
  -6   4  10        747.27        671.63        69.08 o
  -4   4  10        856.09        788.42        73.63 o
  -2   4  10        907.98        927.38        97.29 o
   0   4  10        467.57        594.30        95.83 o
   2   4  10       3392.81       3329.95       497.03 o
   4   4  10        470.14        583.23       126.61 o
   6   4  10         61.03         97.44        79.87 o
   8   4  10          3.75         17.65        76.54 o
 -27   5  10          6.71        -34.48        78.46 o
 -25   5  10       1731.31       1699.93       201.13 o
 -23   5  10        141.05        138.77        76.71 o
 -21   5  10        270.97        256.46        77.07 o
 -19   5  10        223.28        223.38        76.78 o
 -17   5  10       5025.77       4877.14       271.97 o
 -15   5  10       3525.13       4261.14       263.37 o
 -13   5  10       1476.54       1213.21       128.45 o
 -11   5  10       1323.39       1433.03       106.24 o
  -9   5  10        132.68        146.34        42.71 o
  -7   5  10        350.77        420.70        57.66 o
  -5   5  10          0.22          0.22        28.71 o
  -3   5  10        540.63        645.00        71.41 o
  -1   5  10        195.17        220.40       101.40 o
   1   5  10       1945.40       1714.79       175.39 o
   3   5  10       1541.28       1437.63       190.85 o
   5   5  10        185.37         97.33        81.03 o
   7   5  10         12.79        -63.73       135.58 o
 -26   6  10          2.92        -60.81        79.19 o
 -24   6  10        186.80        231.13        96.58 o
 -22   6  10        375.58        325.96        89.88 o
 -20   6  10          1.05         -9.11        52.95 o
 -18   6  10          0.93        -26.27        47.94 o
 -16   6  10        209.74        308.68        90.49 o
 -14   6  10        205.55        176.31        86.81 o
 -12   6  10       5377.52       5354.86       261.01 o
 -10   6  10        438.96        407.94        72.08 o
  -8   6  10       1333.12       1629.13       106.91 o
  -6   6  10       2225.89       2189.42       181.53 o
  -4   6  10        474.24        448.67        61.99 o
  -2   6  10       2172.10       1899.95       127.65 o
   0   6  10        777.84        819.79       121.05 o
   2   6  10       1744.65       2043.17       204.14 o
   4   6  10         24.42        -32.82        61.70 o
   6   6  10         60.91         83.13        85.37 o
 -25   7  10       1473.22       1613.75       191.65 o
 -23   7  10        234.29        344.56       101.27 o
 -21   7  10        381.21        303.13        96.56 o
 -19   7  10        750.25        627.82       115.85 o
 -17   7  10        435.64        371.44       108.85 o
 -15   7  10       1833.56       1685.17       160.44 o
 -13   7  10        284.91        343.94        83.61 o
 -11   7  10        882.25        986.59       121.62 o
  -9   7  10       5157.83       5451.55       236.08 o
  -7   7  10       3768.51       4033.19       195.03 o
  -5   7  10       1347.39       1334.66       101.75 o
  -3   7  10       2039.81       2073.84       132.06 o
  -1   7  10       5493.87       4736.90       295.48 o
   1   7  10        147.49        -30.31        53.24 o
   3   7  10         65.76        144.49        80.36 o
   5   7  10        438.51        509.82       134.91 o
 -24   8  10        159.00        244.80       101.54 o
 -22   8  10       1867.57       1869.06       255.80 o
 -20   8  10         64.23        103.89        68.23 o
 -18   8  10        674.59        484.03       113.11 o
 -16   8  10         81.60        159.71        70.83 o
 -14   8  10        345.22        395.21        84.59 o
 -12   8  10       3501.42       3127.47       221.02 o
 -10   8  10         63.86         49.91        53.23 o
  -8   8  10          0.19        -26.56        36.97 o
  -6   8  10        282.26        209.77        55.08 o
  -4   8  10       2085.71       2272.58       132.19 o
  -2   8  10        487.39        549.03        73.50 o
   0   8  10         18.18          2.44        55.68 o
   2   8  10       1041.77        956.90       140.87 o
   4   8  10          3.79        -64.67        68.37 o
   6   8  10        551.38        589.86       148.93 o
 -23   9  10        124.80         98.58        84.84 o
 -21   9  10        410.81        658.14       200.36 o
 -19   9  10         11.02          3.74        59.03 o
 -17   9  10          5.82        -40.81        51.43 o
 -15   9  10         17.46         40.10        55.92 o
 -13   9  10       1146.81       1179.48       187.03 o
 -11   9  10          1.02         48.14        52.84 o
  -9   9  10       1468.04       1814.11       153.63 o
  -7   9  10         90.74        186.60        59.28 o
  -5   9  10        575.64        616.49        86.99 o
  -3   9  10        516.99        544.51        80.75 o
  -1   9  10       2088.91       2347.36       207.68 o
   1   9  10        162.96        198.81        82.83 o
   3   9  10          5.92        -29.85        70.67 o
   5   9  10        774.52        783.67       162.49 o
 -22  10  10        384.40        465.61       125.25 o
 -20  10  10        310.89        387.74       152.60 o
 -18  10  10        609.98        622.09       118.74 o
 -16  10  10          0.32         53.15        62.18 o
 -14  10  10        831.86        465.84        97.39 o
 -12  10  10       2016.22       2053.57       221.34 o
 -10  10  10        863.84        846.17       122.63 o
  -8  10  10         39.56         -2.71        42.41 o
  -6  10  10          4.11         32.36        44.98 o
  -4  10  10        671.74        877.41       125.46 o
  -2  10  10         42.56        122.23        59.84 o
   0  10  10        210.44         46.97        92.54 o
   2  10  10        196.77        162.86        78.22 o
 -21  11  10         16.65        -72.04        72.04 o
 -19  11  10        272.03        344.33       121.31 o
 -17  11  10         34.53         -9.64        62.86 o
 -15  11  10       1425.07       1293.93       195.35 o
 -13  11  10         30.16         25.34        56.96 o
 -11  11  10          6.05        -23.92        52.88 o
  -9  11  10         50.31        150.55        70.26 o
  -7  11  10        761.88        751.59       116.20 o
  -5  11  10         15.01         27.95        58.68 o
  -3  11  10          1.46         -7.26        55.13 o
  -1  11  10        153.86          0.00       114.80 o
   1  11  10        249.49        148.95       117.50 o
 -18  12  10         87.38         49.83        81.48 o
 -16  12  10        767.08        871.86       143.32 o
 -14  12  10        144.17        184.45        77.63 o
 -12  12  10          6.25         72.95        67.66 o
 -10  12  10        185.19        159.56        73.40 o
  -8  12  10          0.40         31.18        61.36 o
  -6  12  10        189.81        179.60        73.27 o
  -4  12  10        166.53        237.42        87.37 o
  -2  12  10         52.23        118.70        73.35 o
   0  12  10        135.33        290.95       168.24 o
 -17  13  10         79.64         75.21       126.67 o
 -15  13  10         23.67        121.50        78.85 o
 -13  13  10         54.42         71.65        72.74 o
 -11  13  10         97.79        154.79        82.14 o
  -9  13  10          9.22         36.98        61.94 o
  -7  13  10          8.04         87.41        83.43 o
  -5  13  10         50.91         97.33       110.18 o
  -3  13  10         59.17        102.02        77.16 o
 -10  14  10        193.45        162.30       128.65 o
 -29   1  11        143.19         71.25       150.42 o
 -27   1  11        269.75        158.30       108.92 o
 -25   1  11        429.18        584.30       182.09 o
 -23   1  11         18.71          5.50        71.95 o
 -21   1  11          0.38         -7.89        74.17 o
 -19   1  11          0.30          1.55        36.28 o
 -17   1  11        268.22        283.58        66.85 o
 -15   1  11        501.81        599.61        58.30 o
 -13   1  11        418.07        391.34        50.07 o
 -11   1  11        946.86       1019.93        83.26 o
  -9   1  11       1075.72       1200.81        83.93 o
  -7   1  11         58.59         82.16        34.09 o
  -5   1  11       5649.45       5749.96       182.94 o
  -3   1  11         82.81         58.46        49.45 o
  -1   1  11        368.17        375.93        84.10 o
   1   1  11       3232.03       3212.35       423.56 o
   3   1  11         29.88        112.76        74.79 o
   5   1  11        356.19        229.90        98.88 o
   7   1  11        107.73        147.46        99.37 o
 -28   2  11          0.98        -87.46        87.46 o
 -26   2  11       1275.85       1106.32       166.99 o
 -24   2  11        566.72        410.05       163.36 o
 -22   2  11        268.69        189.27        74.61 o
 -20   2  11       3457.01       3569.51       236.33 o
 -18   2  11       3137.93       3263.08       177.85 o
 -16   2  11       5079.23       4825.64       231.79 o
 -14   2  11        316.94        339.50        50.60 o
 -12   2  11         41.28         31.41        29.48 o
 -10   2  11         90.03         96.34        33.23 o
  -8   2  11       3286.85       3418.08       141.26 o
  -6   2  11       8413.65       8261.31       237.29 o
  -4   2  11        500.90        446.85        57.97 o
  -2   2  11        235.65        230.92        71.46 o
   0   2  11        821.31        706.79       143.04 o
   2   2  11        748.90        527.17       154.38 o
   4   2  11        117.36         63.34        74.19 o
   6   2  11         92.24        185.85        94.89 o
 -27   3  11        168.31        190.54        88.70 o
 -25   3  11        165.49        241.27        86.68 o
 -23   3  11       1009.14       1055.12       132.76 o
 -21   3  11       1526.58       1592.78       156.71 o
 -19   3  11       2383.56       2277.81       259.46 o
 -17   3  11          3.07          4.59        46.29 o
 -15   3  11       1700.71       1749.34       113.71 o
 -13   3  11       1903.61       2066.79       103.96 o
 -11   3  11       1319.44       1476.30        92.11 o
  -9   3  11       2596.16       2584.10       126.63 o
  -7   3  11        561.71        669.92        71.87 o
  -5   3  11       6644.13       6480.05       218.49 o
  -3   3  11          6.19          8.62        33.64 o
  -1   3  11         37.22         12.87        45.94 o
   1   3  11         96.86         54.66        59.78 o
   3   3  11          1.31         -2.18        63.67 o
   5   3  11        940.80       1147.44       184.87 o
   7   3  11         21.37        -32.15        95.00 o
 -28   4  11          2.77        103.84        92.00 o
 -26   4  11        438.74        379.11       153.23 o
 -24   4  11          0.07        -55.47        55.47 o
 -22   4  11        844.83        625.19       112.13 o
 -20   4  11        193.31        118.73        68.33 o
 -18   4  11         77.36         58.78        85.70 o
 -16   4  11        418.36        377.62       117.19 o
 -14   4  11        102.14        193.84        54.00 o
 -12   4  11         37.38        121.85        33.86 o
 -10   4  11       1913.43       2142.05       124.97 o
  -8   4  11        632.41        575.95        81.35 o
  -6   4  11       2260.72       2300.87       133.85 o
  -4   4  11        119.26        142.78        41.63 o
  -2   4  11       1271.49       1386.72       198.56 o
   0   4  11        364.90        384.19        88.22 o
   2   4  11        503.22        623.94       251.37 o
   4   4  11         80.04        174.18        90.97 o
   6   4  11        207.37        273.99       199.91 o
 -27   5  11        587.40        722.94       139.59 o
 -25   5  11          0.03         27.87        80.22 o
 -23   5  11        399.14        315.30        86.09 o
 -21   5  11        459.85        483.26       100.96 o
 -19   5  11       3369.24       3238.36       237.02 o
 -17   5  11          2.33         32.40        48.45 o
 -15   5  11       1028.27        806.22       111.34 o
 -13   5  11       5056.02       5083.11       253.11 o
 -11   5  11       1304.43       1494.85       130.56 o
  -9   5  11       2196.62       1782.89       113.74 o
  -7   5  11         10.20          5.53        30.56 o
  -5   5  11        396.84        472.26        63.30 o
  -3   5  11        875.01        814.33        83.81 o
  -1   5  11        263.64        220.15        71.52 o
   1   5  11          1.74         -5.07        60.29 o
   3   5  11        338.52        293.86       101.46 o
   5   5  11       1586.16       1808.17       245.12 o
 -26   6  11        437.78        407.28       117.30 o
 -24   6  11          8.25        -41.03        71.62 o
 -22   6  11          0.66        -57.06        57.06 o
 -20   6  11       1207.04       1229.75       148.85 o
 -18   6  11         88.61         55.42        57.94 o
 -16   6  11       2042.20       1935.79       172.87 o
 -14   6  11        717.24        689.99       106.71 o
 -12   6  11         18.59        -48.02        48.02 o
 -10   6  11        153.54         73.68        48.86 o
  -8   6  11       1176.61       1497.05       131.15 o
  -6   6  11        200.43        245.49        52.46 o
  -4   6  11        627.06        782.63        82.86 o
  -2   6  11        854.35        743.12       113.34 o
   0   6  11        109.05         32.71        73.93 o
   2   6  11         69.35        117.13       102.92 o
   4   6  11        220.51        329.41       115.26 o
 -25   7  11        587.36        562.65       125.99 o
 -23   7  11        245.55        264.90        92.77 o
 -21   7  11          0.00         34.50        65.64 o
 -19   7  11        112.20         55.73        67.16 o
 -17   7  11          1.94         12.79        58.89 o
 -15   7  11        290.44        499.57        95.40 o
 -13   7  11         60.74         93.38        57.65 o
 -11   7  11        139.86         85.81        55.99 o
  -9   7  11         97.79         75.05        48.17 o
  -7   7  11        543.91        541.26        86.56 o
  -5   7  11          3.44         12.18        36.44 o
  -3   7  11        288.97        291.36        60.47 o
  -1   7  11         14.91        -11.74        61.70 o
   1   7  11         15.03          0.38        64.67 o
   3   7  11        276.39        260.69       260.27 o
   5   7  11        523.80        434.82       267.20 o
 -24   8  11         32.10         -8.34        81.83 o
 -22   8  11         74.49         32.61        77.70 o
 -20   8  11         11.13         13.05        64.08 o
 -18   8  11        719.10        640.20       128.55 o
 -16   8  11         10.60         44.94        52.89 o
 -14   8  11          4.44          0.51        54.37 o
 -12   8  11        311.95        233.23        72.43 o
 -10   8  11        491.27        422.29        79.50 o
  -8   8  11        231.22        192.14        60.61 o
  -6   8  11        185.72        163.82        52.50 o
  -4   8  11         31.76         30.03        44.74 o
  -2   8  11        144.24        230.93        92.52 o
   0   8  11         19.36        -47.28        64.70 o
   2   8  11        252.99        257.83        97.91 o
   4   8  11         21.13         43.54        91.23 o
 -23   9  11         17.37        -63.41        63.41 o
 -21   9  11         64.45        -28.51        63.62 o
 -19   9  11        589.06        596.03       147.48 o
 -17   9  11        266.67        277.42        89.21 o
 -15   9  11       2362.95       1987.81       292.36 o
 -13   9  11         23.07         62.75        63.59 o
 -11   9  11         14.00         10.69        48.70 o
  -9   9  11        123.88         95.68        52.93 o
  -7   9  11        458.10        488.09        83.69 o
  -5   9  11        548.02        486.41        93.17 o
  -3   9  11        115.91         81.22        61.73 o
  -1   9  11         40.61         85.53        83.77 o
   1   9  11        105.16          2.07        69.49 o
   3   9  11        190.16        251.89       111.70 o
 -22  10  11         66.87        223.38        99.20 o
 -20  10  11          0.25         16.34        72.64 o
 -18  10  11        565.54        508.45       149.05 o
 -16  10  11       1025.52       1016.59       144.92 o
 -14  10  11        164.73        131.65        79.07 o
 -12  10  11         60.63        -10.66        58.50 o
 -10  10  11         31.02         32.52       100.04 o
  -8  10  11       2327.51       2388.18       207.48 o
  -6  10  11       1385.45       1583.70       166.42 o
  -4  10  11         24.84        -33.75        54.64 o
  -2  10  11         44.93        182.45       112.97 o
   0  10  11         32.13        100.36       103.61 o
 -21  11  11        175.05        168.69        94.04 o
 -19  11  11         29.06        154.36        88.61 o
 -17  11  11        101.22         28.33        76.44 o
 -15  11  11         36.49        119.40        75.44 o
 -13  11  11        728.93        551.55       138.40 o
 -11  11  11         22.37        -18.18        52.38 o
  -9  11  11        154.03        122.44        64.11 o
  -7  11  11        767.52        668.54       115.07 o
  -5  11  11        350.89        304.40        86.40 o
  -3  11  11        586.82        805.56       227.62 o
  -1  11  11         28.88         67.30       132.61 o
 -18  12  11         27.84         72.43        76.91 o
 -16  12  11         59.59         33.55        63.73 o
 -14  12  11        443.19        278.59        89.95 o
 -12  12  11        212.19        233.23        82.00 o
 -10  12  11        354.49        461.28       101.61 o
  -8  12  11        480.04        544.95       108.78 o
  -6  12  11        270.21        368.92        98.60 o
  -4  12  11        117.50        131.37        75.39 o
 -15  13  11        339.99        442.95       161.51 o
 -13  13  11        266.19        363.84       102.93 o
 -11  13  11        623.35        789.25       133.26 o
  -9  13  11        678.72        667.22       125.11 o
  -7  13  11         13.62         80.22        76.24 o
 -28   0  12       1909.48       1789.26       344.39 o
 -26   0  12         29.14         85.11       132.61 o
 -24   0  12       3511.59       3133.18       409.71 o
 -22   0  12       2975.18       3515.18       451.27 o
 -20   0  12       7470.88       6930.26       364.27 o
 -18   0  12       2073.99       2436.59       171.71 o
 -16   0  12        458.94        481.09        80.95 o
 -14   0  12         60.04         52.92        44.86 o
 -12   0  12      10331.30      11091.69       422.77 o
 -10   0  12       4865.72       4788.70       232.76 o
  -8   0  12        535.27        782.01       102.40 o
  -6   0  12        779.03        742.51        99.90 o
  -4   0  12        513.85        535.39       119.59 o
  -2   0  12       9976.10      10602.94       748.16 o
   0   0  12       1058.54        916.40       215.74 o
   2   0  12        765.65        421.58       172.20 o
   4   0  12        998.53        894.63       239.49 o
 -29   1  12        288.83        231.57       133.52 o
 -27   1  12          8.20        -18.33        95.99 o
 -25   1  12        826.79        812.28       162.28 o
 -23   1  12       2954.75       3150.41       223.00 o
 -21   1  12         13.64        -10.78        46.29 o
 -19   1  12        372.48        333.76        60.24 o
 -17   1  12       4367.45       4556.36       210.83 o
 -15   1  12          9.28         35.47        28.58 o
 -13   1  12         88.20         86.25        34.62 o
 -11   1  12         81.58         64.14        35.45 o
  -9   1  12       5278.06       5710.28       186.20 o
  -7   1  12        310.60        257.25        48.15 o
  -5   1  12       2011.51       1977.93       113.11 o
  -3   1  12        848.54       1020.87       128.81 o
  -1   1  12        302.56        346.95        89.07 o
   1   1  12       1334.10       1508.29       214.75 o
   3   1  12        413.10        340.65       113.13 o
   5   1  12        345.09        263.13       137.56 o
 -28   2  12          7.65        -98.31        98.31 o
 -26   2  12        336.86        177.08       156.36 o
 -24   2  12        472.69        353.53        88.81 o
 -22   2  12        279.06        376.49       144.72 o
 -20   2  12        168.74        144.68        60.40 o
 -18   2  12        200.50        240.41        67.88 o
 -16   2  12       2755.46       2921.79       132.77 o
 -14   2  12       2540.16       2955.56       133.98 o
 -12   2  12        163.48        147.85        38.12 o
 -10   2  12       1172.65       1179.44        86.23 o
  -8   2  12        792.37        799.03        72.41 o
  -6   2  12       3524.72       3745.82       155.76 o
  -4   2  12       3405.83       3741.50       254.96 o
  -2   2  12        449.70        590.11       113.29 o
   0   2  12          8.94        -26.11        53.73 o
   2   2  12         36.20         55.24        73.12 o
   4   2  12       1359.57       1584.57       220.65 o
 -27   3  12        782.20        842.99       142.31 o
 -25   3  12        562.87        406.59        99.76 o
 -23   3  12        149.49        130.12        74.56 o
 -21   3  12        309.80        417.69        91.89 o
 -19   3  12          7.06         88.94        50.97 o
 -17   3  12       2176.30       2120.71       182.62 o
 -15   3  12         16.32         35.60        35.81 o
 -13   3  12       4206.31       4626.11       163.69 o
 -11   3  12       2073.43       2154.53       118.31 o
  -9   3  12       3650.99       3768.90       158.42 o
  -7   3  12       2925.90       3188.22       163.91 o
  -5   3  12        145.02        132.85        43.56 o
  -3   3  12         63.67        131.73        60.83 o
  -1   3  12          0.30         -7.70        52.08 o
   1   3  12        399.45        343.84       109.70 o
   3   3  12          7.71         19.57        75.12 o
   5   3  12        240.49        101.79       117.77 o
 -28   4  12        402.45        368.54       112.90 o
 -26   4  12          2.51         38.79        75.74 o
 -24   4  12          0.95        -17.19        60.47 o
 -22   4  12         76.81         18.42        63.55 o
 -20   4  12        507.61        307.12        83.29 o
 -18   4  12        114.97         66.24        61.11 o
 -16   4  12        438.89        397.99        87.47 o
 -14   4  12        798.79        753.76        81.26 o
 -12   4  12       1145.34       1060.94        90.29 o
 -10   4  12       1509.57       1293.91       132.85 o
  -8   4  12        970.20        987.05        94.27 o
  -6   4  12         94.05         71.69        38.86 o
  -4   4  12         23.27         33.67        50.31 o
  -2   4  12        753.98        661.59       116.77 o
   0   4  12        163.40        206.03        89.81 o
   2   4  12         35.76        -13.85        68.58 o
   4   4  12         69.55          9.90        75.58 o
 -27   5  12        316.62        193.74       129.75 o
 -25   5  12        333.31        464.49       123.78 o
 -23   5  12        589.28        522.99       133.53 o
 -21   5  12         73.08        -36.35        53.77 o
 -19   5  12       1003.98        824.81       120.57 o
 -17   5  12        223.85        277.40        75.54 o
 -15   5  12          9.66         -3.67        51.34 o
 -13   5  12         52.43        162.00        58.88 o
 -11   5  12        749.22        527.73        81.49 o
  -9   5  12       6869.26       7421.95       250.27 o
  -7   5  12        559.68        543.55        69.56 o
  -5   5  12         68.76         65.99        40.35 o
  -3   5  12         24.90          1.16        50.13 o
  -1   5  12         34.82         10.01        74.40 o
   1   5  12        682.24        849.40       161.46 o
   3   5  12         10.79         78.50        76.82 o
 -26   6  12        868.44       1094.01       189.53 o
 -24   6  12        101.57        -25.75        69.23 o
 -22   6  12        131.08        107.42        72.51 o
 -20   6  12        330.64        168.94       100.00 o
 -18   6  12          2.21        -15.70        44.49 o
 -16   6  12         90.40         14.40        79.18 o
 -14   6  12        517.45        497.15        93.43 o
 -12   6  12        285.31        312.37        71.05 o
 -10   6  12       1108.33        954.81       115.42 o
  -8   6  12         22.75         49.90        45.97 o
  -6   6  12          4.45        -33.04        34.20 o
  -4   6  12        518.76        597.09       151.47 o
  -2   6  12         38.37          5.01       190.01 o
   0   6  12        240.61        369.65       112.43 o
   2   6  12        301.31        290.78       110.26 o
 -25   7  12         96.11         64.83        89.63 o
 -23   7  12       3911.50       4247.50       303.72 o
 -21   7  12        417.75        516.45       114.05 o
 -19   7  12        371.21        169.72        66.83 o
 -17   7  12        849.45        604.30       123.01 o
 -15   7  12        437.71        434.48       177.52 o
 -13   7  12        681.21        936.82       143.13 o
 -11   7  12        167.06        206.75        63.75 o
  -9   7  12        759.49        805.74       106.74 o
  -7   7  12        783.03        984.16       114.57 o
  -5   7  12       1384.60       1307.74       128.44 o
  -3   7  12         73.23        -50.72        57.06 o
  -1   7  12        150.75         63.00        79.31 o
   1   7  12        453.97        300.23       116.06 o
   3   7  12          6.14        115.10        99.18 o
 -24   8  12         35.17          6.86        84.30 o
 -22   8  12        265.26        292.11       116.90 o
 -20   8  12       2769.66       3016.85       329.47 o
 -18   8  12       1019.36        951.74       137.39 o
 -16   8  12        898.16        835.70       126.68 o
 -14   8  12        141.90         -0.68        79.15 o
 -12   8  12       1858.89       1642.23       166.07 o
 -10   8  12        999.44        966.46       131.70 o
  -8   8  12        169.80        242.79        79.99 o
  -6   8  12       1427.09       1504.65       208.16 o
  -4   8  12         15.35        -17.81       104.90 o
  -2   8  12       1715.26       1765.29       244.33 o
   0   8  12        205.12         90.65        83.60 o
   2   8  12         56.04         93.75        97.93 o
 -23   9  12        107.85         97.52        95.04 o
 -21   9  12        495.96        548.59       121.49 o
 -19   9  12        192.91        283.78       101.06 o
 -17   9  12         49.93         98.12        70.21 o
 -15   9  12         31.04         34.94        61.24 o
 -13   9  12          4.88        -14.14        56.15 o
 -11   9  12       1328.55       1631.31       206.29 o
  -9   9  12       1003.28        838.44       126.02 o
  -7   9  12       2961.06       2890.10       228.11 o
  -5   9  12          4.53          4.39        55.46 o
  -3   9  12        778.50        667.28       187.04 o
  -1   9  12        460.72        558.75       159.31 o
 -22  10  12         88.54        108.00        91.24 o
 -20  10  12        800.93        538.14       117.45 o
 -18  10  12         14.43         66.97        68.86 o
 -16  10  12        165.74         76.45        74.03 o
 -14  10  12          1.27        -20.89        61.42 o
 -12  10  12        514.32        455.08       148.78 o
 -10  10  12        996.00        830.34       127.60 o
  -8  10  12         98.04        221.12        81.89 o
  -6  10  12        427.99        383.53        91.47 o
  -4  10  12        300.92        585.86       201.89 o
  -2  10  12        579.41        548.26       201.89 o
 -19  11  12         98.89         84.80       113.76 o
 -17  11  12        290.52        212.63       121.74 o
 -15  11  12        166.33         98.99        75.79 o
 -13  11  12        127.48        150.82        84.88 o
 -11  11  12          6.58        109.08        71.84 o
  -9  11  12         80.24        158.57        72.50 o
  -7  11  12         95.38        282.51        94.33 o
  -5  11  12       1203.68       1177.51       153.42 o
  -3  11  12         96.32        188.03       156.36 o
 -18  12  12        910.45        534.40       205.84 o
 -16  12  12        386.39        322.36       122.63 o
 -14  12  12         12.93         74.25        79.46 o
 -12  12  12         46.21        109.83        75.14 o
 -10  12  12        151.38        154.75       110.95 o
  -8  12  12        267.17        319.45        95.23 o
  -6  12  12         45.10        -48.75        67.01 o
 -29   1  13        144.78         23.61       103.19 o
 -27   1  13        254.42        104.45       117.54 o
 -25   1  13        638.42        585.12       161.75 o
 -23   1  13        884.39       1054.46       187.92 o
 -21   1  13        303.36        207.10        71.33 o
 -19   1  13        357.73        351.37       125.99 o
 -17   1  13        867.96        991.04        81.64 o
 -15   1  13        401.96        481.77        77.30 o
 -13   1  13          6.96        -18.97        31.95 o
 -11   1  13       1238.44       1147.70        87.89 o
  -9   1  13         24.47         -8.43        31.76 o
  -7   1  13       2378.68       2735.68       141.73 o
  -5   1  13       1721.13       1904.30       238.55 o
  -3   1  13         81.54         20.98        57.69 o
  -1   1  13       1022.44        829.86       155.37 o
   1   1  13         72.44         36.33        85.11 o
   3   1  13         88.02        148.83       104.52 o
 -28   2  13        298.78         99.92       116.42 o
 -26   2  13        403.51        288.79       133.21 o
 -24   2  13       1031.75        951.11       130.00 o
 -22   2  13        563.49        573.86       105.40 o
 -20   2  13        140.43        287.88        82.40 o
 -18   2  13         49.56        -11.30        43.00 o
 -16   2  13       1838.18       2181.93       156.11 o
 -14   2  13       6741.44       6875.64       214.33 o
 -12   2  13        947.63        978.13        82.94 o
 -10   2  13        511.72        525.56        64.57 o
  -8   2  13          4.12         35.29        35.40 o
  -6   2  13       1142.06       1161.91       100.27 o
  -4   2  13        283.12        292.97       149.28 o
  -2   2  13         80.71         95.74        74.40 o
   0   2  13        681.89        963.39       165.31 o
   2   2  13         34.66         -2.70        91.05 o
 -27   3  13       2318.09       2298.67       279.00 o
 -25   3  13         56.74         38.43        66.87 o
 -23   3  13         45.50         39.61        69.97 o
 -21   3  13       2667.00       2949.94       222.45 o
 -19   3  13        221.45         25.43        53.08 o
 -17   3  13       1015.11        893.56       102.26 o
 -15   3  13         71.42        112.88        45.04 o
 -13   3  13       2002.31       2030.81       116.94 o
 -11   3  13        213.83        197.49        45.12 o
  -9   3  13       1830.29       1703.82       148.08 o
  -7   3  13        544.07        463.82        65.47 o
  -5   3  13         85.45        114.69        63.25 o
  -3   3  13       2921.56       3325.31       293.08 o
  -1   3  13         26.53        -37.32        61.33 o
   1   3  13         83.77        130.56        88.92 o
   3   3  13        689.14        930.92       185.34 o
 -28   4  13        296.84        321.00       126.30 o
 -26   4  13          9.41         24.31        72.63 o
 -24   4  13        279.21        356.48        99.93 o
 -22   4  13        578.41        469.13       101.01 o
 -20   4  13         87.25         70.50        65.49 o
 -18   4  13       2565.34       2781.36       243.87 o
 -16   4  13         13.90         -9.97        43.30 o
 -14   4  13       2011.51       2005.35       156.79 o
 -12   4  13        168.31        142.76        57.04 o
 -10   4  13        271.12        288.30        80.09 o
  -8   4  13        844.37        946.73       139.21 o
  -6   4  13          1.62          1.42        37.67 o
  -4   4  13        163.59        198.73        84.12 o
  -2   4  13          6.19         31.79        69.31 o
   0   4  13       3252.39       3597.67       321.09 o
   2   4  13        352.54        369.22       126.65 o
 -27   5  13        595.28        714.83       175.49 o
 -25   5  13        847.46        947.94       145.19 o
 -23   5  13        555.68        659.61       125.21 o
 -21   5  13       4150.38       3775.63       400.08 o
 -19   5  13        110.39         20.34        54.07 o
 -17   5  13       2718.41       2670.05       215.34 o
 -15   5  13       1090.21        906.79       110.99 o
 -13   5  13       1455.82       1731.01       148.97 o
 -11   5  13       4050.04       4055.02       232.15 o
  -9   5  13          4.41         -4.20        45.24 o
  -7   5  13        202.58        263.10        58.11 o
  -5   5  13        651.04        467.84       113.84 o
  -3   5  13       1912.17       2308.13       244.15 o
  -1   5  13         16.27        -14.05        69.38 o
   1   5  13        708.33        875.82       167.51 o
 -26   6  13        115.08        180.09        91.59 o
 -24   6  13        698.93        675.42       124.63 o
 -22   6  13          0.48        -58.47        63.98 o
 -20   6  13         11.59        -14.42        59.05 o
 -18   6  13        293.96        300.46       102.08 o
 -16   6  13        378.09        328.61        88.20 o
 -14   6  13       1425.14       1535.84       143.63 o
 -12   6  13        742.90        689.90        94.80 o
 -10   6  13       1376.08       1305.96       130.72 o
  -8   6  13         37.36         74.15        53.94 o
  -6   6  13        470.08        425.75        77.98 o
  -4   6  13         61.42          6.12        85.11 o
  -2   6  13         85.73        -49.25        71.34 o
   0   6  13        643.10        588.72       139.29 o
 -25   7  13        162.15         77.60        86.68 o
 -23   7  13         74.25         18.45        78.62 o
 -21   7  13         11.66         12.82        65.54 o
 -19   7  13        613.03        638.27       121.07 o
 -17   7  13          1.65        -35.23        57.29 o
 -15   7  13       3977.16       4437.49       264.05 o
 -13   7  13        426.07        269.67        93.13 o
 -11   7  13        268.67        233.23        69.98 o
  -9   7  13        121.70         71.43        65.33 o
  -7   7  13        419.75        245.85        80.06 o
  -5   7  13        899.84        609.61       195.95 o
  -3   7  13        215.00        203.95       195.95 o
  -1   7  13        325.01        267.45       110.33 o
   1   7  13         83.50        -27.71       116.78 o
 -24   8  13        485.87        518.04       127.21 o
 -22   8  13         10.95         31.15        82.71 o
 -20   8  13         28.93        -22.02        64.30 o
 -18   8  13          0.91         41.85        70.25 o
 -16   8  13        444.51        281.52        89.57 o
 -14   8  13         58.66         80.97        66.86 o
 -12   8  13        198.89        122.14        72.59 o
 -10   8  13         24.22        -41.07        54.99 o
  -8   8  13        752.00        850.78       126.02 o
  -6   8  13        905.18        992.17       205.27 o
  -4   8  13         45.34        138.55       140.53 o
  -2   8  13         21.04         96.98       146.47 o
 -23   9  13          5.84         11.06        75.60 o
 -21   9  13          6.08         15.00        69.57 o
 -19   9  13          2.72        140.54        82.07 o
 -17   9  13         77.14        -19.38        59.05 o
 -15   9  13        417.63        360.38        98.37 o
 -13   9  13        449.79        432.03       106.88 o
 -11   9  13         22.64         51.40        71.36 o
  -9   9  13          0.35        -20.57        58.59 o
  -7   9  13        205.76         45.39        64.81 o
  -5   9  13         22.99        -43.54        98.96 o
  -3   9  13          7.32        -13.85       110.84 o
 -22  10  13        982.70       1304.34       283.04 o
 -20  10  13         33.32         68.38        89.71 o
 -18  10  13          0.39         82.19        79.35 o
 -16  10  13        660.35        694.42       128.90 o
 -14  10  13       1237.58       1361.03       165.95 o
 -12  10  13         44.07        128.88        78.70 o
 -10  10  13        279.31        236.24        84.56 o
  -8  10  13         71.99        155.34       146.71 o
  -6  10  13        751.50        655.14       227.62 o
  -4  10  13        332.99        350.33       184.07 o
 -19  11  13        166.26        144.71        95.19 o
 -17  11  13          0.14         -3.93        68.41 o
 -15  11  13         24.98        -20.14        72.23 o
 -13  11  13        567.32        690.01       122.22 o
 -11  11  13       1136.86       1158.33       156.31 o
  -9  11  13          0.77        107.15        75.55 o
  -7  11  13        112.48        116.69       129.67 o
 -14  12  13        432.11        559.42       125.36 o
 -12  12  13          3.27        -23.07        63.00 o
 -28   0  14        121.70        128.65       186.05 o
 -26   0  14        121.10        122.71       142.51 o
 -24   0  14        259.44        205.84       160.32 o
 -22   0  14         39.27        -59.38       112.82 o
 -20   0  14       1842.66       2325.64       368.14 o
 -18   0  14       6911.93       7046.72       315.95 o
 -16   0  14        539.78        677.60       105.83 o
 -14   0  14        384.69        357.75        81.11 o
 -12   0  14       2845.96       3487.28       253.36 o
 -10   0  14        338.08        490.09        92.20 o
  -8   0  14       3023.05       2999.20       220.79 o
  -6   0  14         43.82        137.78        86.74 o
  -4   0  14        119.11        219.70       130.63 o
  -2   0  14       1343.53       2058.44       348.35 o
   0   0  14       1552.29       1258.81       277.10 o
 -27   1  14        551.58        519.97       159.33 o
 -25   1  14         53.76        128.51       116.67 o
 -23   1  14          6.30         11.40        92.12 o
 -21   1  14          1.04         38.84        46.24 o
 -19   1  14         33.38         21.59        60.80 o
 -17   1  14        487.56        654.78        71.58 o
 -15   1  14       2952.86       2937.70       149.94 o
 -13   1  14         42.29         12.30        35.44 o
 -11   1  14        623.15        687.98        74.00 o
  -9   1  14       1774.21       1873.76       147.53 o
  -7   1  14       1034.91       1087.78       119.96 o
  -5   1  14        269.66        244.81        94.40 o
  -3   1  14        189.69        234.20        96.08 o
  -1   1  14        307.31        327.57       115.80 o
   1   1  14         18.76         23.75        75.23 o
 -28   2  14        640.01        398.00       148.17 o
 -26   2  14        188.90        195.50       123.97 o
 -24   2  14          4.78         18.41        92.34 o
 -22   2  14        230.72        187.78        81.61 o
 -20   2  14         20.59        -44.81        44.81 o
 -18   2  14        927.18        969.98       112.19 o
 -16   2  14        119.06        121.26        49.03 o
 -14   2  14         13.32         20.28        35.63 o
 -12   2  14        437.32        538.73        68.41 o
 -10   2  14        319.77        182.60        49.42 o
  -8   2  14         90.01          3.07        38.28 o
  -6   2  14         33.35         33.24        54.99 o
  -4   2  14       2002.27       2109.01       269.18 o
  -2   2  14        247.45        214.91        95.81 o
   0   2  14        147.17       -119.85       139.54 o
 -27   3  14        664.43        901.42       192.09 o
 -25   3  14       1056.49       1142.35       152.30 o
 -23   3  14         26.10        -17.63        57.01 o
 -21   3  14        811.44        448.36        99.90 o
 -19   3  14        447.95        557.20        90.66 o
 -17   3  14         78.20        151.42        60.26 o
 -15   3  14        974.83        944.13       111.01 o
 -13   3  14        337.26        263.39        62.06 o
 -11   3  14       4704.79       5375.48       197.63 o
  -9   3  14       1055.02       1102.23       101.79 o
  -7   3  14        364.51        549.32        99.55 o
  -5   3  14         15.15        -61.87        64.20 o
  -3   3  14        111.80        297.10       103.18 o
  -1   3  14         31.44         95.24        94.89 o
   1   3  14          9.08        -80.60        80.60 o
 -26   4  14        114.77        339.34       139.79 o
 -24   4  14         23.19        -58.96        58.96 o
 -22   4  14         19.43        -13.46        59.52 o
 -20   4  14          5.01         -2.58        62.84 o
 -18   4  14        555.62        579.96       109.99 o
 -16   4  14        291.67        219.57        68.55 o
 -14   4  14         13.77        121.44        58.25 o
 -12   4  14        531.72        535.35        94.56 o
 -10   4  14        139.13        142.29        52.29 o
  -8   4  14        260.61        270.31        62.04 o
  -6   4  14          0.15         43.18        76.03 o
  -4   4  14          0.01         25.33        95.00 o
  -2   4  14        305.55        228.14       103.54 o
   0   4  14         62.12        108.43       100.76 o
 -27   5  14        214.96        112.18        86.62 o
 -25   5  14        784.61        642.80       130.61 o
 -23   5  14        232.18        154.03        86.16 o
 -21   5  14        686.73        798.48       132.32 o
 -19   5  14         77.61         49.76        72.31 o
 -17   5  14       1747.10       1367.90       145.48 o
 -15   5  14         19.19        -45.05        45.05 o
 -13   5  14       1639.36       1587.04       146.77 o
 -11   5  14         72.53         44.11        55.67 o
  -9   5  14         12.75        -36.58        56.43 o
  -7   5  14         99.95        141.74        83.19 o
  -5   5  14         87.94         -0.41        66.48 o
  -3   5  14          9.73         91.28        82.56 o
  -1   5  14          0.07        143.90       104.15 o
 -26   6  14          7.69         43.60        91.10 o
 -24   6  14        235.54        236.28        88.83 o
 -22   6  14        140.49        151.14        86.14 o
 -20   6  14       1050.93        819.47       129.24 o
 -18   6  14         97.63         68.23        65.41 o
 -16   6  14         30.37         35.09        55.31 o
 -14   6  14         85.64        166.84        64.89 o
 -12   6  14        713.57        493.89       121.98 o
 -10   6  14        371.24        159.30       141.60 o
  -8   6  14         27.29         76.83        65.12 o
  -6   6  14        107.17        201.89       136.57 o
  -4   6  14       1289.20       1258.91       189.09 o
  -2   6  14       1333.29       1772.52       235.51 o
 -25   7  14        258.97        147.73        99.87 o
 -23   7  14        251.85        295.67       105.26 o
 -21   7  14        394.76        493.65       110.77 o
 -19   7  14        136.96         10.39        77.79 o
 -17   7  14       1525.97       1334.09       169.36 o
 -15   7  14       1608.13       1614.80       327.56 o
 -13   7  14          0.29        107.18        64.79 o
 -11   7  14          3.67         43.39        57.03 o
  -9   7  14        217.33        221.52        87.28 o
  -7   7  14       1076.49        756.08       225.64 o
  -5   7  14        885.20        985.68       239.49 o
  -3   7  14         24.85          1.98       122.71 o
 -24   8  14         12.45        145.43       108.48 o
 -22   8  14         49.77        -28.73        68.61 o
 -20   8  14        450.84        458.78       115.98 o
 -18   8  14       3533.35       3462.33       267.19 o
 -16   8  14        453.36        169.98        84.40 o
 -14   8  14       1325.74        996.27       142.11 o
 -12   8  14        839.83        940.01       202.50 o
 -10   8  14        966.20       1132.74       148.88 o
  -8   8  14        971.91        953.33       139.80 o
  -6   8  14        123.29        180.11       158.34 o
  -4   8  14         65.78        -91.05        91.05 o
 -21   9  14         83.86         43.93        76.94 o
 -19   9  14        295.04        430.02       112.81 o
 -17   9  14        247.42        348.05       106.13 o
 -15   9  14        722.22        940.08       148.19 o
 -13   9  14         83.17        153.29        76.91 o
 -11   9  14          8.03          4.07        68.52 o
  -9   9  14        592.31        719.23       124.97 o
  -7   9  14        464.70        221.68       162.30 o
  -5   9  14        675.32        762.02       241.47 o
 -20  10  14        147.00         95.40       139.86 o
 -18  10  14        122.90        143.82        92.53 o
 -16  10  14         50.62        -18.01        71.79 o
 -14  10  14          7.16        -41.37        67.46 o
 -12  10  14        102.45         12.61        67.68 o
 -10  10  14        502.91        472.83       109.21 o
  -8  10  14        505.88        602.05       127.91 o
 -17  11  14          5.97          7.92       118.76 o
 -15  11  14         27.97         25.87        73.45 o
 -13  11  14        247.92        202.59        89.34 o
 -11  11  14        422.60        289.70       102.25 o
 -27   1  15         52.08        -33.87        98.30 o
 -25   1  15         25.03        -85.34        85.34 o
 -23   1  15        298.57        190.39       118.32 o
 -21   1  15         24.92        -49.74        85.34 o
 -19   1  15          2.69         18.43        50.38 o
 -17   1  15        247.77        248.38        64.62 o
 -15   1  15         95.25         20.67        43.21 o
 -13   1  15         56.37         29.55        41.01 o
 -11   1  15        136.91        160.60        51.14 o
  -9   1  15        224.20        144.72        51.48 o
  -7   1  15        177.47        104.62        85.07 o
  -5   1  15         79.93         62.48        80.25 o
  -3   1  15        140.14        155.19       103.91 o
  -1   1  15        125.05        132.77       104.09 o
 -28   2  15         87.42         93.78       120.22 o
 -26   2  15        168.48         29.90       119.36 o
 -24   2  15        259.52        252.80       125.68 o
 -22   2  15       2097.37       2359.92       188.21 o
 -20   2  15        437.91        525.94        92.94 o
 -18   2  15         24.55         62.93        60.63 o
 -16   2  15        509.60        614.53       123.70 o
 -14   2  15        260.21        250.69        55.78 o
 -12   2  15        555.30        618.70        78.40 o
 -10   2  15         58.17        135.84        47.74 o
  -8   2  15        159.55        144.55        82.74 o
  -6   2  15        558.90        615.03       219.70 o
  -4   2  15       1336.55       1429.84       207.01 o
  -2   2  15          1.64         -2.19        95.99 o
 -27   3  15        340.20        259.51       143.97 o
 -25   3  15        262.55        570.10       277.10 o
 -23   3  15         46.61         97.59        67.48 o
 -21   3  15        150.47         74.62        62.86 o
 -19   3  15       2064.04       2250.92       236.55 o
 -17   3  15          1.26        -34.26        46.08 o
 -15   3  15        357.09        280.30        74.71 o
 -13   3  15       1275.07       1191.95       113.15 o
 -11   3  15        868.94        958.98       100.21 o
  -9   3  15        885.13        865.30       115.51 o
  -7   3  15         12.21        -61.23        64.98 o
  -5   3  15       1642.31       1920.76       233.71 o
  -3   3  15         38.28        107.87        92.37 o
  -1   3  15        319.29        137.42       101.14 o
 -26   4  15        179.42         83.56       119.79 o
 -24   4  15        179.07        157.34        99.13 o
 -22   4  15       1178.27       1166.09       197.87 o
 -20   4  15         24.14        -41.43        50.71 o
 -18   4  15          0.06         -5.47        56.25 o
 -16   4  15       1597.61       1439.86       203.12 o
 -14   4  15        402.05        375.36        82.40 o
 -12   4  15         29.94         -8.05        52.39 o
 -10   4  15          1.88        -51.08        51.67 o
  -8   4  15       2334.47       2548.32       249.07 o
  -6   4  15       1331.68       1574.18       210.93 o
  -4   4  15         12.75         -6.93        89.07 o
  -2   4  15         36.03        -36.83        76.37 o
 -25   5  15        702.08        673.32       125.78 o
 -23   5  15        305.26        341.64       101.14 o
 -21   5  15        509.68        551.23       143.45 o
 -19   5  15       2510.96       2473.87       218.62 o
 -17   5  15         46.19         97.77        66.46 o
 -15   5  15        621.97        503.40       101.57 o
 -13   5  15        150.12         99.51        73.98 o
 -11   5  15       1378.65       1484.64       162.85 o
  -9   5  15        312.04        334.50       156.36 o
  -7   5  15        299.47        328.56       180.11 o
  -5   5  15        267.25        373.18       116.71 o
  -3   5  15         39.21        -27.00       111.83 o
 -26   6  15         52.44        253.35       152.40 o
 -24   6  15         11.96        -19.09        73.88 o
 -22   6  15        486.11        622.06       310.10 o
 -20   6  15         29.63         73.62        71.56 o
 -18   6  15          0.90          5.38        65.51 o
 -16   6  15         20.22        -10.57        66.00 o
 -14   6  15       2100.96       2051.95       199.71 o
 -12   6  15        486.99        667.31       120.86 o
 -10   6  15          0.39         21.88        64.24 o
  -8   6  15        901.66       1033.18       235.53 o
  -6   6  15        144.35         67.30       132.61 o
  -4   6  15        174.84        312.72       178.13 o
 -23   7  15         69.27        206.20       117.48 o
 -21   7  15         96.89         25.46        76.46 o
 -19   7  15       1274.51       1222.92       163.50 o
 -17   7  15          8.86        -19.95        67.25 o
 -15   7  15         66.69         76.25        74.65 o
 -13   7  15        429.14        612.91       175.72 o
 -11   7  15          0.43         10.22        67.26 o
  -9   7  15        270.29        279.08       176.15 o
  -7   7  15        177.93        421.58       176.15 o
  -5   7  15         58.15        -37.61       116.78 o
 -22   8  15        194.81        304.11       196.10 o
 -20   8  15         76.65         12.25        86.22 o
 -18   8  15         92.70         50.77        73.32 o
 -16   8  15         49.13         17.87        68.93 o
 -14   8  15         56.52        169.89        84.00 o
 -12   8  15        157.61        208.40        86.55 o
 -10   8  15         19.36         43.43        75.88 o
  -8   8  15          2.95        -35.63       120.74 o
  -6   8  15        143.98        168.24       154.38 o
 -21   9  15        117.81         78.32        87.52 o
 -19   9  15        562.00        442.43       119.00 o
 -17   9  15        100.22         25.63        72.58 o
 -15   9  15          3.58        -56.74        56.74 o
 -13   9  15         27.86        167.88        88.54 o
 -11   9  15         75.72         71.05        76.94 o
  -9   9  15         11.21       -102.92       102.92 o
 -18  10  15        483.13        197.93       156.36 o
 -16  10  15         19.12         59.48        86.15 o
 -14  10  15        292.09        204.18        95.90 o
 -12  10  15        172.13        205.14       128.93 o
 -26   0  16       1024.83       1102.45       300.85 o
 -24   0  16        217.94        -15.83       128.65 o
 -22   0  16        337.00        275.12       174.18 o
 -20   0  16       1978.30       3063.91       453.25 o
 -18   0  16        162.86         53.39        88.45 o
 -16   0  16       2563.03       2950.58       226.87 o
 -14   0  16        800.93        804.99       125.89 o
 -12   0  16        599.48        517.67       104.93 o
 -10   0  16        888.29       1128.18       259.28 o
  -8   0  16         57.69         77.19       122.71 o
  -6   0  16          1.17         49.48       114.80 o
  -4   0  16         57.05        314.70       174.18 o
 -27   1  16         98.35          7.41       106.34 o
 -25   1  16         91.08         50.39       116.10 o
 -23   1  16        836.44        827.15       185.57 o
 -21   1  16        186.95        332.29       141.27 o
 -19   1  16          3.44         -1.39        72.28 o
 -17   1  16       1115.57       1047.66       249.12 o
 -15   1  16          4.93         28.88        45.32 o
 -13   1  16       1203.50       1065.53        97.07 o
 -11   1  16        120.14        185.13        61.06 o
  -9   1  16        692.29        818.75       166.26 o
  -7   1  16        135.92         56.85        90.84 o
  -5   1  16         97.42         86.64       105.89 o
  -3   1  16         15.17        -37.54        85.06 o
 -26   2  16        155.91        106.46       123.16 o
 -24   2  16         16.67        -87.76        90.82 o
 -22   2  16         12.75        -15.82       100.00 o
 -20   2  16        297.77        234.27        82.85 o
 -18   2  16         34.85        -14.80        57.62 o
 -16   2  16        347.44        397.41        87.13 o
 -14   2  16        133.00        117.85        57.69 o
 -12   2  16         27.44        -27.53        45.15 o
 -10   2  16        850.99       1236.78       203.86 o
  -8   2  16          0.37        -10.17        75.23 o
  -6   2  16         16.24         50.38        78.86 o
  -4   2  16        286.22        311.02       122.41 o
 -27   3  16        153.69        191.78       151.41 o
 -25   3  16         89.06        162.58       261.26 o
 -23   3  16        972.43       1133.93       152.95 o
 -21   3  16        147.08         98.61        65.09 o
 -19   3  16         90.94        132.44        63.86 o
 -17   3  16        352.93        502.44        96.12 o
 -15   3  16         35.74         26.34        56.68 o
 -13   3  16        436.50        437.57        99.36 o
 -11   3  16        204.09        169.92        76.31 o
  -9   3  16          1.70        -47.65        84.12 o
  -7   3  16        199.79        250.67       112.95 o
  -5   3  16       1333.99       1766.37       294.91 o
 -26   4  16          2.31        -40.06       119.75 o
 -24   4  16          5.34         98.42        80.92 o
 -22   4  16        182.26        172.50       128.69 o
 -20   4  16         25.35        -60.43        64.60 o
 -18   4  16         55.16         14.50        66.04 o
 -16   4  16         96.27         26.74        66.99 o
 -14   4  16          4.64        -57.59        57.59 o
 -12   4  16        142.10        123.74        76.16 o
 -10   4  16        233.89        156.36       142.51 o
  -8   4  16         29.63         45.52       130.63 o
  -6   4  16         22.96        -27.63        83.05 o
 -25   5  16         26.53         32.31        82.78 o
 -23   5  16        522.45        545.37       119.79 o
 -21   5  16        750.45        850.42       184.12 o
 -19   5  16        313.93        248.23        92.21 o
 -17   5  16        111.45        109.43        80.46 o
 -15   5  16        143.14        148.57        81.60 o
 -13   5  16        180.86        146.38        83.13 o
 -11   5  16         41.94        -16.08        63.64 o
  -9   5  16        286.50        156.36       144.49 o
  -7   5  16         74.01         43.54       148.45 o
  -5   5  16         88.46         87.09       148.45 o
 -24   6  16        176.64         46.57        80.66 o
 -22   6  16         41.75        119.40        82.78 o
 -20   6  16        278.46        250.94       100.93 o
 -18   6  16        201.83        106.78        77.20 o
 -16   6  16        326.38        332.62       103.16 o
 -14   6  16        245.93        366.73       103.57 o
 -12   6  16        326.72        268.49       167.18 o
 -10   6  16        362.56        710.56       233.55 o
  -8   6  16          0.29       -100.94       108.86 o
  -6   6  16         15.61        -31.67       126.67 o
 -23   7  16        872.73        929.63       166.87 o
 -21   7  16         12.37         63.21        89.68 o
 -19   7  16        341.99        263.39        98.10 o
 -17   7  16          9.35        -51.92        65.66 o
 -15   7  16        843.86        736.27       131.17 o
 -13   7  16        608.62        691.44       127.45 o
 -11   7  16         12.86        -66.94        70.20 o
  -9   7  16        194.06        300.85       182.09 o
 -20   8  16         31.15         15.33        81.03 o
 -18   8  16        145.05        148.22       117.04 o
 -16   8  16       1089.31       1024.05       177.10 o
 -14   8  16         12.46        -14.22        75.87 o
 -12   8  16        355.98        580.06       124.91 o
 -10   8  16        604.90        965.88       259.28 o
 -17   9  16        158.84        125.78        88.02 o
 -15   9  16         13.97         20.52        72.42 o
 -13   9  16        487.63        358.25       195.95 o
 -25   1  17         61.34         49.42       109.44 o
 -23   1  17          6.85          6.93       103.91 o
 -21   1  17       1249.61       1523.80       371.11 o
 -19   1  17        320.63        248.17       121.58 o
 -17   1  17        186.77        175.78        98.85 o
 -15   1  17         10.23        -51.84        51.84 o
 -13   1  17        619.99        821.02       114.17 o
 -11   1  17       1043.81       1287.32       196.94 o
  -9   1  17        198.41        357.26       125.96 o
  -7   1  17         40.80         26.12        91.66 o
 -26   2  17        285.92        274.87       146.21 o
 -24   2  17       1054.05        737.54       218.71 o
 -22   2  17         29.67          1.71       102.55 o
 -20   2  17        616.26        730.02       147.41 o
 -18   2  17         57.95          4.86        60.98 o
 -16   2  17        558.91        636.93       117.65 o
 -14   2  17       1514.50       1665.13       186.74 o
 -12   2  17          0.09        -35.63       106.88 o
 -10   2  17        308.39        373.52       126.61 o
  -8   2  17          6.60        -58.06        87.46 o
 -25   3  17        498.25        687.08       194.96 o
 -23   3  17         17.10         14.14       110.15 o
 -21   3  17         41.49         32.60        71.08 o
 -19   3  17        173.38        293.52        96.49 o
 -17   3  17       2453.55       2338.50       226.96 o
 -15   3  17         24.55        -52.91        58.81 o
 -13   3  17         12.10        -19.05        61.83 o
 -11   3  17        303.04        227.62       160.32 o
  -9   3  17        332.46        358.25       180.11 o
  -7   3  17        289.62        346.78       129.06 o
 -24   4  17          8.77         18.34       100.18 o
 -22   4  17         29.12        -10.46        75.26 o
 -20   4  17         50.23         62.00        82.56 o
 -18   4  17         85.93        229.58        92.20 o
 -16   4  17        203.28        257.27       112.44 o
 -14   4  17       1332.24       1259.72       158.63 o
 -12   4  17          7.49         11.88       128.65 o
 -10   4  17         59.59          9.90       126.67 o
  -8   4  17        312.92        328.56       188.03 o
 -23   5  17        169.96        175.61        91.72 o
 -21   5  17         47.19        -61.17        70.40 o
 -19   5  17        534.65        537.04       117.20 o
 -17   5  17       1177.32       1278.68       166.11 o
 -15   5  17          0.76         56.79        77.71 o
 -13   5  17         48.31        -30.36        73.55 o
 -11   5  17        192.25        138.55       134.59 o
  -9   5  17       1133.71       1209.33       288.97 o
 -22   6  17          4.07         34.35        87.67 o
 -20   6  17        156.95         58.48       114.04 o
 -18   6  17        131.89         99.63        77.06 o
 -16   6  17         26.59         51.86        84.05 o
 -14   6  17        812.01        727.64       133.58 o
 -12   6  17         25.41        -11.88       124.69 o
 -10   6  17        128.77        -47.50       126.67 o
 -21   7  17          5.82       -114.80       114.80 o
 -19   7  17        258.24        177.98       102.83 o
 -17   7  17         67.25         20.63        83.13 o
 -15   7  17        183.55         46.78        87.19 o
 -13   7  17         16.38        -58.57        70.44 o
 -24   0  18       1070.37        833.27       275.12 o
 -22   0  18        158.61        122.71       166.26 o
 -20   0  18        861.91        688.79       247.41 o
 -18   0  18       1197.58       1217.25       290.95 o
 -16   0  18        186.22        403.77       180.11 o
 -14   0  18        510.27        633.37       217.72 o
 -12   0  18        107.45        285.01       174.18 o
 -10   0  18       1197.50       1551.75       314.70 o
 -25   1  18        217.74         -4.51       104.83 o
 -23   1  18         44.51        -33.43       120.74 o
 -21   1  18        981.30       1030.57       207.66 o
 -19   1  18         96.87         72.05       105.49 o
 -17   1  18        146.70        151.36        99.01 o
 -15   1  18        715.43        781.41       129.63 o
 -13   1  18          0.09         41.56       132.61 o
 -11   1  18        130.55         85.88        96.36 o
 -24   2  18          0.06         98.28       112.68 o
 -22   2  18        136.03        119.90       122.95 o
 -20   2  18          4.73          0.00        98.07 o
 -18   2  18        756.32       1005.82       198.35 o
 -16   2  18        181.08        190.68       106.68 o
 -14   2  18         40.16        -22.49        71.54 o
 -12   2  18         45.25         61.36       154.38 o
 -10   2  18        109.71        122.71       152.40 o
 -23   3  18        386.56        262.39       138.76 o
 -21   3  18        438.19        479.03       117.75 o
 -19   3  18          9.74        -54.51       116.84 o
 -17   3  18          0.28        -69.08        69.08 o
 -15   3  18        111.74         41.32        82.25 o
 -13   3  18        488.47        395.85       190.01 o
 -11   3  18         35.20         -7.92       136.57 o
 -22   4  18        111.29         30.62        79.87 o
 -20   4  18          4.92        -50.03        77.26 o
 -18   4  18          1.18        -66.91        71.27 o
 -16   4  18          0.55         51.33        85.81 o
 -14   4  18         16.44         87.88        99.70 o
 -12   4  18         52.17        269.18       186.05 o
 -21   5  18        300.87        242.79       101.54 o
 -19   5  18        201.42        216.99       119.26 o
 -17   5  18        217.48        423.02       120.55 o
 -15   5  18         70.17         41.59        81.19 o
 -21   1  19          0.01        -94.46        94.46 o
 -19   1  19        225.91        178.23       117.39 o
 -17   1  19         11.75          2.60        88.40 o
 -15   1  19        371.20        734.31       257.30 o
 -20   2  19         55.05        -46.99        88.67 o
 -18   2  19        192.97        187.05       122.49 o
 -16   2  19         47.50        -90.82        90.82 o
                                                
